# Supplementary material for: Unveiling unique metabolomic and transcriptomic profiles in three Brassicaceae crops
Source: Front Plant Sci. 2025 Jul 3;16:1597905. doi: 10.3389/fpls.2025.1597905 (PMC12267177; doi:10.3389/fpls.2025.1597905)
Supplement: Supplementary file 2 [file DataSheet2.csv]

AGI	Csa_COT_rep1	Csa_COT_rep2	Csa_COT_rep3	Csa_Leaf_rep1	Csa_Leaf_rep2	Csa_Leaf_rep3	DH12075-COT-rep1	DH12075-COT-rep2	DH12075-COT-rep3	DH12075-Leaf-rep1	DH12075-Leaf-rep2	DH12075-Leaf-rep3	Tar-COT-rep1	Tar-COT-rep2	Tar-COT-rep3	Tar-Leaf-rep1	Tar-Leaf-rep2	Tar-Leaf-rep3
AT1G01010	585.502605	486.9629565	535.8140378	475.1271012	371.9392995	395.3266864	253.2497396	125.1666504	235.4546134	55.54815211	32.26913301	47.24387542	225.1526138	305.8268848	267.5510031	327.3066262	356.6533449	247.0660355
AT1G01020	87.41189026	76.61532795	65.49448143	67.72653287	71.95197286	71.97684819	144.50859	76.89621627	83.32824777	99.77619924	100.8430208	127.2771913	122.484737	192.3242901	114.7030891	152.1081015	212.5428497	211.5984896
AT1G01040	1441.63342	1035.933007	1348.367505	1211.911442	1555.756549	1339.411744	2556.353982	1553.660665	1938.642431	1322.030567	1302.168208	1356.124567	2417.99597	2289.378262	2649.705043	2614.934472	3053.911335	2525.694022
AT1G01060	21552.7771	20067.86131	24433.67037	11262.76548	9525.253451	10028.58542	31852.47414	19662.83382	22094.04833	11369.81986	11510.19285	14007.24725	3745.718695	9881.089757	4870.15367	7112.63621	7720.300974	5506.325968
AT1G01070	281.2432766	187.578229	105.170321	104.6944012	116.0684701	127.5217167	292.3098259	174.9271446	253.2472377	1.977595661	2.021298164	1.003619937	0	0.996988341	1.008825833	0	0	0
AT1G01080	948.2239961	498.6965039	469.4417938	1059.999588	1421.55175	1452.717089	5469.072303	3609.770496	2709.294853	5147.453939	5740.935615	7206.317919	573.4490763	620.6533994	522.9059638	589.1158404	651.2844032	696.8896727
AT1G01090	6107.678352	4370.522094	4537.894677	6104.264587	7067.766865	6386.953256	6286.332674	4373.991482	5396.281697	5055.073418	4945.503401	5968.632582	4699.520252	4744.115368	4922.982817	8291.843556	9584.343091	6893.946797
AT1G01110	55.18873186	42.68121804	40.9229421	14.01678893	32.11116877	11.98844096	73.09444805	54.99436873	54.71500527	129.8410696	101.181335	84.20030097	24.00862017	20.12846127	15.01088983	285.8806866	421.9000424	74.02464531
AT1G01120	5385.014831	3884.627204	2875.961429	6818.454738	7534.267914	7013.004236	334.2806732	227.0017835	397.2154055	671.5409105	801.9713594	849.0573943	621.6558099	516.0960518	635.9905354	3715.984829	3399.348083	3566.304936
AT1G01140	11302.22695	10390.07705	11010.81746	6952.818584	6823.151711	7063.758912	11901.2634	8055.048474	8678.209534	8952.629747	7494.86735	9279.322219	10321.31393	13349.07804	11024.42557	14376.30993	17930.34024	11175.72109
AT1G01160	660.0883841	502.9268851	481.7345845	473.9279487	497.2599084	513.1046282	625.3851257	348.2086888	451.5897473	564.6007451	627.562911	645.4416915	269.3964709	351.7259483	293.8164846	379.7226522	378.8423959	300.9154872
AT1G01180	76.69600284	56.41592547	86.60199873	45.10718041	47.54195318	28.75380426	21.9936932	10.10921655	29.96812196	15.13545172	4.969299754	36.84782405	1069.724571	965.7323072	1018.796435	861.6393754	800.6662313	521.2840695
AT1G01190	1938.100365	1591.196805	3240.921904	2729.6358	3368.866696	2959.358088	2393.800763	1835.789033	968.0101765	385.7510765	404.3362862	1208.136103	0.999271464	3.013986166	1.999183991	0	0.993753251	0
AT1G01200	30.25490494	8.191044185	14.98122346	32.9030678	40.53912844	52.34421948	3.995406664	6.043348898	4.007707551	18.13987473	15.85604145	14.95519278	0	0	0	0.993532695	2.004359045	2.002245339
AT1G01220	595.7061941	385.3397531	353.0680331	585.5133416	587.158767	661.7713726	230.1369547	202.2368275	238.9161532	97.61699881	114.7103713	136.3615309	929.0810941	1532.672091	951.1176758	1167.83223	1574.308875	1632.421578
AT1G01225	36.72516224	21.20980452	17.03918841	50.83345622	62.83503197	57.06796675	134.3420241	114.2902917	114.766582	265.7879461	234.0484211	233.5105067	8.977170964	28.88497758	10.98445391	11.98515048	13.07459538	10.04038418
AT1G01230	372.4214734	262.6436509	335.4016077	277.7302673	365.9216531	306.274882	1003.542215	642.4861872	686.9416751	382.0336379	320.8305357	499.035955	527.8462613	772.023814	570.8157624	515.2822729	534.5197715	523.0061271
AT1G01240	861.8024254	765.5582915	871.5401119	380.7779684	391.5382981	280.1454314	92.08770712	58.43640325	70.36083818	83.90301457	53.56986695	114.6626984	5333.166789	7267.994741	6650.727036	3663.456794	4338.459917	2819.868357
AT1G01250	145.0651386	89.08568321	134.3898058	153.5691871	240.8360906	138.0926068	164.7727181	114.781139	190.6252981	120.9362207	150.832331	170.9873506	38.37949517	40.39016771	46.6138983	72.78771374	78.86130709	77.66533717
AT1G01280	0	0	0	0	0	0	0	0	0	0	0	0	86.65146003	146.0327675	79.88426934	154.3430929	147.893083	151.6440247
AT1G01300	489.2296868	207.2855804	294.0195419	473.0526593	700.8243378	626.1588883	194.9998367	134.7936015	126.3731287	923.8763681	865.0454995	768.6991676	37.11786377	46.46377083	46.08615966	214.8036149	209.7334491	166.6301027
AT1G01310	1.009572245	0	0.994518622	0	0	0	0.99609723	1.004117928	0	1.999254018	0	0.995928043	0	3.030648377	0	0.997655317	0	0
AT1G01320	21954.92063	16058.85244	19603.61059	14682.6143	15920.91675	17623.40124	31562.51116	20205.25969	19082.25775	25934.81947	28367.61202	20487.95026	22123.08743	24599.18908	24827.33707	22024.13126	22711.35995	19023.73401
AT1G01350	377.5747947	298.183828	271.6838689	259.5104057	291.7759072	305.2140601	618.3184758	449.7981363	466.0215162	421.3852298	432.2964983	441.2150017	964.8142571	1210.620925	911.0367672	1029.605713	1329.516376	1194.813218
AT1G01360	623.7482185	575.8895814	670.0617179	376.9618218	361.6905513	428.9376331	727.5405387	427.9234012	716.9543314	270.7623622	157.9713399	589.2472492	914.7608607	1308.226608	920.7646047	1390.559018	2021.1262	1757.984916
AT1G01370	56.12478824	33.15197816	38.97646143	50.89979605	80.58315643	50.55328532	56.85015958	39.18991588	45.25301016	90.45177992	75.8989643	63.59661807	6.996114907	14.87950752	7.98911461	5.002230622	6.0518011	18.02868284
AT1G01380	11.01444741	4.141161683	5.900603519	2.000877744	6.951579776	7.891319385	0	0	1.990520243	0	0	0	1.001704426	0	0	0.98059239	2.029156205	0
AT1G01420	0	0	0	0	0	0	308.4425466	154.7617471	263.9788633	52.31966615	90.79386668	175.1375684	1.999212629	17.08981556	15.00710789	133.8943171	58.7438234	58.01567939
AT1G01430	2698.865812	2295.585286	2027.816839	2990.825043	4970.433813	3277.905363	685.9697073	421.8784106	513.4365677	445.0905162	415.4337051	457.6640956	152.7884129	233.5959394	156.2095551	724.4797158	676.0115485	517.9007749
AT1G01440	569.8857559	475.897321	539.3431075	581.0124051	870.8730658	700.8906838	19.04713365	24.88782358	21.90945099	33.81777823	54.36386596	24.11031242	182.6153526	263.229641	194.8782338	271.8832603	293.4827598	272.4913518
AT1G01450	2.004834445	0	0	0	0	0	0	0	0	0	0	0	0.998684034	1.003630971	0	1.004282845	0	0
AT1G01453	0	0	1.001616553	0	0	0	3.000860289	7.051668633	4.016743125	5.037267708	2.944935762	5.997853073	3.017411305	5.05614127	1.002516934	1.978444451	0.994800489	3.98881008
AT1G01480	7.987288832	3.995302932	5.004076747	22.08923371	5.930689518	1.013228895	5.011458637	2.973494365	7.992593798	12.85871334	15.16780624	12.07203375	42.97758273	366.2768218	41.98918943	4.032896242	7.990820371	0
AT1G01490	2911.285956	2434.537597	2488.120097	1693.024147	2128.695717	1784.445363	2147.73261	1269.539657	1626.669743	548.3983072	462.5152017	686.9244564	5444.477397	7481.725069	6026.487636	4114.408244	4218.12941	3793.605115
AT1G01500	232.0896709	196.9663015	225.7319711	165.0101551	217.3149269	154.4989561	282.1023851	149.5100275	157.4565215	90.43415707	101.0754576	117.5842828	556.2597795	572.7493564	554.5721282	282.0140448	243.8071017	287.323808
AT1G01510	770.3731897	607.6211806	560.6500793	728.3582529	926.9900383	801.9552076	768.3633912	570.7126986	596.314206	768.6666403	752.2394344	829.3706235	2405.508578	2841.754432	2488.178436	2494.606346	2887.63846	2420.235386
AT1G01520	1485.800216	1123.568785	1061.884804	400.795008	191.9219097	294.8856524	602.0476064	315.4173929	469.3155594	339.3007174	285.9471786	408.4345206	135.6844091	311.6790328	166.6020462	125.4337866	184.4669107	128.5062796
AT1G01540	1688.462234	1331.542866	1244.635407	2186.448277	3033.543383	1884.92781	1471.237432	1109.144059	886.3427844	835.8699754	1155.827217	765.8489472	1091.48224	1249.231553	871.7903713	1446.511083	2180.336762	1758.200307
AT1G01550	7222.992488	5324.84319	6931.8636	4444.087326	5233.377237	4094.694106	7306.762327	4531.087011	5205.901766	2530.436231	2267.34557	2839.119225	28569.83494	30420.46219	30491.90963	17899.05933	19551.96623	16227.39303
AT1G01570	30.65831569	29.87925532	18.10889496	52.82358758	60.46303893	35.33657901	1.002585869	0.997632699	0	0.993425525	0	0	40.11258514	31.18369185	37.05860077	56.96199521	69.57942032	68.8428667
AT1G01580	1230.755932	961.8910379	926.4552595	502.8607805	508.2183211	522.9978891	2824.395515	1875.660602	1770.30528	694.5539416	655.5320464	1136.367673	883.6035957	1022.647559	883.8993733	1892.146091	2897.333528	2135.043263
AT1G01600	0	0	1.000591786	0	1.001679232	1.001162518	308.1774696	439.614893	387.046055	519.4749494	651.5146862	380.6393535	10.01109542	13.1387101	8.010191544	60.82176982	44.61447842	24.97771454
AT1G01610	638.5687999	610.9134828	618.603257	1457.739648	1892.169732	2023.997597	2293.439482	1686.205249	2156.744426	3044.112498	3494.315515	2884.675346	851.8272719	936.0787319	830.8957916	2228.485429	2879.587047	2049.832934
AT1G01640	25.72234434	22.24080242	22.03406958	7.993332907	22.95250039	13.00155582	360.8226676	221.244474	188.2952749	86.90531377	117.1112361	184.1137273	343.3014963	394.8950855	348.2748627	322.4667638	304.4076627	314.312029
AT1G01650	439.5113825	307.054865	442.8257293	595.2217918	680.6016758	462.7884897	223.829121	118.6135065	162.2588231	232.2543147	196.7505702	248.0209244	1429.088674	1761.22875	1656.722866	1364.412294	1212.749901	1085.085502
AT1G01660	68.46291577	56.25868569	99.351119	68.0137349	124.7245764	111.96187	456.757476	260.9690606	268.544459	193.1868302	166.3344649	288.6670845	1038.184823	1894.608763	1293.460368	1043.252899	1045.531742	1047.16503
AT1G01680	77.80551914	13.51096039	25.86600656	7.008794584	8.624101072	3.02657962	2664.762616	1106.414496	1358.453846	421.7476391	370.3467149	786.1508979	138.4064179	377.3036797	191.1784132	137.7556399	54.35434786	66.33830386
AT1G01710	2188.993177	1522.227825	1612.699643	1586.564179	1934.355965	1804.913204	196.4024956	117.4104254	236.7688638	131.4175717	123.3346358	154.051645	2273.349128	2881.761612	2640.245935	2135.289063	2267.815795	1896.016442
AT1G01720	2853.620576	2555.477103	1688.18007	1208.795567	567.0654255	708.9175462	872.9028359	475.1215335	889.4007269	860.9656011	660.1608007	1763.977595	850.9336386	1715.497345	912.3144052	1058.232728	1446.856943	998.1737092
AT1G01730	365.2582263	321.4728197	362.75061	231.0239739	254.0511773	263.1065925	100.8822176	62.29936741	77.07981313	69.17504022	69.9077981	58.62405338	2104.44799	2438.811932	1998.350678	2272.18728	2485.605693	1922.826981
AT1G01760	120.2345231	90.55999953	98.32513317	68.21891137	86.30805469	87.73722772	115.3067602	82.28989389	108.8289881	130.7331118	101.8333647	120.8315914	458.168345	363.6637688	490.1054941	421.6043961	419.8267831	307.4004599
AT1G01770	398.2980076	317.1413115	403.3495204	292.2693093	333.9201191	292.3640139	994.2612723	658.4378824	696.155333	475.4066349	430.6931149	690.0579417	5547.398706	4848.580232	5245.440075	5250.786756	7042.024475	3383.696939
AT1G01780	78.84373274	42.16986554	63.9894495	54.89975519	44.24369301	41.7998394	800.273843	660.3387202	453.9618643	105.1423077	119.3687033	148.0641216	1.000407438	4.98429873	1.995272239	0	4.009640372	0
AT1G01790	15956.44486	12229.2673	13943.69263	17195.66204	19818.06688	17871.18112	6163.210286	4106.860433	3963.845738	5454.396869	5410.590198	5499.184174	2757.985487	3944.316985	3505.582691	4284.343337	5663.089956	5107.831111
AT1G01800	673.5766453	480.8995601	577.6706032	469.0386742	629.0013868	697.1996894	3284.553728	1883.109528	2354.37345	1124.6424	1083.27808	2116.915284	485.7526971	549.3985174	539.746216	338.0782044	394.2044985	299.421355
AT1G01820	763.312781	540.5041461	753.888513	420.6593691	498.4041311	515.254968	788.3179168	532.5138793	647.1463135	492.6635845	484.3386019	589.9832019	5131.748529	6599.756493	5230.484995	4007.813291	4307.697909	3536.163447
AT1G01830	1172.758462	892.7272186	1009.956399	529.0796975	593.1092127	606.1118167	2013.778978	1031.131387	1143.637251	448.1188213	406.0770043	629.4037338	1091.548318	1884.356174	1157.715259	1520.384924	1699.329469	2025.305023
AT1G01840	39.51285253	41.81334203	35.03491399	36.87356533	41.00442309	35.92621108	25.87736334	8.12261582	18.23139452	24.37811048	25.39181082	15.83271724	58.85776244	71.73895913	90.38005658	86.62994633	103.4441588	78.60761494
AT1G01860	465.184915	306.0009518	288.2228635	331.3450159	422.1442325	482.118046	475.9561697	290.8606751	310.5257624	661.4743905	746.3608837	912.5590193	318.2439261	315.2758712	282.4429107	323.8540641	443.2789233	400.6554792
AT1G01880	116.3233843	113.5307444	102.8091764	83.7827031	79.16486252	83.24689345	60.31616488	38.60333615	58.99990883	358.6534558	331.4452477	242.966888	57.80558122	34.85545383	44.93404571	55.30161174	59.09407053	38.0924701
AT1G01900	169.5983242	142.980229	147.4101234	498.1352735	581.8871724	582.8459282	541.1890693	373.3610695	546.9740871	885.1893397	869.067918	1075.143623	24.12347295	41.58627382	31.10176793	229.2622052	478.9925541	236.0949507
AT1G01910	937.2035699	588.1960259	650.5012872	749.0295857	857.8457652	844.058592	890.3767581	619.7286842	628.6118016	601.9623134	623.0546349	722.4030097	751.7170667	1088.446116	815.091694	689.8202806	745.7554841	813.980822
AT1G01930	591.2841444	470.0456517	495.4615693	510.3598358	603.7058417	544.1230153	416.7369059	247.995681	273.4473032	222.0655581	264.0799545	208.4032704	1445.170208	1525.881408	1310.650368	1285.802999	1423.185506	1237.786897
AT1G01940	453.9269218	328.8457534	363.3460592	348.4800049	463.3673867	405.9183513	480.9566568	295.8438665	360.8066508	348.6208008	345.6961613	450.2150594	319.3738827	416.3163199	299.5089002	328.3543853	340.6024192	348.9146089
AT1G01950	1644.138821	1265.970216	1412.549555	1609.742255	2063.471357	1209.679456	1390.021644	944.9751908	939.6606537	672.1408609	649.3311329	656.2351633	1061.621316	1219.652418	1133.866082	1231.247411	1490.467583	1198.959632
AT1G01970	1465.435111	887.9628841	1005.594031	1541.454162	1554.233963	1726.759544	2652.978635	1567.792339	1575.831868	2193.228016	2181.11586	3151.501334	365.5461581	591.7505099	404.259917	543.6680192	721.9763409	732.5607245
AT1G01990	120.8319167	79.44742896	83.91285811	98.76887562	116.5041309	140.3142668	805.7172338	478.1115862	530.6806426	429.3742042	506.1368719	506.4614465	366.2895841	469.1038704	328.6922781	365.473748	366.3145447	377.6241605
AT1G02040	0	0	1.001617087	0	0	0	0	0	0	0	0	0	0	3.006952307	0	1.000675242	0	1.004094087
AT1G02065	0	0	0	0	0	0	1.005910561	0	1.005298757	0	1.982719546	0	0	0	0	0	0	0
AT1G02070	7.993013757	5.028164588	1.98755442	0.999580102	0	0	5.944566865	5.074750279	2.036478224	21.33789207	20.73546105	13.77078293	38.25526654	3.007423254	25.05437412	19.73636816	18.10310727	4.984672687
AT1G02080	2918.670031	2036.25984	2190.102621	2089.022349	2599.18863	2320.653218	412.7223575	208.2476877	278.75649	275.9816589	256.4353086	289.2312829	13118.71881	15062.3196	15185.72128	14707.37786	17259.74713	12915.27164
AT1G02090	326.5359685	224.4498969	224.4284167	201.1699662	269.0239299	246.2091122	0	0	6.715078774	0	0	0	626.0425086	970.5576283	621.4326538	576.7536479	557.9989606	604.9005473
AT1G02120	413.005999	352.0180625	371.3781427	353.5459432	388.7356646	390.8620855	1472.182118	692.9373607	844.4333053	429.5589925	376.2887953	709.0286131	3369.82113	4182.824237	3698.680435	3258.493556	3617.515865	2606.823778
AT1G02130	833.2230654	731.9859342	699.2645163	740.7417069	859.1139847	810.9195146	260.266728	128.7511087	180.5844404	142.8985649	157.0152208	166.0867926	0	0	0	0	0	0
AT1G02140	533.2699319	467.2156835	384.1275667	363.8959699	433.0181505	455.3793356	1153.082324	692.6781812	833.4042646	986.7286393	1028.531223	1227.153417	2025.896102	2356.992521	2006.544044	1923.830457	2210.496859	2220.258289
AT1G02150	1482.634941	1111.524389	1367.56581	1401.431173	1778.683825	2080.820645	2302.969506	1505.542601	1253.313163	2515.764886	2560.928266	3487.793157	2275.796867	2537.568169	2730.681561	2555.776453	3025.065422	2464.835584
AT1G02160	181.1190565	156.05001	139.6230324	150.6803609	193.1396691	153.6314486	290.7848549	176.5648206	158.605075	163.9032041	158.9831914	263.3745728	762.1353086	715.5618051	659.0776222	610.0090244	615.8835154	556.9883365
AT1G02170	855.4261375	647.2200988	732.081226	689.0716459	944.2430052	720.727352	0	0	0	0	0	0	4814.084912	6169.075351	4904.849914	3785.234115	3088.557617	3967.960978
AT1G02180	35.58897283	20.89657439	24.32558088	26.97214002	30.63905312	39.87933825	110.7668118	63.24902805	69.99469192	108.4744842	106.9116473	146.2923948	6.986413811	4.970831693	4.99107671	20.9562928	31.25816251	23.0925545
AT1G02250	59.65996091	49.27734191	44.17444019	24.58901298	34.31763745	31.95207232	1.775683908	3.004290727	0	0	0	1.003143791	189.5422103	570.6012815	192.4486343	188.021518	207.7400273	179.8634764
AT1G02260	243.9292758	183.0871001	236.4451591	156.0065259	110.6575349	162.7938319	108.439498	78.16469131	69.8856895	31.71888153	34.11437018	57.22628747	593.3814146	973.7703171	731.718149	797.3031819	875.8813036	713.5754684
AT1G02270	1332.841479	923.1125501	972.6145719	1320.568147	960.7467337	995.0019803	6140.675045	3725.608427	4455.200536	2051.450016	1932.082884	2185.113724	330.009607	701.0228709	453.8568224	276.1743405	326.4343915	268.9115691
AT1G02280	2581.742158	1428.565343	1213.210117	3193.12328	3941.55817	4436.131917	1169.355841	697.0701162	814.019921	3032.883399	3385.332126	3269.167695	458.9974989	594.3337905	475.2898971	531.7417719	726.0125072	689.2964277
AT1G02310	6.983332823	0.99954901	1.003288218	3.017697742	4.947726913	1.012136356	6.00663959	4.950315988	6.05624049	3.952374946	5.029848413	5.044374909	2058.834735	2073.557023	2012.518091	165.9197362	152.4351342	49.46103376
AT1G02330	283.4633353	207.003152	209.7372114	264.514718	301.7543682	257.2168769	475.9689906	257.3419837	308.8407265	386.3331507	342.7196759	436.5717697	824.1920633	1211.975523	1005.744115	1144.256999	1256.555224	1021.134053
AT1G02340	41.78219086	114.4007359	109.7770994	7.003073705	4.227273043	7.681404382	4.994236051	0	6.108403267	4.885804547	2.005559782	3.033216968	725.7931165	196.2480736	552.8380723	487.1231589	336.8359861	34.63568479
AT1G02360	17.61496136	3.99971851	13.9923988	25.9991967	11.22996947	7.092908591	124.7760071	18.01771677	59.95834647	3.002103301	1.003990413	8.98436742	1333.407417	2095.248384	1784.863793	746.7038313	821.9798123	741.8625412
AT1G02370	127.0445214	60.26786747	45.0982511	60.0989777	111.8742367	128.289911	322.6697936	140.2824843	184.8068148	198.8894817	185.3151096	289.7887277	33.09363634	30.36600683	28.45919834	35.88097813	24.5204281	29.33178756
AT1G02380	174.9997836	191.2467998	102.2465562	566.0863158	420.9527529	435.8050005	274.2136793	187.067157	194.3057056	131.0550837	144.3631212	111.8616937	3.996651323	5.917798432	2.993009956	21.07883467	39.49205632	32.0473152
AT1G02390	55.86626947	14.00853325	64.62629307	5.653351749	6.909514763	4.04527157	2358.783262	1291.575413	1869.649088	177.8294429	183.8186104	316.3659161	691.0672416	1162.035853	704.9935949	200.1155998	294.506829	486.6007945
AT1G02400	128.0579354	56.01020619	93.3221321	95.33120795	52.34066844	36.60634833	37.99224393	11.9962091	16.95851839	8.000074726	9.03627062	12.0050424	445.6154767	746.0437156	422.9946552	490.2378492	430.0421905	727.3247761
AT1G02410	635.708847	495.8040908	521.8840249	535.1646114	546.572163	596.9225733	487.593458	293.2105597	271.0793359	248.8559095	266.752195	295.2268783	1148.575896	2306.145599	1284.169428	877.1829011	703.6526826	1007.362943
AT1G02420	136.7510875	86.78276797	112.3097576	118.1467858	132.5455964	113.5562468	13.03143402	6.944991126	3.996456134	17.82867426	18.19349975	15.07739338	216.874096	209.9090597	188.5127998	210.6978294	253.0952319	150.8954461
AT1G02440	1.98306491	0	2.015534848	1.002998842	0.993273482	0	13.98800939	7.960794451	13.13256981	0	1.00758343	4.991386112	0	5.993478063	0	1.997703812	0	1.009379498
AT1G02450	56.76356787	3.022151987	13.93163269	8.085397259	3.881552385	4.065644637	587.5359829	187.7408345	365.3675822	29.08328598	28.05051323	47.47053001	12.0174976	216.8568784	15.97982423	0.994314019	3.042563172	3.006220602
AT1G02460	17.07317541	6.970114095	18.9613206	40.94943935	67.28703389	82.87015423	63.76658219	30.18989722	39.59048791	55.88918184	38.44149547	77.78820395	0.998334479	23.0221873	0	2.004583631	4.988545908	4.000696115
AT1G02470	42.93781494	38.10383763	53.10474271	11.1236846	15.53629594	12.24185338	17.49268592	27.81513362	17.14852673	8.093612754	9.18118296	7.249140153	5599.376126	5295.093248	6268.361164	2046.786579	768.7922022	462.1313288
AT1G02475	1731.738267	1327.011875	1440.281484	1528.651897	1627.397974	1654.950031	5174.107723	3413.930384	3355.317633	3029.395474	2874.893401	3980.838598	727.3276718	1587.322481	923.7555416	1715.03253	1921.308071	2846.223395
AT1G02520	6.690872983	5.369973072	4.712158948	2.780399093	0	3.007111721	14.4989752	5.062257545	2.988602851	1.05509245	2.016138542	3.022822707	194.5261869	461.7699639	230.0263823	123.5992436	86.62639326	87.08492695
AT1G02560	10683.26444	8385.564294	9327.241658	9428.395455	11079.56616	11318.41647	17743.46126	11114.48507	11353.13692	13555.51337	14994.44614	17823.2953	18082.72983	22141.23685	19435.80868	18621.51829	20007.23482	18333.2695
AT1G02580	0	0	0	0	0	0	0	0	0	0	0	1.008262446	42.30932549	39.88966999	41.19927279	38.66316871	31.67724762	11.81116471
AT1G02610	1304.358981	1474.146222	1513.03388	1103.273455	1074.180735	641.3195187	12.71026198	10.94200812	20.17984237	0	1.008629346	4.999393032	3743.413939	2606.71863	3997.131689	3073.321571	4407.305958	2454.662879
AT1G02630	14.93411924	32.11694532	43.04282058	5.99523798	5.944700368	3.023701929	20.02460558	5.966517525	13.9863676	16.88396299	12.10950367	18.05481978	2969.618588	2108.981243	3125.555267	3176.133524	5155.973872	1901.266935
AT1G02640	13815.67704	20765.67918	14346.33697	13333.09211	15685.27976	13106.8179	445.4879489	423.5167941	551.8807599	776.9501087	770.4265749	573.2722997	69783.54279	48287.17604	61655.33514	77429.38889	110164.0116	48939.30169
AT1G02660	106.7421631	81.14346976	83.34824451	324.2888748	358.4139286	183.4306263	374.0434632	310.8179528	367.0322969	1628.088809	1994.458862	1240.9001	3734.447451	3993.030631	4066.288855	3634.646562	4493.616892	1990.072971
AT1G02680	93.78041479	79.01383364	72.86716372	63.34887506	67.32366011	67.3724995	243.0990294	184.3500125	175.5270526	240.7816326	258.9147347	272.0273782	393.9368427	431.0492278	342.6511142	491.7143262	583.8349724	443.3398651
AT1G02690	53.38076607	34.22677545	28.46640849	43.36592279	54.73083519	75.17810157	4.009195088	0.996532331	2.989227264	2.986070822	1.003771336	11.06103135	56.10583464	102.9751691	58.0166954	38.17346643	31.92217681	34.93983927
AT1G02700	56.78323834	49.5736052	21.95579254	17.96746718	25.40555849	35.48595744	0.990429779	2.022565818	7.981646333	1.011563077	0	3.947680092	11.08747696	8.100227633	22.07789297	14.80773654	18.88774574	8.960529263
AT1G02720	212.2122456	150.4683137	115.9603179	296.3900607	402.5434846	364.7739931	0	0	0	0	0	1.008297468	6.006295195	7.051157222	3.002946932	19.92758523	29.862023	27.98460236
AT1G02730	342.8801321	212.341171	180.020646	519.634316	674.4660104	647.0453061	642.5465131	438.1279789	528.0489689	2463.243682	2460.610307	1936.52501	0.997236587	3.013152608	5.998517612	31.06339803	41.79887154	38.06918689
AT1G02740	170.3452369	116.5740872	108.524543	162.99822	145.8331082	128.4355135	395.5982231	200.9931582	249.2515234	186.8771456	178.6464007	223.2769741	199.0582768	211.4361061	211.8923763	231.4192805	235.891601	184.9140142
AT1G02780	20052.23656	13338.04735	9852.332508	14734.7949	18085.66158	19039.30027	8673.496545	5487.104291	6586.834275	16731.23451	17334.41949	17587.13499	9809.017141	17617.58193	10000.76209	9457.83911	9163.569737	9716.517099
AT1G02790	0	0	0	0	0	0	0	1.98889767	0	0	0	0	2.994225776	11.03598313	0	5.008546914	14.93316439	2.001774516
AT1G02810	17.06917792	11.91128318	12.01464117	21.98774943	15.06404268	11.96481136	735.1151517	472.6531613	479.8923125	163.0687243	165.8250257	338.2973056	0	0	0	1.000424008	2.99125585	0
AT1G02816	782.7414413	763.9460302	543.6587938	512.3474371	413.6654354	591.0908933	6.994314573	2.04658787	0	0	2.999274754	5.273060016	356.5081303	574.5135466	391.9182019	454.4391079	737.153002	574.9492742
AT1G02820	8550.431251	4906.644657	5432.108003	3107.680108	1001.185139	2408.325362	21594.86119	16408.39675	12346.98626	5350.408789	6023.283232	6962.314213	392.6102379	1172.684384	340.3995917	1231.043038	1541.57187	2790.06217
AT1G02860	196.1713668	124.8994973	111.2813536	99.22901859	131.0785906	134.8126143	18.02228318	12.90198562	23.04568979	0.990138677	5.050020492	3.005984959	322.9815368	366.5268421	317.824774	273.3431737	327.2509633	224.4672699
AT1G02870	395.7559699	185.8178376	175.2686684	274.8491821	374.3207473	452.9992159	202.9858344	98.58787251	158.9018758	231.2368673	217.1055924	337.2475501	634.0197676	762.4747984	588.315605	789.7679246	754.6461135	650.8267941
AT1G02880	753.0468752	474.2834424	552.2793888	910.9106138	1029.79911	875.8526091	274.5852633	159.5529372	138.5050891	135.4633082	118.7057088	196.449211	698.0466785	875.1374708	632.0045658	811.4444767	1003.737897	1051.487167
AT1G02900	0.992617622	2.020259059	0.988927492	1.994264765	2.007027935	0	23.69696328	26.20101757	12.13424995	5.062651509	11.94039828	28.37807259	0	0.986452372	0	0	4.044932899	0
AT1G02910	2057.805915	1314.526262	1091.181156	2090.311557	2601.13403	2562.605653	5083.723746	3354.948143	3364.287782	3689.979243	3864.804921	4316.939925	552.5974446	749.5437451	535.4611977	754.6160099	895.5670023	1045.767766
AT1G02960	382.3824846	281.3020454	317.6689959	308.010231	353.9361635	347.5039215	314.8443468	162.1333484	211.1659592	335.2476138	294.9933805	335.4531701	329.0004498	316.2402324	399.4889133	481.6219038	521.8414686	451.3897937
AT1G02970	5.349531388	3.843853268	1.001508396	3.5856791	4.326047681	10.30433763	108.9059175	58.44238585	46.1201658	130.519916	135.0716544	116.2805988	139.1752836	206.0899802	168.0856089	189.9962902	195.8198078	216.70484
AT1G02990	1926.254703	1530.192146	1550.971424	1313.397186	1559.081103	1361.661645	1208.465992	748.1879609	814.6387416	651.0387791	609.0041169	823.6842109	1584.694937	2106.296807	1867.155219	1762.530588	2024.319526	1652.085198
AT1G03000	815.885083	604.5352317	636.0725748	540.9895966	819.4936125	779.8691196	2674.640717	1645.621436	1840.69224	1508.301267	1564.157643	1931.690758	929.4063464	992.5265851	1016.117086	1138.148201	1323.245306	1073.936197
AT1G03010	48.68699411	32.45897459	60.77794378	17.02398248	37.58514059	27.39301608	139.3590584	117.6851056	125.2616356	43.44112087	57.64399799	44.47234958	15.96191981	16.81626599	26.92170808	31.33814572	36.1797955	24.02371236
AT1G03020	54.37057413	70.53253249	21.75035582	134.5678527	110.0299611	72.45515766	16.7886397	13.3318399	11.20114839	0	1.003958334	5.842280965	1.00738873	9.966769484	0	6.88661326	10.14532516	26.93845542
AT1G03030	644.9466411	610.7103256	552.3315528	558.9818394	639.5588094	716.2663238	642.6067243	388.3093948	424.6790494	276.3317434	257.3880908	355.2218807	882.150185	1117.571953	1011.572276	1154.503856	1251.505071	1235.609122
AT1G03040	1501.611204	1082.652266	1340.750921	678.5983639	624.8441036	825.56779	1654.129187	1082.089596	1271.650251	864.7198042	812.8741436	964.1073404	587.82241	884.0204132	677.8889786	776.3026141	933.8184718	726.9743956
AT1G03050	1.003629032	3.98318446	8.987028289	0	0.99581092	1.006311554	6.02646878	8.952852852	5.981206209	6.956849813	0	2.009755125	0.998582692	3.998986829	0	3.003853	8.990824709	2.001801706
AT1G03055	252.4607184	204.5402508	176.281947	289.18705	251.5059203	303.8112229	3684.586452	2338.022579	2338.463327	1219.723252	1048.34841	1798.95927	77.58486665	278.76567	147.5396728	461.0444308	799.4405645	804.8852017
AT1G03060	1230.459832	920.7056835	826.5892778	929.0544627	1119.72477	936.8573267	666.6500959	425.0172981	446.3695684	484.3485756	474.0128497	591.4920983	4695.733032	7006.765528	5080.108273	4769.320586	5351.364917	4751.877553
AT1G03070	0	4.755717627	9.571028608	0	4.298356733	10.80481729	113.7442662	94.22151045	73.04888678	50.22035205	49.01910432	77.74065925	5.992246872	0.9942175	5.989101474	9.979457257	7.452798618	8.031135897
AT1G03080	5582.137288	3848.022042	4313.632899	4510.484495	5369.100859	4558.987358	10336.47846	5804.637261	7375.879869	3067.24452	2922.449922	4748.442827	9366.954915	15298.47491	12337.64785	8989.857392	10737.80058	11644.41359
AT1G03090	883.055443	809.0765811	1137.314007	918.3929997	1284.080077	1142.123578	1088.961479	588.6300885	825.982459	480.0707644	409.1347878	907.030245	24482.21245	10553.72582	23359.60108	21199.55739	16816.37971	4954.346751
AT1G03100	85.0265287	67.39868126	58.64714359	43.78682915	49.8334156	75.00566722	14.03538384	5.953265757	3.987569206	24.76363833	17.19701821	30.19325508	109.7541018	90.4212244	88.93239514	60.5868064	66.03864561	80.99671037
AT1G03110	210.3234274	127.4575542	103.5793235	174.4748475	157.0063202	238.3598396	37.07665343	28.74299863	22.05037012	8.91205315	7.061368226	7.042513144	216.0587137	190.037509	137.6755645	148.3522126	95.43441296	140.7189618
AT1G03120	12.14094703	8.917920623	6.990789248	7.009705992	12.25776496	18.58585072	0	0	0	0	0	0	3.044842338	11.1417319	4.024958412	2.937559881	0	2.983485789
AT1G03160	1036.872208	751.3717858	782.3643427	766.5340278	817.2695385	926.7468759	2874.838298	1737.4554	1703.131136	2097.433023	1930.353997	2750.076366	1321.221175	1530.67751	1614.441112	1659.607694	2415.135471	2102.557485
AT1G03170	1.004461021	0	0	2.995830825	1.000516008	0	956.6281065	684.0947505	338.494912	167.0765691	187.0597895	182.9204291	0	1.00386464	0	0	0	0
AT1G03190	481.3043064	391.0934777	399.9893837	280.3280242	326.0369214	360.3016091	830.3962745	555.9664043	537.8141786	484.8344809	483.1649689	489.9224521	193.3372846	250.2264855	204.6939191	267.9744682	290.5401895	267.3791207
AT1G03250	1744.221287	1348.056874	1472.665135	1179.622548	1182.347284	1404.088539	854.0744638	507.8844598	457.7146046	406.0723256	401.6237042	657.6294849	981.0092848	1309.672428	1191.338165	918.159893	1047.739734	910.0708569
AT1G03270	5.964180878	4.995761834	2.00372788	7.036811994	5.87699229	9.153964397	43.11685789	31.76155234	40.00862731	132.9989589	145.5962292	74.4494596	0.996026063	1.989478796	1.994962143	6.021985687	3.011732783	2.009556202
AT1G03280	220.1022618	200.5584796	164.9470343	131.2103749	133.939312	150.9306659	1223.841607	631.0418733	780.880865	502.647123	497.3041898	562.7379474	2756.176599	2993.925291	2855.776387	2542.270667	2809.68063	2066.719994
AT1G03290	996.1576795	749.0698727	950.8661836	449.0959533	459.528612	576.9349152	3149.594908	1612.791843	1840.559257	1004.438676	944.6152295	1387.183003	1750.493318	2873.296639	1947.87123	1907.212046	2080.124023	2267.021378
AT1G03310	1311.830652	707.7751011	795.5212787	846.4172922	1226.87854	1316.393853	406.9719961	310.8751808	347.7860721	495.4766723	578.0026412	532.6150158	210.2888395	530.2538953	291.6198876	759.7480413	1142.814653	1401.373031
AT1G03330	1077.062245	706.00069	841.7017929	725.054474	905.3229349	761.0578187	437.5993284	269.4461557	270.5958696	344.3140046	296.0820408	416.0634978	844.3814599	940.2884351	859.4003695	905.9725605	964.5816723	678.6447146
AT1G03340	350.6357109	218.8583146	187.0353549	259.5047718	299.7318597	471.9119035	8.003533656	3.954206349	9.047666226	0	2.008078469	1.008294981	28.87077768	16.88592187	17.9525967	28.08968741	29.17238613	28.1497423
AT1G03350	365.969856	308.8182306	351.368836	309.5324149	430.3829609	348.1665851	2103.143631	1235.583202	1355.7942	1198.233647	1276.479081	1676.09462	2623.187063	3146.502244	2766.592561	2591.071719	2905.075859	2425.034759
AT1G03360	241.5268961	165.8595959	111.2125662	104.1106014	142.7172206	194.539086	116.2827347	53.92099979	80.02997548	146.7030524	135.8863985	121.2448525	110.807061	141.5217733	125.7989618	168.7859178	155.7167537	150.2548019
AT1G03365	532.5386424	464.9859192	458.4169782	410.7945705	418.1944055	477.9558933	1064.471953	607.7473975	685.1886407	689.1294489	684.3722275	716.650479	454.9234492	510.211053	482.4748139	463.1523611	643.2560646	512.8332973
AT1G03390	0	0	0	0	0	0	0	0	0	0	0	0	0	0	0	0	0	0
AT1G03410	1148.02215	808.8538131	996.2340902	592.6183679	689.9313809	717.3675665	0	0	0	0	1.006733607	1.004326543	0	2.011057653	2.0025523	1.99407774	5.985100015	2.000670387
AT1G03430	34.5228252	28.54118648	32.73751235	16.75614722	20.8275317	17.910871	258.8048345	135.7222926	163.8910587	69.41900936	50.62101658	78.35386586	654.3134878	652.1831327	643.0075001	560.7411635	540.6255918	488.9717621
AT1G03440	395.2007493	314.9006843	375.3906692	488.947128	454.898138	494.6672631	1568.036494	1033.648247	1067.311504	461.2046374	556.3683531	587.3008209	139.5310167	166.9415177	149.326384	248.2016103	292.3213481	315.2777351
AT1G03470	102.5267095	70.4322464	52.34452258	96.50589398	133.6475629	83.13636546	141.6014994	96.21605542	98.97812277	305.7673066	295.7390549	234.8822351	368.0799356	186.8866978	422.94541	321.1371706	555.4530448	197.7810402
AT1G03475	3672.847063	2047.952958	1858.032264	3469.917704	4415.714016	4550.213041	3698.037432	2286.567447	1953.501891	7102.333894	7749.322769	9300.128385	1899.718051	2753.392391	2063.755134	2462.820252	2750.059892	2756.331827
AT1G03490	0	0	0	1.000863441	0.996669153	0	0	0	0	0	0	0	0	3.011620448	0	0	0	0
AT1G03510	53.7711566	27.05898829	28.0487311	16.01996912	38.64648451	45.39263823	5.003028531	2.994417174	3.988068253	9.974952033	9.042470825	16.03000873	26.03206887	33.08868437	30.02924801	17.9524439	9.995864892	20.97195405
AT1G03530	345.7863864	193.6591106	181.2772603	121.9323157	131.3211687	170.1284083	565.1191558	350.324601	491.3167731	578.3172217	602.1491917	512.1266288	273.1757063	163.9734023	284.5324664	294.7184463	211.9086386	140.6687761
AT1G03550	0	0	0	0	0	0	5.008966635	0.995221434	1.003800164	5.943631191	2.007715304	4.029947685	0	0	0	1.000291518	0	1.002898659
AT1G03590	344.2995486	265.9013746	231.6517895	442.5340609	615.5373647	482.2453925	3073.981279	2204.104941	2360.724773	2377.855726	2092.248002	2757.260447	984.3331645	1308.949208	1055.648019	1669.06802	2480.151329	1604.541592
AT1G03600	10396.60365	8689.340716	6402.151703	15398.74803	18859.40644	17870.59764	19356.42961	13648.10878	13115.38797	18923.30751	19235.6984	25028.9393	868.817335	1307.979585	931.7453095	1917.483561	3014.386521	3290.827993
AT1G03610	360.3593187	359.6590255	375.9519704	273.7524655	285.0170594	353.7582287	1614.172143	989.2567905	1228.407123	1111.320688	686.8988604	1679.524754	2590.996104	2727.381916	2473.592658	1285.968596	1464.114878	1085.59488
AT1G03620	12.88725876	7.042009153	9.800671259	22.36094852	16.60177196	19.14126829	19.96165914	14.90236766	16.10946088	34.66450597	14.17002055	39.05789185	7.980444691	3.972650535	5.99094848	13.033642	14.08554341	6.016462965
AT1G03630	20811.67402	15216.9584	13175.28734	21765.25443	28405.29285	27800.6257	7496.005035	5077.814444	4604.690438	7683.765632	7076.077968	10104.82771	3017.544322	5494.268435	3782.875042	6320.071192	9834.059605	12307.3368
AT1G03660	0	0	0	1.000444598	0	0	0	0	0	0	2.008614826	1.006755865	0	0	1.001019575	0	0	0
AT1G03670	0	0	0	0	0	0	0	0	1.990519041	0	0	0	1.007461344	8.934184175	13.04778568	0	0	0
AT1G03680	20257.1228	15549.80492	16680.43463	18984.44312	23156.66372	20893.7947	4925.012787	3587.068952	2896.019898	3316.07188	3167.476886	4170.51767	2924.156018	5238.123146	3805.919792	6498.940688	9140.072902	10138.22117
AT1G03687	298.593706	197.0489007	187.4508708	263.2726208	320.8480073	334.6783724	110.3679248	71.97324634	74.95058346	197.9845139	185.0323338	249.7848632	474.9088103	687.0792334	417.0327863	667.0734313	767.114718	768.0322061
AT1G03720	11.92330081	6.051659857	7.997679982	10.05711122	12.7320783	7.094387054	0	0	0	0	0	0	0	0	0	0	2.980759825	0
AT1G03730	35.03339654	26.00067446	25.94829583	33.12784634	31.00869025	25.92839669	70.95614781	36.18842655	41.6497991	37.18545784	53.71917995	49.88237042	171.498337	213.3555887	168.4859411	199.2867616	168.3587166	167.2427338
AT1G03740	363.7541508	247.7770843	297.443569	169.8140196	198.4134978	214.1743329	574.1446471	317.5393886	348.6178564	158.3028465	146.3969738	171.3816837	2950.643754	3629.002895	2969.802952	2069.340094	1860.974395	2177.25641
AT1G03750	586.2239056	467.3506104	436.779664	362.5440114	420.0907471	399.8706878	319.6212725	176.8913053	230.1071532	208.3995036	189.0378678	252.8757887	3331.32452	3368.905162	3038.959423	2734.242022	2778.997106	2668.373008
AT1G03770	190.4718258	132.1998983	119.7017846	81.1576114	96.87994939	78.7943429	1.999035123	1.98141749	4.016041783	0	2.015349428	1.004694754	929.3542986	898.6246934	820.400411	745.925296	721.1649597	575.1126578
AT1G03780	73.09871218	61.58550641	62.26732572	127.3980673	159.1068685	187.5365207	269.6036006	145.3341255	156.0497271	1078.135477	914.942034	697.7706204	3.981429497	0.991543723	4.986709658	4.034070101	11.04652633	12.04515992
AT1G03790	16.11639866	19.8330697	10.97504263	0.995489585	1.006425939	0	6.00200641	1.00376231	5.976173638	3.016421508	10.01870027	21.00556321	17.01645938	7.048347929	20.02717588	1.996902579	0	0
AT1G03820	272.874479	400.9325492	108.560158	190.1239836	203.0160015	180.4055341	286.1705322	179.1774638	200.95936	550.968055	486.9840801	557.218755	13.16301767	17.92846852	10.04630129	9.077233987	75.7162588	4.914871412
AT1G03840	163.3919266	156.8811327	122.0541347	85.71791314	91.15548886	72.01609632	488.6500437	346.8473921	346.099657	80.79780361	87.62876268	110.5291391	12.97458604	39.10057226	10.99767983	29.0267624	13.96686861	60.09063023
AT1G03850	357.7468541	486.1793979	546.5621803	95.03735698	93.72174763	71.86376199	801.3566551	188.8270998	566.6011407	27.7559594	12.09315805	45.96243998	459.4991178	431.5877967	501.5066635	116.3509463	94.99435781	17.98650066
AT1G03860	1627.674175	966.8251037	965.8639752	1124.31113	1278.759065	1738.918946	1830.406713	923.5743604	1036.364331	1142.637002	1266.104063	2710.63208	1307.884423	1646.620977	1272.892273	1241.619798	839.1021696	1217.493853
AT1G03870	1265.804483	1142.776883	672.6097259	4014.312826	6731.602624	2473.071359	4706.543309	4343.954246	3228.844026	2470.163491	3638.120728	2619.479022	10.00948971	8.010632542	14.00518392	658.5953993	1001.462072	315.2649415
AT1G03880	0	0	0	0	0	0	0	0	0	15.11045406	16.99465663	19.17010044	1.999338516	0	1.000149645	0	0	0
AT1G03890	0	0	0	0	0	0	0	0	0	0	0	0	0	0	0	0	0	0
AT1G03900	1348.390405	1065.904743	1220.290561	968.0085765	1046.348325	1012.429308	2074.220007	1183.597317	1365.994318	848.4902287	796.954926	1233.439565	1425.204261	2492.962273	1404.506185	1247.422874	1185.624383	1619.41398
AT1G03905	209.1163854	158.0382676	171.1394305	171.0594466	157.582483	159.0258491	142.3843762	77.22809209	107.8405921	53.92076723	44.59411021	77.93246638	220.1316503	217.5875827	200.0644419	138.4305989	153.0241171	89.03450442
AT1G03910	1566.470842	1099.05088	1144.534239	1034.75119	1098.239256	1164.569452	3575.278271	2148.212178	2560.505631	2629.478004	2527.554233	2739.518945	2283.662466	2527.021347	2314.363543	2514.198298	2736.329719	2194.196778
AT1G03920	7.276930845	10.76887342	5.758929343	18.20154681	21.24131936	11.58628285	32.09925169	40.2308247	17.11761406	31.31021223	37.78425189	30.32961495	733.998467	1034.769232	856.103172	944.1402256	1070.372419	987.1703867
AT1G03940	0	0	0	0	0	0	54.13454728	136.0828478	70.87131132	18.84802754	81.84762287	62.26095665	0.997591595	1.000386522	0.999512235	1.002151689	1.001584773	0
AT1G03950	672.6266416	467.0195178	582.6202364	416.6256461	531.2441353	458.8185616	661.2901934	422.1731091	377.820274	274.260694	262.3364578	392.2628597	1339.420307	1937.583284	1460.808006	1305.795774	1530.219472	1377.836838
AT1G03970	361.5268711	252.1614086	320.2083808	277.8196314	352.891237	331.2692654	200.4619622	105.7803711	88.76749746	57.44001993	64.6762158	66.69149837	1787.18531	1912.60333	1649.590818	1257.205727	1543.541668	1515.264402
AT1G03980	32.72693485	12.01230068	36.08236496	100.7137535	160.3780256	177.222014	0	0	2.000972498	9.318738649	11.57463306	2.276364708	14.10401598	13.96515319	13.056554	12.15836409	30.75417034	13.81184524
AT1G03990	18.02748965	13.99070072	8.004482424	6.977803297	9.986056907	16.02447193	4.017537804	0	1.998099752	0	3.004709912	3.023709567	19.92817563	38.02180817	16.97914853	5.013723874	2.997679614	2.007407382
AT1G04000	161.3239073	134.1722632	137.6734835	111.5127908	182.8042064	159.427356	683.6912919	448.0767515	406.2865163	667.8586439	730.0238517	653.7148265	356.328658	520.8716783	393.8108629	522.5897006	569.4986271	499.7812641
AT1G04010	225.2351395	148.8199965	217.6861454	169.1042912	201.3121736	179.2963832	355.3687885	197.9715763	186.2251504	94.82645389	93.92340242	115.974125	301.0921897	403.1563973	412.342343	246.450465	246.0098283	222.5375007
AT1G04020	275.1159466	192.4616915	79.63296176	141.9161587	155.0620239	279.7907389	49.64089029	40.54845629	36.6621703	114.4853194	135.6489787	272.5063269	42.87720043	96.43950634	22.9666878	41.3099644	20.0357943	55.0743564
AT1G04030	243.0644867	213.8099744	166.5989227	218.6025708	282.9946128	317.9952984	42.96762526	24.92066329	25.0202977	64.25901308	48.09162171	81.4920166	27.88555606	58.52633709	38.90176593	66.3545562	60.36471774	67.65268602
AT1G04040	279.3256586	293.9672354	157.7374567	791.3049417	1203.8005	513.3386061	782.5785554	675.1688386	515.8134255	280.3286421	327.4729496	308.306306	50.93693414	72.87227162	55.97794532	712.1635339	647.4328701	551.6579576
AT1G04070	89.1488997	63.68422081	49.4769434	60.28151783	63.74542014	67.07272807	2.036208149	0	0	0	0	0.996090541	32.38108143	83.07728511	46.12344752	49.7913388	25.3172421	38.88476663
AT1G04080	2543.178021	1871.827812	1993.774825	2662.491234	2517.549911	2567.70446	1233.689715	733.2603566	949.1736031	1150.423095	1119.468155	1244.220174	3182.721419	3575.406451	3400.505143	3173.050425	3616.769849	2736.865963
AT1G04090	158.8571929	136.2650268	134.1142804	88.86800234	139.4004153	172.9019795	6.02193275	8.964098866	3.993467051	0	0	1.005190516	0.998827794	0	0	0	0	0
AT1G04110	18.97639881	20.96167577	10.01095117	94.91952988	213.581959	390.8724109	122.4265786	75.89071745	73.83752938	1041.834012	1017.70871	882.1809852	0	0	0	4.016419616	4.967662954	0.999157272
AT1G04120	3736.387641	2853.225323	2595.068532	2756.333724	3273.642843	3433.551796	3660.30694	2500.323703	2625.829124	1604.709515	1733.058514	1971.318186	2734.673533	4158.122552	2877.475177	4249.547763	5092.577527	4906.367158
AT1G04130	544.2162664	432.0154381	374.0795296	445.4300151	511.3534182	488.2009016	174.211723	126.2374646	138.1973755	198.7528544	190.3650876	154.5377992	375.8936084	469.4475674	437.9537076	437.6256626	382.1576305	403.0352179
AT1G04140	182.8412596	124.5403136	139.5054039	135.9734267	187.2582355	157.9895795	2992.497318	1794.500588	2125.033074	1739.849793	1871.927131	2048.554583	8271.878741	10323.21474	8408.161809	7853.965721	8935.384699	7397.524527
AT1G04150	1.003066574	0.996422159	0	0	0	3.007878889	0	0	0	3.987669018	2.998091727	0	0	0	0	0	0	0
AT1G04170	1828.338942	1234.380679	1281.164307	1580.854944	1702.208511	1776.748393	3628.505418	2230.851865	2430.915143	2892.141219	3209.399379	2474.683253	2209.508159	2919.535709	2287.68474	1809.867144	1796.652413	1592.988144
AT1G04180	5.050501757	0.995561278	4.002555706	1.996598632	0	8.980586579	47.0428204	17.01331748	11.94885846	5.993075574	4.005464979	6.008394349	0	0	0	0	0	0
AT1G04200	647.2233814	440.1923689	398.0025335	643.8653771	827.5901848	750.0287136	850.4517794	506.3840712	558.5399373	554.2993605	595.829449	749.2714545	706.5712702	1881.742923	773.1382725	1433.481976	1003.239154	1569.503276
AT1G04210	2078.974111	1673.963614	1740.866235	1481.150792	1495.453979	1578.320323	2461.822942	1578.561464	1795.034377	2112.997735	2178.33488	2008.793807	2852.765353	3252.387774	2588.666896	3216.548378	3778.659315	3305.557921
AT1G04220	2381.903195	886.1899167	1743.285832	2554.197017	4286.485311	3543.796727	1061.047994	1094.972117	1046.561932	5382.941236	5621.018104	4377.743991	169.6878756	153.9079395	149.857588	848.1716106	546.8536799	236.320607
AT1G04250	4826.29282	3023.543283	3250.574136	3674.748092	4943.055143	4028.785837	5272.009617	3536.503527	4179.457516	3116.174896	2780.251586	4847.665039	70.43890354	128.4568825	53.1949716	462.2000022	662.2919807	377.5648253
AT1G04260	192.0155837	141.8594835	137.4855027	155.2562972	165.710306	140.5546207	294.7765949	165.321946	181.2665362	218.7878403	261.9831822	274.6555924	283.3207425	380.3126089	306.0070668	450.8421028	572.4958505	437.8210048
AT1G04270	4791.652321	3523.766737	2322.132087	3801.842482	4362.668934	4746.059347	3781.276726	2412.608553	3078.085492	8814.287471	9416.414845	9344.636251	4819.655793	8282.735271	4264.835528	6483.387391	6529.156549	6898.572008
AT1G04280	963.0355793	770.1209399	930.3706106	663.3258136	799.9806394	653.3274296	1990.345428	1293.149935	1409.700597	322.5639515	293.5148923	426.6585585	3288.391146	3411.728022	2927.782542	1928.938461	1819.268287	1806.284038
AT1G04290	620.7058827	487.3215853	587.4261984	642.728278	725.6143646	615.8990967	2727.894105	1901.935502	1902.881376	691.8395305	590.5603486	926.2511332	1041.23623	1779.294392	1191.015792	997.8042897	993.0010854	1110.28106
AT1G04310	288.712423	166.393135	189.7917202	237.634128	272.7129841	170.3482126	69.66732483	53.1442566	94.0575489	184.3938486	146.311504	223.1719404	6491.704564	4158.722552	7093.024977	5878.896175	6669.28435	2905.435236
AT1G04330	27.38604882	24.20290641	21.80978747	8.047607318	6.114903767	13.59711903	219.3184051	182.0759697	146.2380721	17.49609788	19.62550065	68.66107711	67.86487259	50.08772678	89.28592637	5.844135981	4.05276287	2.98995887
AT1G04340	236.312331	208.5186537	185.1367762	192.7440657	239.3259967	259.2573301	1625.083626	1052.359732	1142.880921	782.3254182	787.8926048	864.3329095	207.9953538	422.142614	234.5766936	347.9121844	442.3695382	426.6291467
AT1G04350	0	0	0	0	0	0	12356.95844	4899.985073	7208.544232	675.9770497	521.4348909	1158.140394	30.89257336	176.8543376	61.86631607	9.030688476	29.15508249	6.023726023
AT1G04360	66.13892453	57.01607291	89.09004832	29.58357026	48.85839087	42.19138495	3.012613981	0.995154572	2.00185771	0.993704871	0	2.012266049	17.95531229	59.92915008	32.96549651	10.0135546	7.009290637	10.02543202
AT1G04370	1.006465781	0	3.990334537	1.985456573	3.006753357	0	0	0	0.995258123	0	0	0	0	3.007797263	6.01369876	0	0	0
AT1G04380	0	0	0	0	0	0	0	0.994458045	0	0.993458348	0	0	0	8.01484328	1.003023998	0	0	0
AT1G04390	269.5227179	176.0693065	212.7666625	207.7788702	264.5429629	269.7982137	298.3597614	171.9041461	207.4424237	161.0253475	151.8187805	239.184609	11376.33405	13428.50638	12104.71642	14133.99957	18617.00002	13185.21156
AT1G04410	13188.16403	9087.546942	9873.072152	10721.58806	13330.71892	13654.32395	20514.11071	13972.31537	12909.33204	8063.283457	9093.064131	13718.78751	9545.424031	12970.05563	10966.06614	12827.92404	15125.89714	14205.81178
AT1G04420	9271.737669	6073.696337	5897.116196	10437.27156	12587.88434	12047.33275	3361.937217	2272.079026	1796.98207	3254.46933	3562.915454	4448.302156	1707.509047	2321.162312	1663.494456	2431.560253	3212.510967	3628.471714
AT1G04430	1242.758086	1017.334449	768.3167177	2779.474842	4411.765296	2117.836496	4219.328216	3085.347816	3230.489684	2715.282948	3896.180372	3005.155154	561.8366948	926.8922885	536.1057047	1926.227525	1911.619399	2345.320949
AT1G04440	2951.042039	2516.556346	2786.298921	2935.069449	3740.682306	3170.71789	3193.904884	1796.692736	1989.082779	1277.394252	1248.087683	1798.233553	8119.092574	8755.887354	8689.726861	7180.236707	7255.201029	6063.563258
AT1G04445	0	0	0	0	0	0	0	0	0	0	0	0	0	0	0	0	0	0
AT1G04450	2.996981148	0	0	2.003422045	2.002954571	0.998489964	0	0	0	0	0	0	0	0	0	0	0	0
AT1G04470	34.17654311	22.83840369	13.9883957	25.99473168	25.99033896	24.06600856	2.013465911	0	0	0	2.001898806	0	285.3483523	695.9242688	346.4942046	557.1781108	643.483772	728.3319468
AT1G04490	66.2397298	25.72683344	33.8518063	37.85948363	42.8154708	27.04473846	11.00227674	14.77797194	9.09579213	12.77580854	7.088524566	8.102811635	44.33770668	262.2629114	81.35413829	37.6626417	15.89805605	13.77805722
AT1G04500	1.002369176	0.993574663	4.006516796	0	0	0	7.012224691	1.977925349	2.00961145	0	0	0	24.15093037	67.69750018	53.21439112	3.044248358	0	0.986683136
AT1G04510	957.0500461	719.2481487	673.7255651	895.3463075	876.3184257	984.1208031	976.2545593	576.4334632	728.5073518	991.7577098	1099.662885	1032.860952	3125.453174	3785.790471	3143.5465	3930.245951	4535.365179	3359.071672
AT1G04520	101.5299425	56.17901743	38.05846976	103.8983948	94.94207772	115.1596971	311.934107	214.3126161	252.3416775	394.4961488	412.0305537	301.0297696	44.89287901	38.89164121	34.94859581	109.0483532	136.3234004	100.3275201
AT1G04530	6531.174624	5643.464316	6260.073672	4731.181174	4562.837847	4270.648711	10481.12242	6161.720818	6384.243464	3997.089981	3483.412235	5267.020636	3039.119928	4467.996984	3520.991681	4062.993758	5068.806416	3889.373463
AT1G04540	0	0	0	0	0	0	0	0	0	0	0	0	0	0	0	2.001373806	0	1.002481075
AT1G04555	227.8246171	165.5461313	203.871902	128.2767317	126.6120731	156.4024514	295.0914863	155.8414664	159.9748697	93.52241402	103.9832628	149.1519045	225.8918274	351.1353591	268.3015413	287.5649337	253.1230434	272.1972004
AT1G04560	0	0	0	0	0	0	0	0	0	0	0	1.008282319	0	0	0	0	0	0
AT1G04570	111.9454483	70.08975453	69.19998236	50.69976189	12.95485347	49.30002827	49.09614989	37.8019894	23.92638028	34.77725372	33.29142793	49.40021364	16.93065736	38.85594958	31.94204866	44.05680207	8.03143964	11.0545931
AT1G04590	591.5357839	460.410985	456.5920335	449.3161468	524.9528984	518.1972121	308.8959389	162.7374647	197.4751235	283.0787581	253.8296645	279.8286093	723.1546959	798.5526769	669.0014531	927.6617049	1100.1678	993.4189934
AT1G04610	0	0	0	0	0.997056231	0	2.003751718	0	0.995941454	10.04670803	17.03805842	15.07306737	0	0	0	0	0	0
AT1G04635	20.76940179	15.27910657	9.006975158	8.97334748	9.997836053	15.90828114	2.965860898	2.038776938	5.028354962	18.35153409	13.81236813	18.65954798	82.01265105	119.4793711	66.91109402	77.57802563	124.1183159	140.5333656
AT1G04640	1193.445002	915.4324771	1036.8559	892.7342942	954.4077868	919.6554918	1917.361747	1365.714681	1033.25062	983.5691587	1045.107004	1508.52528	48.94779704	56.31208324	45.92719776	35.84908115	22.46002445	26.02879248
AT1G04650	131.3902392	87.84430031	79.12093004	99.91692027	115.7532025	133.1130238	1918.665907	1103.648006	1106.165131	735.3410712	739.2683387	988.5005746	346.7273981	347.6200726	434.8491476	375.7341591	441.6563306	365.9237982
AT1G04660	0	0	0	0	0	0	0	0	0	0	0	0	0	0	0	0	2.980768349	0
AT1G04670	0	0	0	0	0	0	0	0	0	0	0	0	0	0	0	0	0	0
AT1G04690	631.7603184	452.7656311	563.1260524	364.8165489	413.8408236	389.0362348	9744.62258	6759.815854	6242.212483	3999.297398	3956.12523	5314.204625	3515.086624	4794.184278	3281.546008	4043.220762	6620.255167	4535.137714
AT1G04700	91.63620839	90.89135616	71.07344714	50.36776809	73.24199971	63.32606012	324.5585443	205.6601551	165.9667004	246.1433122	205.1906554	351.3978401	445.2550234	874.5249279	512.5775957	325.2517837	575.6457216	511.2453691
AT1G04730	192.7059313	135.7812168	59.56628574	117.3827735	110.4682895	135.1132685	158.5858553	112.7029877	84.99671043	261.3550225	234.8101297	411.8500635	80.26554711	165.2428239	41.0732838	64.92367494	65.66370274	123.9205155
AT1G04760	8.245101125	5.011384091	5.995814963	23.0829951	37.59158159	28.20603364	2659.45805	1695.375532	1677.574319	1142.714681	1158.240219	1620.179419	13.96675231	27.79211192	8.98024291	23.94770952	60.60395334	83.45456032
AT1G04770	1617.031105	884.2714597	889.1844579	98.645236	289.8374849	151.6890487	1555.441236	1399.736084	2529.099326	5405.279789	3360.614183	1199.343723	366.1066126	231.4025958	486.964062	152.6193504	243.694414	420.4388247
AT1G04780	2107.840145	1420.757835	1562.871998	1207.342842	1369.556772	1413.68255	728.0869893	463.7866301	401.9855781	389.6898756	365.2289445	484.9931287	5277.149758	6061.149546	5736.845878	4042.501011	3817.200068	3474.661888
AT1G04790	359.7793089	312.9227678	319.3544373	226.6491987	260.3417911	250.1933485	493.7144342	313.587402	371.1273174	451.2268039	436.1844313	459.5923226	1308.797616	1433.12925	1376.535376	1256.620153	1463.647676	1192.388377
AT1G04840	101.1945248	65.22471465	48.1728158	35.07918011	48.34088202	64.82241925	8.034501154	0.994044392	6.000779645	11.85572823	10.0927844	13.11039722	2.244716977	6.962881478	6.998259205	5.003925601	8.039218629	6.996864386
AT1G04860	988.0494574	756.8915845	834.4340279	690.2036072	740.335431	743.0233732	1228.074196	700.5825711	840.831502	636.3281258	687.4713943	617.4705946	6035.643131	7914.557536	6731.423378	6437.237496	7373.158725	6373.58288
AT1G04880	0.996615905	0	0	2.003441886	5.98105671	3.020960903	2.002072537	0.999139292	0.995282131	0	0	0	31.9416725	110.1584924	45.96956275	10.00292505	16.98462044	13.02787166
AT1G04910	773.3511394	612.7637965	626.4260363	627.1438405	775.963478	660.3607938	525.6572109	297.9428176	291.2165385	245.5998948	274.6619104	346.1303367	810.3522814	1167.319892	827.4829493	785.4253214	869.1466585	873.9742289
AT1G04920	33.77223819	33.18304168	26.89131874	42.99366297	32.13123645	50.63527798	170.8375793	110.7313363	159.7984452	312.2915605	283.1894992	355.0062388	109.7301586	65.21673091	97.97424377	146.4549184	160.3293786	112.129702
AT1G04930	9.353769493	12.86369979	17.98410596	8.121967589	7.065368217	6.95243363	203.7146879	142.3105018	145.1651041	265.4608846	318.4202474	390.8997213	245.7944352	329.266199	297.2105264	339.3641842	375.4358814	279.176421
AT1G04945	281.9844417	193.7853376	188.0261944	140.2190312	149.7709644	238.3898582	2924.508723	1824.025086	1723.459669	3774.114309	4256.258382	4847.557776	58.82116405	49.81540098	51.92812682	43.13375013	48.13730566	39.1179511
AT1G04950	545.4484714	460.5077149	469.1064049	429.4590589	501.6960566	474.8158711	1210.689763	841.2861935	980.1888967	847.1629256	756.6385268	996.049958	876.5695871	922.1810979	1038.745142	1101.204589	1235.007874	902.9243638
AT1G04960	1235.553061	963.028652	1124.518771	1000.493021	1142.986724	961.560231	1041.490119	747.524209	764.7515828	378.3202905	353.388472	551.8819646	2755.749755	3290.997031	2816.015224	2655.916587	3214.332705	2399.374668
AT1G04970	614.0910552	555.4914651	629.7446652	510.355683	737.8848571	598.6923647	1524.244644	966.2984025	1002.228717	377.1371028	380.2847645	567.2181458	1959.221659	2089.884063	2160.532419	1506.940274	1563.180076	1285.136479
AT1G04980	111.7858888	62.44274527	57.19032064	74.08423676	85.95161454	70.81333128	1481.538151	670.0770868	677.8183361	488.9718179	424.9951478	889.018061	71.61772568	164.0958025	75.79924715	63.18230029	66.32210931	66.42638385
AT1G04990	136.9044538	91.51230811	94.1456134	91.95964329	86.92223832	125.51224	189.1876593	100.8411901	103.4769333	44.89356445	53.46446183	54.10908349	214.4419242	553.9148543	242.9103441	141.184509	124.0552558	160.4102929
AT1G05000	297.2064621	223.8237294	194.2985165	133.7196499	110.6989378	199.3900657	679.8452061	456.2097698	414.2744214	92.04236336	77.39352507	221.1332834	165.4528506	562.6290247	277.7893179	89.70710396	117.4044274	123.3549
AT1G05010	7816.759464	4447.732155	7017.865602	5306.408621	6346.19792	5972.647096	566.1506046	456.2703784	406.0605295	348.8723928	330.277712	328.1321868	698.8554823	2596.531651	593.4112698	255.8086155	180.4009234	390.2014835
AT1G05020	21.04971374	9.929737153	9.992694978	40.06276549	24.069097	21.00576851	12.00115391	10.97773425	6.959950952	1.995905746	1.002762904	0	22.02314411	20.1579698	10.00918671	9.965462224	9.942148859	10.99909508
AT1G05040	6.936960025	1.012613544	1.000636227	1.001118781	1.986598639	2.003039019	1.005745658	0	0	0	0	0	0	0	0	0	0	1.998500507
AT1G05055	197.7055202	136.3181303	178.8812953	168.0582209	171.870393	151.1750978	306.1425143	183.8420732	165.1262598	240.1893823	219.3859841	237.6089705	205.6400688	311.5489676	239.8911458	269.8928144	357.7212846	392.7636631
AT1G05065	2.007763476	7.185549365	6.942419378	17.93702216	7.994028383	15.72409212	16.74551512	3.062726864	10.29276769	13.25917688	14.97064052	20.25921436	2.011750023	0.989906215	0	0	0	2.012624304
AT1G05070	314.8899822	231.7539488	266.9352712	187.0780354	229.085354	206.8820676	379.9727337	267.3476163	298.1593696	186.9891879	157.1184812	195.0173446	226.4893639	419.4568212	271.0683623	318.7635548	415.5192572	280.6742058
AT1G05100	100.6719156	72.54884785	49.96470942	12.97754404	17.14516585	27.80513492	31.05674864	13.06948444	20.04416121	27.12831359	19.70316206	60.11613748	4.992575662	54.13867644	16.98249471	0	15.95552416	0
AT1G05120	1380.731449	1140.864128	1289.169607	674.0224288	737.3049923	636.2623326	370.5338236	191.5604856	278.6992325	330.8516867	328.01672	460.7313456	289.3661152	263.5833234	308.3574325	224.3552169	202.3604906	209.550125
AT1G05140	1517.797556	1149.511383	1093.576398	1382.78396	1527.854384	1817.522026	1853.01716	1057.316319	1039.849986	555.8267091	526.8733233	802.6938629	549.815389	661.8035733	572.7148224	726.2745174	859.4936413	734.1446366
AT1G05150	966.2242353	882.6839057	836.6880534	1428.294805	2113.136967	1324.433973	3318.756144	2270.603442	2191.800434	2646.864398	2829.333088	2124.65355	1084.678127	1393.812776	1012.875493	1493.331874	1583.47765	1353.108287
AT1G05180	871.7759685	633.4359811	671.8526656	850.633377	1006.245468	842.1641777	1920.500207	1206.195999	1208.304875	959.3723697	913.9666541	1203.522631	126.1807147	205.6859571	134.0133281	189.3409762	238.4974478	250.3227052
AT1G05200	1345.131753	997.8196124	1258.655811	602.0290045	550.0980858	649.0872989	5489.970049	3258.732585	3872.116759	1147.424428	1101.142248	1411.456187	120.3614061	253.2823293	217.8315916	142.6196765	280.2689044	220.4611222
AT1G05205	248.0682448	182.7586938	201.2477588	217.185839	272.9267015	287.0592242	411.7382717	328.2538114	304.4734099	330.1574868	351.3687459	387.76287	205.8010503	348.2898132	201.0417357	229.7306694	233.3943113	268.2659577
AT1G05230	699.8929807	445.4806676	560.5295516	388.8641812	546.9187039	522.2779922	1024.589845	671.1951696	766.2107188	1268.835829	1099.265874	1027.249179	89.07974299	67.52357333	86.14935181	69.54722782	135.138994	77.61529789
AT1G05240	0	0.99356769	0	0.991983151	1.005610699	0	0	0	0	0	1.00275914	0	0	0	0	0	0	0
AT1G05260	35.04346752	16.0429545	19.11956467	40.86105799	67.11016485	41.05055619	783.0250846	651.5069271	553.3325672	902.8590059	1055.345253	1237.404388	0	2.00868323	0	1.003481149	0	0
AT1G05270	1152.600332	770.2218111	751.7578195	872.0075924	1112.969445	1104.020884	236.7206119	125.6766249	150.8302035	93.16897999	87.61809422	148.9720538	12.97801068	27.89621103	23.97203913	33.11323354	61.14200621	87.11731602
AT1G05280	0	0	0	1.000479112	0	0	0	0	0	0.992340944	0	2.017672163	0	0	0	0	0	0
AT1G05290	0	0	0	0	0	0	0	0	0	0	0	0	0	0	0	0	0	0
AT1G05291	0	0	0	0	0	0	0	0	0	0	0	0	0	0	0	0	0	0
AT1G05300	1111.155552	731.8398267	1212.670771	234.4601641	153.0540755	561.2839692	2324.771886	1303.439292	1253.084055	46.97304324	50.28409662	195.8867134	3837.389077	6174.002689	4701.299537	3006.046908	2323.986686	2946.489154
AT1G05320	697.4996955	529.7788068	640.3253156	439.8098251	511.7451712	578.835718	530.5722266	206.8632548	244.0234326	41.90727508	36.45684517	67.21414637	1327.316379	2515.282067	1343.200689	1254.198052	1299.47801	1347.254676
AT1G05330	0	0	0	0	0	0	1.005745274	0	0	0	0	0	0	1.003339451	0	1.004497037	0	0
AT1G05350	909.1438456	666.1050692	686.5151264	1235.937715	1433.896749	1212.391416	1017.463925	546.281651	609.8980268	636.4778071	649.9453522	858.7955004	368.7122281	670.1987859	446.9890416	489.0451452	503.7947807	589.9234614
AT1G05360	68.55762027	59.30339905	68.11080026	64.22687605	63.84209979	92.33790976	209.3692231	143.8702057	140.0942714	155.1905408	161.6355897	194.0046776	211.8934445	311.0184923	237.1644105	219.0217876	237.8915859	183.4634629
AT1G05370	32.03873087	35.7874593	22.68962934	29.19213749	33.36996439	50.28333784	47.23289792	17.90622767	39.70344308	43.38844241	24.29337887	43.89963692	2.005314277	4.007668556	4.002048862	6.979713164	7.992965638	1.99841489
AT1G05380	1192.217778	957.8459663	924.5915982	774.208188	998.5211161	1006.406067	951.0091655	655.5366709	682.6683358	823.4298183	835.4124174	875.8101168	1643.989818	1436.769757	1615.727346	1538.734584	1855.439666	1376.906628
AT1G05385	416.8358288	227.4622154	262.6026934	321.9947689	348.1503594	432.6156044	444.9400853	316.159841	296.9979035	384.1360412	299.2302106	356.1124323	111.7929126	122.7569714	91.7700764	77.85055259	84.97985369	92.52976119
AT1G05430	1033.130936	849.7855151	1036.875339	860.1948646	946.5815317	935.8245558	455.0115828	265.2228342	319.5828726	289.1541329	267.9168692	364.4115646	1168.932241	1383.609045	1195.514713	1265.713488	1456.705025	1207.176747
AT1G05440	8.943522605	8.022749406	3.006506032	20.02983329	15.84247782	21.19997392	14.33293239	6.983156317	5.568494075	63.83758048	60.18424407	41.0789387	0	0	0.99983079	3.993125576	8.987484612	3.003268334
AT1G05450	0	0	0	0	0	2.009422979	0	2.983367218	0.995258362	0	0	0	0	4.021004266	0	0.991951688	6.019478223	1.000310895
AT1G05460	243.8380615	223.8769527	206.6484225	155.1637473	238.4106004	285.2802212	845.4933873	501.0062785	604.8368092	758.7080966	694.8467737	760.2083015	765.6428438	1136.482118	840.5534305	1020.38434	1342.547293	1097.476918
AT1G05470	266.9869055	244.2714755	212.2081541	170.976819	178.968767	271.7906068	802.1660416	497.955411	632.5282894	450.2968107	448.4961131	452.199759	144.4585082	130.1411352	110.8709028	334.6734486	448.7540063	267.9919585
AT1G05490	88.34002949	50.9964948	57.1673095	75.35665212	109.1377934	77.30733028	18.08675362	7.916366796	18.95053369	17.77625737	10.98076039	20.07254817	1.983330821	0	0	4.013630542	4.991878489	1.002267123
AT1G05500	327.6258039	264.5190544	166.8329901	386.0273541	609.5338619	507.1141123	1729.424747	1030.541907	1262.701268	916.2538111	905.4909575	1321.487662	2261.624658	2891.370247	2150.704455	2502.411387	3116.917782	3021.891201
AT1G05510	0	0	0	1.00044884	0	0	0	0	0	0	0	0	0	0	1.997402915	0	0.997798007	0.997336583
AT1G05550	53.07190468	62.06362193	46.00832476	33.90243198	27.05116962	29.97795664	154.3207156	84.82601484	94.83643845	161.6237093	178.1199346	123.2929861	0	0	0	0	0	0
AT1G05575	70.80232331	34.99752865	53.09886794	21.87920989	11.94492113	3.947970109	7.802996638	3.030001462	6.064880613	0	0	0	94.72030891	67.09653983	88.08899368	15.78865756	11.22221224	5.99549868
AT1G05577	0	0	0	0	0	0	0	0.994461033	0	0	1.002767596	0	3.00007382	1.000034397	7.000425233	2.002128077	2.000133465	0
AT1G05580	2.007437067	0.992024323	1.995479969	0	1.00121882	0	0	3.977871397	0	0	0	0	1.997006971	10.05445122	5.999897793	1.000700205	2.983785605	4.005117607
AT1G05590	780.0436187	680.5567869	723.1337308	448.2901001	498.1447849	506.8068052	3283.802728	2124.41775	2334.67137	1539.285119	1296.089827	2232.200535	258.1467553	562.4600404	330.6225059	255.4319099	333.7284237	339.0942126
AT1G05600	95.34607109	82.20936797	99.18375048	66.39213139	83.14244157	87.59967922	209.3393601	118.796184	139.2945579	189.599384	189.0715005	157.4246573	159.1798097	254.9228973	207.3954904	256.7469416	336.1168905	274.483455
AT1G05610	4.958324291	2.60646702	3.346145799	19.38183058	19.99166651	14.51639764	12.01417632	9.859471657	7.057072271	20.61532876	26.28497968	17.2180684	0	0.993945442	1.998372984	2.016549198	4.003879618	3.997681409
AT1G05620	700.3538938	581.7961414	719.5300113	502.6583025	623.5030969	613.1396879	1825.173253	1241.016309	1472.330155	591.2519752	530.7929814	885.5192138	430.3996738	737.0212459	608.1019534	112.4327755	87.82341147	92.47307289
AT1G05630	497.4941407	358.2774927	381.083059	438.3284835	429.3704307	456.1092861	0	0	0	0	1.002763623	0	2.005135629	12.12692312	1.002219978	30.94853384	38.62038949	71.77922523
AT1G05640	236.5453829	191.9754962	198.4408192	151.1227511	169.0998464	164.625543	88.26902815	72.77964103	66.07253907	29.59190765	25.60333306	40.69645526	19.89749302	28.89060737	7.98193418	33.14094828	46.10368008	85.44725339
AT1G05650	0	0	0	0	0	0	0	0	0	0	0	0	0	0	0	0	0	0
AT1G05670	218.1434399	147.0064591	143.2087772	132.4431215	159.542928	182.8983346	354.1919606	233.9806797	228.6579378	191.0177835	173.1218501	211.5453453	241.9736222	246.9381261	263.4526276	325.9680351	362.6714306	299.210816
AT1G05690	749.2335838	591.3503825	781.7735067	617.5200302	749.9184897	672.550268	197.5525769	152.0325821	156.2249788	15.91978064	0	30.01697777	685.3525999	956.9777496	893.1130869	521.8771551	703.7451337	596.1411513
AT1G05710	88.14032854	93.60286696	64.06299402	48.85057163	58.06176526	43.70594293	2.96897484	2.01370139	3.978704839	2.026959911	2.006087791	0.981668012	42.03830715	69.38024723	35.96821832	78.13052783	95.81844766	146.747866
AT1G05720	738.7890478	546.2501668	582.3176128	577.0397679	702.5018662	679.528713	618.7171368	382.793641	354.6520595	381.4998885	369.6010606	460.0058175	618.1810457	1001.23781	701.6911897	697.4007315	715.3834562	724.2252518
AT1G05750	128.2179874	99.50780198	93.22341145	86.86786257	106.3699756	122.7595773	94.36669524	74.89719469	63.74073055	107.7848911	103.2290114	144.4286413	50.77061677	73.74282689	48.89670505	45.07731497	51.18408758	43.23035706
AT1G05790	426.8831243	337.8744194	429.5854995	291.9566334	428.2638908	392.7246769	225.6993968	149.9808619	182.8445531	182.9314563	205.3789919	254.9526867	832.6643088	854.0772319	878.3303559	1021.293533	1231.832835	939.7161379
AT1G05800	0	0	0	0	0	0	0	0	0	0	0	0	0	0	0	0	0	0
AT1G05805	357.9735584	296.6837162	377.187245	349.5414481	552.2019563	381.150226	516.1453196	325.7934975	293.5109897	240.3945566	242.1912617	317.9409494	1529.665287	1859.609336	1416.204656	1224.432428	1221.591389	1335.971268
AT1G05820	18.96411191	17.00488959	10.00752845	34.27991203	37.13950102	28.54332671	31.05982326	30.6422063	21.06890149	24.63095216	27.36232175	29.22688807	69.0959043	129.7193817	82.91008922	150.05234	195.297158	194.1102012
AT1G05835	9.418855615	6.339450063	2.450082371	53.68194293	85.12142384	75.35196514	2.972656513	4.052378749	3.032575615	185.4581361	98.16223446	57.95320736	8.035777493	0.993799812	3.001733395	19.87958019	26.37330515	7.997631601
AT1G05840	707.1179059	666.9679274	731.1511237	578.2516267	838.8522733	648.6848989	1293.447307	672.6724769	806.2750834	406.4518123	373.9807997	753.4480806	4686.627395	5571.801905	4927.042501	3944.361898	4432.480563	3273.975285
AT1G05850	13997.22525	10988.99943	10087.76446	16217.56692	18786.11339	16441.41714	10503.9249	7833.949435	9082.578008	6012.930966	6868.988041	8327.01855	1248.004745	2112.826814	1147.363837	9496.734752	9209.228305	7834.573191
AT1G05860	258.789276	245.2223091	222.5917656	181.4542932	230.3286406	200.7930493	635.6541966	391.8703947	439.0126981	431.8242307	366.8211984	441.7137954	220.7759544	215.6790033	222.9409294	252.7564871	353.1291214	216.4561619
AT1G05870	3038.657392	2727.142492	2897.009991	561.2184228	573.9321754	670.5279525	745.6828864	593.9295088	500.504499	268.1503203	264.0264979	278.9784518	618.3002712	383.0615256	712.3037117	1122.600455	1016.680693	558.6974443
AT1G05890	2198.64552	1794.899444	1925.985385	1563.956192	1907.477577	1760.855484	1929.847413	1131.268184	1237.080792	809.2494969	755.8583342	1065.068093	3395.452462	4688.004697	3413.653993	3398.986609	3949.85298	3190.375012
AT1G05894	0.989580426	1.014594381	0	0	0.989188774	0	2.997309532	0.989840658	1.00190764	3.945377708	4.059130547	0	0	0.991021648	0	0	0	1.012274991
AT1G05900	271.574454	275.7818851	313.3353841	186.0320462	177.1919478	217.9055544	526.5868151	332.2749527	366.7581976	217.1402819	206.730951	363.9083584	53.7155451	98.22639536	57.82094686	140.3853588	146.0720205	168.0769968
AT1G05910	879.9579758	656.8701326	761.5107157	662.6258256	754.4655176	746.1927657	783.0924082	436.6487195	415.8475128	350.3834864	390.2718872	360.5017007	996.5487851	1347.427597	981.6344512	1015.618615	1012.34105	995.8078874
AT1G05920	0	0	0	0	0.997034141	0	0	0	0	0	0	0	0	0	0	0	0	0
AT1G05950	1.004085877	1.007459152	0	0.994665935	2.979844277	2.009499735	0	0	0	0	0	0	23.92628622	18.84597917	26.94836828	35.31143123	41.1421931	31.04346828
AT1G05960	2308.259257	1699.831413	1668.895318	1993.064294	2472.069108	2264.155293	2858.148713	1763.54853	2255.928455	1759.783708	1661.208356	1701.856092	4748.674447	4216.677464	4742.320201	8400.184706	10956.05654	6311.254546
AT1G05970	229.2932071	180.1985613	269.735469	178.5296393	246.6273395	210.2187387	490.2849397	301.8445815	347.5684046	252.8665708	188.2593756	235.4698536	156.4182714	200.3768416	189.1200986	166.9928678	181.5951519	177.9456732
AT1G06010	30.05004716	20.60839927	13.78267537	28.93763595	40.01223751	46.27114493	149.730306	107.9705388	93.70322995	130.1798897	148.9604476	139.7600568	71.29313103	75.10233151	56.98947927	42.49543413	42.86464443	32.32538746
AT1G06030	30.94276991	32.36967786	55.43055469	35.85379087	49.66137157	42.55190991	0	0	1.027718744	0	1.002605865	5.862594094	0	0	0	1.003967973	0	0
AT1G06040	4918.763211	3846.426739	4614.079489	3807.404586	4732.650751	4482.470594	1957.578533	1193.254383	1264.382919	1031.626132	998.9516043	989.8006974	5019.384866	5744.737724	5912.878271	6219.368406	6552.239093	6048.729675
AT1G06050	60.26134137	50.52348249	77.28453944	29.97274658	43.63418269	35.26085989	18.95745326	23.05398914	22.86215401	2.00500046	4.029266446	3.985078945	738.5136359	660.1743255	785.2324311	724.3949885	1177.098508	619.2662468
AT1G06060	294.2935309	207.7061064	226.4475005	211.0437782	262.7114244	307.7808863	304.8202545	133.3773782	192.3704592	159.4185062	171.521857	206.4503957	529.528779	673.8877628	503.2429796	606.6323032	884.182855	815.37966
AT1G06070	379.2516026	338.9710776	334.5315009	298.0845814	363.7393417	320.8286824	550.8507579	351.2392465	389.8128108	361.1348076	428.5196602	370.0724615	406.6787749	429.4747307	431.2873645	433.0428898	512.5615991	350.1593387
AT1G06080	47.51854076	29.6660602	63.06042877	138.0925489	208.5574951	182.8031479	0	0	0.996050407	0.992629623	1.002773326	0	12.93961081	0	5.978562527	2987.139647	337.9365569	3.007580833
AT1G06110	377.0163938	286.2748552	336.613911	277.5311773	341.9906296	310.2602631	1119.049405	754.9768274	815.1099735	708.7405429	663.3453131	888.5783656	1245.621467	1173.120166	1158.922713	1237.779687	1583.829356	1143.853478
AT1G06160	15.06112642	4.991240367	47.93968894	20.12898401	43.32240309	7.045928607	0	0	1.990522961	0	0	0	138.9827224	110.447013	178.8066827	94.27353363	35.1851094	49.0417137
AT1G06170	42.75921135	39.1842039	45.12713784	51.97218949	55.59600764	35.25432358	9.013310742	3.974955259	4.010293734	9.911730114	21.18774143	9.050747896	0	0	0	0	2.980783843	0
AT1G06180	637.0127555	423.514709	701.6961172	930.0603503	751.9140436	389.732695	249.4174917	159.8869041	213.4279031	254.539329	251.0505923	200.0560234	18.16577566	36.74722945	17.08492689	16.22829395	4.981705332	14.74719693
AT1G06190	1135.308901	677.5750241	575.2594612	982.054139	1318.930628	1306.590724	896.3344577	475.4460568	546.7952148	1650.563707	1900.889666	2832.275377	687.0258739	876.6755799	770.9219763	706.1365987	746.4591456	757.3550383
AT1G06200	764.8809549	531.7747901	499.4503973	592.4785826	764.834687	763.8810684	630.4013127	335.6252241	408.8863489	354.2516272	334.2970262	476.6871723	1381.39354	1689.175066	1346.55335	1453.398686	1896.545065	1553.258777
AT1G06210	980.0836845	726.7539114	829.0071391	420.2177945	472.8511884	525.3429635	1117.361152	626.7556369	637.1520406	556.6414971	410.9429646	863.3416184	912.0688025	1242.413719	934.1067145	784.664043	943.584335	768.0772006
AT1G06230	2500.365345	2003.274104	2330.62719	1695.677964	1862.513469	1708.311513	1804.540035	1108.587301	1282.980865	1249.321658	1195.640327	1194.224692	5313.473326	5276.167545	5093.232754	4110.66345	4951.353353	3962.814924
AT1G06240	421.00937	381.8563925	340.958962	453.8870523	455.3186226	513.1886653	1535.163211	1071.883259	854.0260227	1653.136053	1738.203612	2251.627387	210.1699621	277.3052557	214.1763228	277.9814646	276.0435053	300.0103676
AT1G06250	0	0	3.004865636	0	0.990042404	2.023791374	3.001958726	0.998005469	0	4.98717242	6.045988962	1.001979662	0	1.00077456	0.999343062	0.999351969	1.999957991	3.006597735
AT1G06270	55.43179509	54.46215119	24.07726728	56.96571406	42.57196875	64.5338084	38.0776652	29.85791208	27.97382731	32.85119835	27.17419297	28.06675124	75.8082708	87.93439729	64.94097757	92.97480959	125.2402778	106.335612
AT1G06280	0	0	0	0	0	0	0	0	0	0	0	0	0	0	0	0	0	0
AT1G06290	584.575516	489.3597047	570.1548554	542.6004774	759.2832073	573.8163846	1250.702358	661.8965629	565.3862551	399.2209925	365.3439203	706.9786471	7451.480147	10286.69007	7307.078943	6333.562708	7100.908096	5365.514236
AT1G06320	40.57679313	50.36686868	64.12470483	35.96451777	36.02553312	38.99005707	58.53629375	40.40573145	48.31214159	31.34527021	31.90573226	40.41723198	30.42753199	45.58854548	15.97960957	20.90478586	23.29078455	11.03312024
AT1G06330	0	0.993566386	0	0	0	0	2.96793567	4.057555355	17.01525492	36.51179075	19.96545945	16.69564873	0	0	0	0	0	0
AT1G06340	1.009707716	5.997954253	0.994062933	0.995365	2.037958744	1.951714211	0	0	0	0	0	0	0	0	0	0	0	0
AT1G06380	200.3384892	119.366824	112.9054327	104.6704381	118.2127421	131.8175032	324.2385088	161.0144785	202.6376808	187.2518583	193.5431435	183.8164721	81.03058856	99.24304117	82.03334072	70.73957453	81.07694589	65.02227476
AT1G06410	4873.164392	4277.357121	4463.498691	5141.56426	7222.26146	4233.465898	5815.234851	3668.48165	3453.842714	2698.529285	2743.934858	3342.586239	7017.796318	8371.357996	7323.468534	6406.087631	6327.934578	6305.538043
AT1G06420	11.90934714	8.061319844	17.0025562	6.992820516	26.00750368	11.99715689	84.99055406	68.75658839	84.49297878	157.4079725	110.4560909	136.7573105	11.98963449	14.98914937	11.99735442	24.93796359	41.12993167	18.02994999
AT1G06430	11015.61288	7998.385075	9607.037737	6531.592286	7857.977474	9030.4245	54280.97419	34068.56187	32251.78841	17185.19312	15152.60742	27086.43961	32578.19385	37616.91917	35722.85829	37674.20065	35543.73197	33828.86511
AT1G06440	19.82209615	11.05242868	19.04906915	7.009726123	5.956998874	14.08880593	5.003653291	2.989419568	3.990808855	16.9278547	16.12374717	30.04938621	77.96910288	35.11397642	45.02006671	28.0147718	10.96798791	8.995992081
AT1G06450	7.051918308	11.94027749	24.92367015	5.979323156	2.019922454	11.9325228	0	0	0	0	0	0	73.01253163	63.36014146	65.02419247	45.87293039	25.90822079	12.00652609
AT1G06460	10835.59297	8106.473713	9512.853066	6743.514474	8628.678408	7550.496285	2428.383726	1606.989852	1531.870718	731.3794034	568.4351612	1098.134352	9947.554406	12752.83988	9696.548957	9947.473372	12099.232	13500.76013
AT1G06470	179.3903676	139.0453343	138.8747608	195.2535346	270.3316027	221.5862022	220.3783052	141.788635	115.2848346	147.0114882	195.1901768	139.736161	332.1935698	425.4425984	325.6367275	258.5186637	224.7140528	257.948414
AT1G06475	42.15319126	18.46177022	37.54492473	14.02387859	28.95120962	5.902677941	31.38740214	14.3635041	21.38585279	25.412844	27.81776055	34.85572152	17.03283606	12.92512844	17.94712415	26.84311795	40.73414577	136.3572038
AT1G06490	464.5396264	311.8653286	328.1692827	757.6050754	851.0252552	874.255812	2168.548276	1401.877371	1433.241301	1454.689772	1404.163883	1816.061816	41.04607443	33.86660417	42.04199686	307.3236408	221.9143375	187.9454958
AT1G06500	51.20703104	41.76386324	27.10713485	38.4800846	46.91681805	50.93633378	101.3259721	64.23548478	61.87490284	90.19256829	76.0370613	98.67319586	150.392791	170.506824	118.9661253	112.9759842	187.8146719	145.2032427
AT1G06510	976.4420844	761.7256328	769.8780176	722.4116323	804.971703	772.7808738	1112.640142	708.9907797	710.2922948	689.010158	586.274357	816.1382465	725.8025478	738.1803656	823.5420145	888.4165325	891.5038483	724.0171384
AT1G06520	1074.888573	556.0655753	568.5756114	272.8395895	416.2830345	388.3736748	7.007478834	1.984783886	18.00587739	13.86744842	13.10627249	62.46133422	105.649184	70.76397122	63.02758073	66.35151292	125.1136863	63.16216477
AT1G06530	1301.304157	951.2793724	1021.372778	1045.993104	1327.170792	1185.95478	3002.536042	1560.796993	1920.273645	2140.69817	2383.374132	2326.82534	1627.611707	1754.991667	1509.99941	1801.861563	2065.046992	1804.001461
AT1G06540	8.105708362	2.02919742	1.986254523	3.986513791	5.080747124	8.801024113	0	0	0	0	0	0	3.025242013	10.00301308	3.006988078	1.96600921	2.021554785	0.997049451
AT1G06550	584.3626423	397.342047	356.5494098	485.2702422	652.9188785	621.6690497	528.3910362	354.1575333	383.4157067	767.4630573	663.9753939	800.0840157	323.1567194	387.6964492	371.7186578	604.7350224	753.8205805	678.965678
AT1G06560	80.435461	49.6296643	41.21476034	61.40611199	55.94501425	97.5245326	34.77848959	17.49350848	22.2998774	33.28425563	38.8450061	29.76833695	272.2739525	290.078973	240.4457739	215.3644194	215.9663846	252.5973841
AT1G06590	159.282006	126.9313447	89.05668177	85.80055068	107.6518261	110.8336238	118.3985346	68.62094568	92.44198566	79.35596225	98.28724283	98.50820256	0	0	0	0	0	0
AT1G06620	3.301377938	2.000266889	2.19897331	0	1.994353308	1.004020721	1037.575069	550.9434478	681.3380357	850.7227503	597.4268185	1320.259257	4653.132182	7900.167756	4432.258601	4837.033276	5582.738913	5846.755323
AT1G06660	167.8155152	167.2425107	118.5115258	93.97035644	115.3848739	139.0279561	22.10794025	11.90698263	11.98780638	71.30430499	52.35911748	47.27317945	0.993881306	2.980885326	2.99060427	2.006689998	6.033767123	8.058824144
AT1G06670	950.5694121	665.8738284	655.711905	638.2111037	704.7273678	740.4059319	123.711718	87.99738602	94.82049614	148.0299839	140.0225419	155.5713498	528.2454696	575.5129937	628.1423308	495.2455326	515.8942422	409.8256278
AT1G06680	152230.5671	126928.7752	121631.7791	204299.2312	244795.7386	234586.5932	242998.2322	165531.2501	155029.979	169957.0054	151148.8758	228580.5126	24963.84372	39785.10549	26661.22937	52339.03349	79870.28478	92896.17185
AT1G06690	3192.715024	2175.097967	2188.199237	2901.791592	3473.957786	3699.898654	5803.566241	3874.740265	2547.322204	3515.926526	3629.392237	5219.965758	1722.81726	3608.367326	1711.548484	2914.328289	3810.808484	5089.424457
AT1G06710	54.11764865	55.35570382	51.17820828	39.42755996	43.89181017	49.77322409	109.4089623	71.29672135	68.83777511	61.26468661	68.86192061	82.87484311	1894.27224	2425.258594	2001.118708	2066.542803	2269.27113	2065.472472
AT1G06720	421.5109769	179.9744787	183.5762449	177.2155706	180.4822915	177.0883343	363.4260559	189.0784688	354.1247058	610.8944586	586.2433704	545.2028783	799.3229592	757.0243616	754.1537863	797.1537084	723.8241294	755.8106782
AT1G06730	332.2167335	271.5822749	247.5995527	340.1070797	324.4830244	312.2544518	855.3727251	556.3191866	652.4419361	648.7065263	672.5835132	641.4793445	431.6660719	585.6431423	434.3051594	519.8902882	613.6663065	579.9814967
AT1G06750	3.886548487	1.997279947	2.001204008	2.726509319	0.992835788	3.023090106	16.03809885	4.976091987	5.972975173	0.994693311	1.008815709	10.03360756	20.98022788	29.13342029	12.00465633	33.02860216	32.85498645	26.99928195
AT1G06760	3316.97136	2778.364287	2489.9146	2149.991843	2490.017566	2705.595128	6808.003789	4000.793048	4911.108229	3210.08285	3655.371777	3701.144974	2926.103284	5010.356549	3745.3289	5066.798266	4289.753675	4202.649131
AT1G06780	818.9052767	673.4290649	851.3077685	523.2700788	560.9546344	539.4398491	749.0247729	491.1207416	509.7932673	355.3256559	367.7813521	452.7751904	740.7690311	1123.504752	811.4880221	638.8941771	648.6508075	568.3300385
AT1G06790	75.06007221	92.1703593	51.10518919	53.93109948	52.77503784	72.16318813	0.995949117	1.987709601	2.019655679	0.9908846	3.030865115	2.998333672	27.98045152	26.71663707	28.95335741	16.01981284	20.21556368	13.02102467
AT1G06800	35.0150525	36.99351693	37.96378506	28.11578077	30.98716342	24.73965463	336.7504908	199.0076129	313.3191654	94.48805294	88.3691154	336.2942652	5161.91866	3229.555037	4721.304277	4160.432427	4326.703834	3156.438195
AT1G06820	3682.919725	2957.879361	3336.028824	3110.258985	3836.834683	3365.813779	5066.131737	3319.397247	2943.091733	2718.582934	2778.798537	3907.016676	1294.913275	2169.220746	1551.344304	2180.494424	2924.72861	3189.19636
AT1G06830	239.5108529	173.717753	268.4011823	234.7588982	355.9938657	324.8831163	1053.839421	1347.71338	834.5144672	201.2143054	327.30579	456.6662314	58.46020988	234.1429947	59.09814505	368.2183832	643.4211653	1002.1964
AT1G06840	822.9569139	759.0456394	806.9320216	696.5263888	708.4663094	809.1385919	293.7323939	106.1211802	205.5601717	113.9117325	90.1151857	132.0913381	1008.538077	1464.11432	994.2185195	1117.465858	1278.872089	999.1466378
AT1G06850	270.6411343	245.2660256	227.5534657	347.2036668	409.0655826	365.661105	431.6152592	242.5652544	245.7675339	339.9078071	357.286801	457.5182321	25.08997542	53.3083599	16.02150748	73.34321836	88.8885243	105.9995602
AT1G06870	641.6202946	536.7296213	537.0555236	351.3741821	313.7598229	381.0702078	867.0928558	479.8262716	513.7410791	348.2481387	397.740107	371.4162054	220.88114	331.222975	244.8910058	240.224859	230.4287718	239.6786353
AT1G06890	1270.958196	1012.574057	1068.280253	1192.010659	1176.901244	1240.324743	3380.622573	2128.35779	2137.007241	1525.520407	1556.569089	1810.706215	1835.60295	1963.558517	1789.384869	1708.777317	1988.053626	1585.277883
AT1G06900	869.9630771	623.8162138	568.3420799	875.3611653	1052.28757	981.7526776	5685.07784	3942.786628	3820.256253	5871.541718	5935.116752	5759.134856	1242.086894	1587.656684	1352.534269	1579.303901	1914.663475	1902.018151
AT1G06910	77.2323391	90.87110935	88.31034494	71.0453339	90.59272896	95.95926078	117.1744448	77.78389259	101.6968641	166.1053097	113.0828495	116.1813362	301.9911046	392.406754	253.6540386	307.8071891	395.2693894	329.1482992
AT1G06920	0	1.003964858	0.991299049	0	0	0	1.003942713	0.990144258	0	0.984533192	1.018187818	0	0	0	0	0	0	0
AT1G06923	0	0	0	0	0.997078798	0	0	0	0	0	1.002778868	0	0	0	0	0	0	0
AT1G06930	0	0	0	0	0	0	24.83764824	11.08828181	21.05565332	12.10500622	3.004070325	18.74409342	0	0	0	0	0.993579957	0
AT1G06950	3899.29378	1753.838237	1699.408323	3059.962889	3769.356685	4002.875586	6623.228621	3688.143169	4262.990623	9166.275097	11076.39933	15293.30672	2560.943343	3470.795961	2669.202228	2911.511798	3033.806256	3510.762644
AT1G06970	14.07214502	5.96573636	6.999257707	10.97045661	4.020177095	9.988540935	0	0	0.99523799	0	0	0	487.7547719	610.4999728	500.0713537	600.5420138	705.4288349	664.8519641
AT1G06980	9.064014185	3.011830999	18.88897148	0	4.02521934	3.981510014	217.1935343	145.3380791	87.57216945	30.06577523	15.02628676	29.75322413	0.999633723	1.984343655	0	39.84554656	39.46628898	22.06911188
AT1G06990	0	0	0	0	0	0	0	0	0	0	0	0	0	0	0	0	0	0
AT1G07000	733.2401554	258.2556827	439.5419842	250.0297337	220.9104524	154.9726237	840.64721	350.3187726	487.4678531	82.14978535	71.9241234	231.2310612	1668.920145	3642.002306	1832.162233	1756.04042	1286.975459	2459.87566
AT1G07010	4690.638398	3197.005373	3758.503986	2909.093204	3260.019648	3264.858392	4394.454471	2794.452838	2867.257384	1753.515027	1515.110814	2290.038119	786.7471401	1667.257236	886.4262695	1342.2814	1802.688265	2177.287353
AT1G07020	81.8286172	64.84101136	66.70247089	75.86858436	100.8087549	81.48319724	42.77634952	25.27808804	18.17355857	18.18878992	32.51999856	32.65246929	867.1181826	1294.341636	915.2060598	643.2128019	772.7785454	606.1619284
AT1G07030	61.20641039	39.75421136	41.85721094	41.78058114	41.38753072	43.65471717	364.8692981	231.4197387	262.1433658	261.2656584	242.1754959	218.3479651	537.4986352	781.3444469	497.3488275	407.7198327	292.7766063	286.2285699
AT1G07050	46.84413763	42.7453729	54.67582604	46.30249031	46.1017627	51.30556159	39.9462324	31.8876896	30.64054816	38.25072926	35.00492288	27.86110268	150.156855	46.08862371	125.7120329	71.27179973	151.7094951	84.0604868
AT1G07060	7.926725822	5.017634273	2.005994074	3.023969374	2.939064298	8.123542775	75.79865566	49.7210566	34.9042891	30.01369413	25.09401679	27.86760879	5.009979689	6.929269259	6.001425318	10.0713308	7.040193376	9.957390494
AT1G07070	114.4012851	89.68607729	48.69074985	70.94900192	92.24988669	119.7331624	2.936971579	1.022394095	4.09286631	8.170780768	3.989308175	4.805120355	2344.155383	3591.305371	1872.423019	1986.79775	1628.409601	1928.758968
AT1G07080	3745.991224	3060.916294	3603.734291	1914.603721	2063.423868	2158.385758	2217.3956	1341.846882	1502.560605	527.2290599	557.8018473	908.8796462	4465.910807	5444.757636	4686.693117	3868.695173	4369.508327	3816.483796
AT1G07090	166.809282	120.5359608	150.5301742	85.5183742	126.3824442	85.33963091	90.83574109	57.68673658	58.51404732	12.12555512	14.62395864	25.88105453	765.8116242	587.304216	789.6703291	586.2529962	711.8449654	341.2214825
AT1G07110	11487.63192	9403.513642	10343.80667	11539.45354	12487.35132	12169.90988	11901.62076	7992.297439	7088.814291	6867.650158	6548.301714	8812.159462	7971.038866	8976.043102	8110.915843	15063.73146	21788.91594	14336.18626
AT1G07120	1.994100393	2.016577711	0.998980119	5.039785354	7.839013259	1.019568623	54.04674659	19.99239924	12.06972684	49.12577511	10.042064	20.29688068	0	2.981924541	0	3.019110752	1.001556784	1.997660878
AT1G07130	16.19560805	4.950183146	12.00372094	12.0367708	12.26623249	13.61251732	97.62719527	64.36783438	70.31788628	56.0477536	58.79838327	63.88939616	105.4632203	71.43565123	101.9904655	145.9224719	217.1373158	156.8375647
AT1G07135	48.36204867	11.89251095	15.92519621	37.1302085	26.33647648	3.950688431	35.43684618	22.20090093	35.29849454	2.013724264	6.873836456	0.986364243	59.10875836	81.06851947	63.62619541	38.30311323	51.14798197	58.88658396
AT1G07140	1661.336502	1029.031617	958.8897626	1463.767523	1762.226917	1363.050669	2358.383272	1442.528378	1524.424505	1460.091428	1816.467521	1864.49163	1604.482965	2410.950979	1623.514103	1872.524953	1856.087767	1998.064894
AT1G07150	1473.683638	800.5035026	940.2321815	583.4775904	176.6152002	281.7744116	40.96310606	47.318756	77.89085213	29.11141557	57.33111098	62.08720703	119.2290851	89.98469981	130.207091	12.94833179	39.67676171	13.97576344
AT1G07160	323.0874737	114.8682433	116.1281782	89.84174608	51.11504059	27.96454266	22.04133758	8.994769414	39.8840508	14.99185797	12.00790779	57.14323152	18.97907354	68.79473716	35.97298379	52.09760617	25.06207563	102.1024397
AT1G07170	143.1475764	124.9055164	112.5334441	106.8445787	148.1649295	148.8009866	69.88329948	50.10254942	49.49825414	59.28797711	65.47961653	79.70057685	134.4018459	132.8537125	126.9662371	148.6218925	176.8063997	119.1461789
AT1G07180	5095.673813	4379.719014	5402.416182	3344.517586	3145.613103	3178.421867	10975.7869	6617.588516	6461.37385	4434.313187	3909.084348	5871.514367	110.6994181	247.6169372	99.92924875	333.2705988	464.3375313	541.528759
AT1G07200	1103.272797	790.9741154	605.0784068	478.0933859	724.3377873	963.9396407	5943.031478	3359.530173	4870.093408	2564.836318	2198.865266	4179.29978	2972.579787	3940.629924	2802.554507	3432.758817	4778.921552	3549.004161
AT1G07210	887.8471149	562.9351526	518.8495421	639.0352454	730.5865092	872.8577428	100.4582727	63.99504517	82.95536196	99.22336812	98.32837956	192.1345884	344.2200172	526.5316435	299.5359483	378.7516026	420.5997735	441.3755622
AT1G07220	532.754083	315.9508605	334.5385422	317.3485236	378.0981478	328.4198379	333.0102067	199.4470012	207.1916588	117.6423058	128.1607467	207.9508273	642.0705098	1104.857633	707.3768674	630.0397199	742.3487297	779.8343118
AT1G07230	1330.880276	1092.127957	1193.794786	839.3095621	1073.763645	1025.571075	4337.450449	2168.792482	2270.178369	546.5547397	444.9785533	1246.464409	23219.9024	31831.06821	26783.75034	21729.31767	22464.31554	19806.36248
AT1G07260	28.30521631	23.76112391	19.04452184	11.98977629	20.19332506	20.84408983	114.2829343	60.23342906	64.85918011	94.35677644	120.8094098	144.2903153	25.08577841	35.4148966	20.03991253	30.7998893	71.4388319	41.9556155
AT1G07270	37.04155403	18.85882538	10.98827446	23.46372596	33.69191969	39.35703876	26.94297555	3.908558086	6.10052157	15.46003797	13.09545367	17.5712639	5.010362994	19.92653372	5.007844076	17.16963239	2.988528868	3.973957365
AT1G07280	16934.95143	10983.76875	14848.43285	6800.046997	5487.893185	7699.982802	159.1379909	81.94799804	23.92562649	49.61211956	24.73765163	59.68248734	7118.387466	8688.15902	7415.289743	8622.226049	9542.843548	8936.755084
AT1G07290	74.61264494	46.58758752	40.06118489	42.22912786	33.44810805	54.85033252	18.02814098	6.898222002	10.09230342	14.74410402	10.06479341	16.06902473	2.997223166	3.973579224	6.995327575	10.07243382	6.014126762	6.994508885
AT1G07300	648.8120713	474.2452502	596.4406375	221.0392137	246.3392984	238.6423123	795.4846218	642.1109942	612.2645445	114.2232898	91.71550523	197.5063556	145.2302795	188.2014452	197.6292625	128.9643699	150.2307314	165.5758367
AT1G07310	1103.942322	1006.391208	1118.689575	699.8464648	819.4123104	780.5417668	1187.626318	607.9079757	771.419392	411.7553891	400.1511818	715.2460261	4287.189656	5563.047748	4412.968983	4274.465603	4023.300684	3876.061546
AT1G07320	9421.023806	5807.18158	5400.004245	11474.04042	14204.55383	14636.55902	12181.30987	7582.844672	5879.337255	25031.75862	28596.86661	30611.28441	1819.334922	2968.827543	1753.256384	3176.214096	4316.854669	6193.497773
AT1G07330	169.1026635	86.09659588	115.1733683	130.8238054	198.473446	148.8659434	1.003795602	0	0	0	0	4.038921036	1.992160751	0.993214944	0.998253719	1.00926025	1.004600144	0
AT1G07350	678.7270287	535.6842708	560.739666	317.6698048	432.659019	365.0237689	452.0843634	285.2863499	267.9955801	319.2786503	251.9814686	399.3969496	856.3002057	1069.089048	1050.888555	902.1541284	738.9901318	534.9166529
AT1G07360	1708.933856	1176.274741	1275.822294	1329.261426	1425.378522	1296.934497	1721.214388	1039.762539	1365.031395	1889.655203	1945.116104	1965.709121	556.191956	771.9998011	615.816317	751.1137754	831.9448089	703.8701637
AT1G07370	247.6685319	204.1991426	67.9449724	217.2693997	264.4788212	299.4321175	102.6849382	70.04463641	44.9944621	341.5781722	348.679493	494.1275512	133.9260132	446.480046	82.97041623	197.4063693	164.4330645	383.0721013
AT1G07380	547.9349368	396.447581	552.8253981	336.2723602	473.27432	413.8680261	1530.498993	718.6079007	937.5293523	220.3992965	197.6251934	333.0729343	6284.692369	6173.685913	7226.392662	2334.989908	1528.959879	1177.51884
AT1G07410	128.3574702	105.9657462	76.06154689	90.85755746	144.2984698	129.7826762	196.8386816	132.7115953	107.080682	128.5176149	116.5210157	154.0600577	63.10162479	127.2975789	53.03700958	92.59403122	105.2172553	91.9574005
AT1G07430	743.5966501	592.4241139	601.1173277	44.86810351	31.27023225	49.70915201	20.99633987	9.062714279	48.70721699	23.15717207	7.989914812	87.80927345	895.2029268	1620.160761	1214.440062	715.7940484	463.5149099	262.0072832
AT1G07450	5559.252402	4722.642424	5103.629498	4427.959235	5401.606388	5420.753365	4628.386545	3163.152526	3408.856879	2844.160664	2374.296543	3660.350559	1.007089603	0.991058438	2.004957088	2.022504163	8.99704814	0.989281738
AT1G07460	1.002393677	0	0	0	0	0	0	0	0	0	0	0	0	0	0	0	0	0
AT1G07480	833.4170396	720.5515918	809.7104974	942.7495062	1033.607718	936.6946014	1406.994112	901.4925267	988.3236608	1150.591098	1134.117172	1423.462924	4177.862348	5313.933769	4261.56684	4870.393165	6035.515361	4875.452724
AT1G07490	29.59301702	40.04294958	17.94095516	52.99508648	68.87998979	54.61667614	105.6235371	88.20283502	58.86162195	85.02762613	80.87306272	101.4636854	2.008108836	4.947556725	3.009552366	26.75203496	33.18927293	35.26819569
AT1G07510	848.8542735	645.5029812	761.4480417	597.5661466	718.7933872	790.5686237	966.3398622	603.0947913	627.107573	552.7402152	626.2848044	659.3863551	1906.642725	2782.59881	2220.242304	2001.939089	2034.620561	2099.328288
AT1G07520	225.5150328	141.9453235	158.413557	141.0173757	144.8013492	103.0187911	22.10327858	9.957559912	7.973525416	1.985166959	6.059205007	9.057489982	742.4829757	928.2951328	770.9342332	645.0343106	548.6360976	614.0680679
AT1G07530	1936.823985	1636.366147	1795.377256	718.9896334	816.2462674	872.7566001	2048.709444	1063.698455	1277.106375	718.8877852	538.2128502	1153.584116	6696.199256	7166.163061	6485.907408	5975.434428	7519.373236	5770.203094
AT1G07540	3.019549584	0	2.000507252	0	0.969276572	1.031252525	6.996662146	1.97118629	4.013441133	0	2.011101745	2.018871688	0	0	0	0	0	0
AT1G07570	268.7398199	255.0973865	252.5941572	239.1265688	292.5528463	259.0252043	650.93503	483.4421816	554.8998793	483.7151509	511.5114965	467.6309094	1414.429461	1585.787084	1499.003719	1240.466377	1759.600016	1306.469791
AT1G07590	92.25226486	41.88863583	91.36465859	48.01847974	49.06670187	58.44175195	89.2656707	55.81171935	81.56052352	48.8291621	66.38836056	92.31147209	318.2389062	413.2971831	408.482279	269.7236896	262.6697664	262.6667773
AT1G07615	299.7366959	198.5223052	162.1480776	263.4149867	313.7416924	287.9953305	27.02075421	15.02985338	27.86252387	21.52742146	35.31805908	42.83792784	570.9449403	732.8366863	483.0696874	719.6536805	750.8569552	792.4986188
AT1G07620	1368.775707	689.8878521	1056.054295	513.1305407	409.9636807	311.1278048	413.1817965	152.940286	204.6432344	14.69960601	14.1676366	20.48362762	675.6723899	1602.598185	1033.329636	253.7070948	199.3882807	486.6606257
AT1G07630	1182.822014	538.8646591	826.0843175	492.0658237	407.9747395	545.4129772	403.9590782	240.9791183	333.5871585	271.7039596	224.9878411	351.846307	1255.620466	2026.561414	1490.819951	872.7658334	807.4892456	962.3213646
AT1G07640	649.2518952	445.073705	593.4491139	446.7539177	635.1751353	447.9514059	1702.212314	1052.670641	892.4159194	172.846919	199.79915	353.9651192	485.0894768	742.6187403	595.0868701	483.9685834	571.3579268	540.2594767
AT1G07645	5.100767851	5.026392275	0	0	0	1.952052734	1.005738135	0	0	0	0	0	0	0	0	0	0	0
AT1G07650	1346.096232	1016.851333	1277.788554	2177.130765	2618.424	1566.16011	496.5682667	324.7264296	444.9509358	807.0441494	721.9119695	566.6963042	2585.013106	2533.117551	3028.884065	3164.915828	3439.245006	2357.969832
AT1G07670	2613.929728	1934.697609	2086.149769	1682.579287	1666.272057	1425.933361	0	0	0	0	0	0	2054.302979	2677.22757	2279.800424	2140.811915	2672.768588	2052.62508
AT1G07730	12.10939745	17.45509548	8.62870138	5.982788181	8.672436909	5.480178327	0.999789281	0	0	2.016548893	1.002790822	2.998434669	63.21555292	43.49569011	41.08044436	54.61997268	59.55882426	68.91287465
AT1G07740	31.78393471	20.1719166	10.02804981	11.96409927	22.83354992	18.1103563	10.91324714	9.093483265	8.954000602	18.21327319	12.08116822	12.82680988	69.95940283	46.8903994	52.00834824	64.37928131	46.96340445	73.86807854
AT1G07745	308.5281827	243.4187798	218.2184268	250.7324384	226.4140162	210.2826296	7.00626223	4.991458209	7.97491944	6.988641649	10.44680648	5.241997163	119.4930387	124.4477454	120.7416736	101.1359524	107.5036808	100.5353457
AT1G07750	793.0029381	532.5564552	662.4617998	647.4930636	675.9905138	765.9367462	2.016323788	0	0	0	0	1.005874485	2061.028458	1871.306276	2208.616922	1522.55232	1762.428605	1366.865308
AT1G07795	2.004785649	0	0	0	0	0	0	0	0	0	0	0	2.006042933	0	1.993638673	0	0	0
AT1G07830	126.457963	104.070473	90.82889191	113.6549193	132.9007519	197.0195074	273.3702021	193.0030812	203.7381997	223.2199026	255.9100545	353.8587825	274.5204916	304.174358	185.8444275	257.6958114	223.6757912	290.7099504
AT1G07850	4.049814136	2.967388006	2.011579884	4.988847342	3.03203309	3.987297401	0	0	0	0.993423974	0	0	556.1875897	635.7574502	418.8450177	563.8632963	744.5087373	702.700529
AT1G07870	352.5954235	260.3786973	302.5245675	252.4465349	230.9395853	196.006988	470.7910071	259.6057385	315.3833809	283.3516342	220.1910771	251.2613258	397.4812434	722.4067324	536.027624	545.5918932	662.3266554	613.6997756
AT1G07880	35.76565784	36.1593527	23.02632708	51.3927101	46.74168114	72.39761039	29.93068686	23.65360091	25.29512094	70.62654881	106.5455467	57.55610027	0	0	0	6.078298943	1.991990894	2.963839829
AT1G07890	11958.79878	8057.107161	9138.893374	9555.424128	6832.633626	10383.94576	10992.87671	6518.234205	6334.610617	7779.894839	9783.066434	9923.131787	13412.95264	23810.19496	15629.03128	12717.16093	13416.70555	14734.78084
AT1G07910	485.0424876	354.1405522	357.7185914	310.6862004	353.2041283	309.7310084	1537.088838	894.0016629	997.4663501	653.6119359	554.7599438	679.7006527	1104.676573	1451.430288	1234.657891	986.2057494	981.4720271	881.4018667
AT1G07960	234.7818909	204.0227678	219.0613876	148.4475838	137.4659281	204.7654328	182.8935924	96.24803932	89.21644504	112.7380108	124.3186033	114.4163116	249.798886	420.7809874	333.0420965	269.4413315	253.0344844	262.4736857
AT1G07980	192.6964725	149.0421182	139.07164	161.6596744	183.8301679	152.9321041	291.3206148	163.1143218	210.5445843	291.7304043	258.1888294	383.7351904	274.5342679	375.3729277	311.8942197	289.1969965	352.5857363	336.2398334
AT1G07985	22.97566727	21.24671232	20.97978905	79.9636306	142.5131256	102.6760164	1.976442704	4.004449093	8.069717898	21.01876015	14.96698543	24.85289869	0.998812941	0	0	0	0	0
AT1G07990	2356.972743	1847.250526	2113.054013	1363.526158	1607.403685	1604.20277	15622.76636	9129.324483	10267.13737	11811.17253	12928.69926	17342.0512	6920.010395	8395.379892	6522.480852	6414.572354	7151.671543	5768.594199
AT1G08010	472.6139177	370.9666757	370.6909471	434.0885517	535.115843	472.8771955	132.8612789	89.1299815	78.8703451	165.2102834	154.3271022	147.7482581	196.6743889	259.1616226	215.2530268	280.1682056	313.7408796	235.5130749
AT1G08030	384.5378597	302.2897432	308.8944681	233.7837524	238.8638782	277.4280616	488.6233655	269.8140958	336.3868022	357.9948329	343.6190103	339.5284965	1184.290446	1245.623456	1298.347228	1263.269584	1418.285835	975.979762
AT1G08040	260.4611262	181.3269848	202.9551958	179.4429188	190.8242169	186.805187	587.6524657	346.1753122	415.4736385	326.5692927	290.6732234	479.8085481	1130.330401	1116.691155	1291.27173	1238.681592	1364.642533	989.2607988
AT1G08060	1643.890173	1188.570986	1262.258612	938.8423661	1222.661411	1085.45033	447.4784702	263.1281212	292.0897613	341.1209164	322.5187879	352.0751141	2502.521574	3224.891327	2975.417102	1760.956105	1724.840984	1213.479762
AT1G08065	0	0	0	0	0	0	0	0	0	0	0	1.00827819	95.89793859	97.36573199	102.9174999	113.9400056	140.1936059	136.9081562
AT1G08080	2.004767517	0	0	0	0	1.004718544	0	0	0	0	0	0	0	0	0	0	0	0
AT1G08090	0	1.988322775	9.01223058	0	0	0	30.98420398	19.65185833	18.56308846	10.03571689	32.86446912	5.000286522	0	1.004751612	6.000784266	0	0	0
AT1G08110	698.6054905	583.6354697	556.4357327	554.0893895	669.6429901	732.8792913	4353.471755	2780.699084	2369.95745	2095.075935	2110.444648	3317.706912	2606.484162	3187.168296	2521.314255	3109.548931	3437.163213	3450.578255
AT1G08125	281.2704597	217.4878415	250.3686848	126.5427215	204.8469263	233.3242055	490.618634	321.1013178	340.2090574	295.9351012	345.2689056	388.0892479	570.6899223	693.5538937	617.0007782	572.7627142	611.1689046	421.6465535
AT1G08130	604.6658549	551.8242444	449.3508491	591.5461234	729.899585	782.8795267	1626.525874	900.3621325	913.7588542	1280.498829	1202.858118	1746.561604	632.2802847	674.5467994	604.8010167	576.5979438	656.624801	527.2893753
AT1G08140	0	0	0	0	0	0	0	0	0	0	0	0	0	0	0	0	0	0
AT1G08150	0	0	0	0	0	0	0	0	0	0	0	0	0	0	0	0	0	0
AT1G08160	122.3106808	121.1656622	174.9510752	309.9713308	391.0141273	344.1438501	403.5913206	314.5769279	248.7895018	301.6763835	288.3062892	297.1291125	16.03951939	9.034175551	11.01294296	106.3240407	86.0888548	79.0097492
AT1G08170	0	0	1.001900874	1.000193786	0	0	0	0	2.006207385	1.003850383	0.993410866	1.998971226	3.004908585	0	2.002448589	4.984912223	0	4.012859048
AT1G08180	151.4059669	144.2192202	192.4148351	81.98845065	104.8479388	97.39038942	63.14475875	38.50029432	82.20649146	47.50519503	39.93666648	64.46926867	306.0482124	418.233938	390.3397535	554.6113009	624.0370793	445.2558858
AT1G08200	13738.99635	10721.0892	11207.31908	12100.42655	15111.68976	13092.34909	11231.83202	8113.61061	8248.204558	7356.993621	7717.433228	8892.719821	3164.921908	4756.530143	3422.072995	5177.488758	5042.3251	4856.892879
AT1G08210	315.8596062	273.501103	244.9808855	261.263979	312.6753462	304.4779874	308.729026	208.2646992	255.5387468	265.041855	296.437419	297.3484959	335.8076114	324.088525	309.2297186	367.3386265	504.2575655	471.2472163
AT1G08230	969.9038971	714.8413834	691.8809135	547.9574034	697.0749588	814.2631825	179.1200469	109.2445527	144.3006462	48.54274635	46.36053941	91.50721151	934.972631	1435.146623	1227.19824	1069.151977	1468.265546	1176.524781
AT1G08260	286.136999	180.7935307	163.093506	163.578691	224.4452959	235.7036402	508.7169195	244.4334257	290.401041	397.7152689	420.9225462	569.5968143	52.57590814	109.298844	101.4226946	107.61551	98.4647094	104.1463146
AT1G08280	42.88948491	29.01328666	23.03000168	46.13552448	48.62843863	53.4213503	278.7669883	148.1600302	136.6706586	79.63661756	130.8896776	83.66560742	60.96078877	92.19093371	57.99837799	89.79620066	98.96943826	119.2159623
AT1G08290	63.84575273	47.89007084	55.8593468	26.9817301	50.91285553	34.33351841	54.1101291	50.52748753	39.17962278	59.29974612	49.36160876	47.31849383	47.17120365	132.471597	50.06869254	110.8523373	62.90546233	64.56519395
AT1G08300	59.70220579	37.98973668	32.04125573	39.3294996	46.51446522	67.41293333	97.32196193	40.55722441	95.15294461	95.70238147	91.91929235	70.65838987	486.1774833	403.412197	400.5317984	496.3837324	367.7301786	478.9718558
AT1G08315	586.1417448	465.8333569	451.0999038	482.1120769	601.1309257	359.1890005	125.9256195	79.72008673	90.59110896	45.77550456	49.28667492	70.21558258	1183.891427	1026.588222	1070.982348	1104.319503	1399.965975	908.2324685
AT1G08340	14.94187663	6.029593754	5.015215302	14.97798344	23.98634108	24.07491526	33.12189638	32.67984156	24.12407623	13.83817253	17.13874368	29.18335152	0.997376752	1.99595261	0.998574574	18.98406829	10.03241214	29.12224818
AT1G08350	94.43134014	68.05256788	58.16387563	125.020828	175.2455401	163.5908522	350.7625547	203.9869636	249.0335564	355.5505225	376.8368129	384.5366657	35.30230577	63.81506484	49.25435665	80.37543609	85.15833641	72.75728434
AT1G08370	1192.894815	1064.276364	1230.737559	1012.136971	1111.30614	1021.02045	1746.37642	1099.343013	1159.254775	1113.610941	1212.230524	1151.888851	1137.587206	1556.461805	1171.123671	1254.781574	1261.597752	1092.972897
AT1G08380	54842.85285	48665.73025	47580.16505	74129.21558	97876.80068	77430.12195	72660.7448	51305.23184	51576.43359	64511.69019	52725.03554	72337.28495	23361.06883	27063.16735	25729.60278	53632.38929	84886.66991	78759.16981
AT1G08390	165.79592	185.4489794	132.7953449	257.2733343	272.4576363	182.0076767	280.0661811	183.7464573	174.0499081	233.5007182	181.7900819	264.9999508	178.89977	249.932848	162.8408931	351.8746631	488.4374451	516.4084808
AT1G08400	148.6633632	119.7698041	117.9888535	133.2737639	128.4537138	129.8788346	157.354965	109.0138101	87.76853416	118.6950788	92.06819524	80.56571267	251.0303297	323.5743368	299.9902959	282.202478	321.2403847	238.7257523
AT1G08420	2506.403155	2015.800465	2292.552241	1883.427079	2072.255583	1948.253987	3598.797428	2109.017122	2314.79187	1801.747476	1931.200746	2270.70439	2154.973654	2816.691691	2369.458348	2035.223675	1967.283631	1822.613793
AT1G08440	0.990604452	0.994162111	0.998511834	0	0	1.019257067	0	0.994431489	0	0	0	0	0	1.003873067	0	0	0	0
AT1G08450	1083.755288	508.7294819	742.2855962	460.3598959	543.887749	507.4750637	10229.96959	4606.284219	4642.139226	1977.912035	1591.275617	3251.939735	9903.842027	29176.22763	12136.25676	14929.60313	10684.7475	15341.75376
AT1G08460	310.7031516	250.7732318	312.2973671	269.7188077	309.8090604	283.9732435	207.7854221	110.6302194	119.3821309	72.34999943	74.89184973	104.7672598	2401.512604	2676.757175	2208.606837	2050.113281	1996.372251	1782.905155
AT1G08465	525.8295239	479.3842547	520.2589734	512.4244824	597.7084464	668.2798872	733.2604216	558.1073693	514.6957662	809.4106592	896.4124196	700.7135967	557.2454284	714.4282411	586.8644069	827.919036	867.3720479	855.0481878
AT1G08470	1363.883374	988.3622634	1092.849264	853.3673368	1051.025292	1026.791343	1224.740205	636.8739056	721.9860828	919.4134024	974.3696253	994.2507265	508.6804348	778.6308852	553.6324761	939.0722449	796.81764	760.9029929
AT1G08480	993.549216	736.0135864	817.1800361	824.6867189	999.6784524	1047.045367	2657.682993	1784.271268	1813.754149	969.8086589	921.3409364	1574.19868	2661.669457	4818.768235	2868.27609	2666.4806	2525.45149	2684.587242
AT1G08490	3081.85336	2360.161106	2224.163967	2987.006511	3505.160508	3405.666937	2848.517042	1895.150693	1686.480257	1858.837411	2173.605178	2776.731617	1278.502473	1843.906256	1401.848079	2220.596691	2758.282685	2670.318111
AT1G08500	66.61548084	63.30045056	55.41516354	162.0973379	167.7125996	97.35516874	165.3930401	146.4713342	136.902601	214.4833966	197.3841611	301.624216	45.19510173	54.61607551	36.04007168	98.98354232	100.0519689	51.56936554
AT1G08510	3883.675272	3234.437192	2954.353396	3514.418332	4715.874827	3470.590848	6830.464745	4996.7473	4717.677551	4109.475352	4700.730027	4931.238381	2708.095424	3887.30186	2906.601907	3555.826502	4199.79182	3161.970468
AT1G08520	10526.20995	6912.501717	6677.838145	11880.34045	14705.51865	14050.80002	19760.99943	13376.85986	13436.98288	20903.05755	18464.11525	22399.54084	4115.766927	6228.340674	5139.952733	6323.002511	8595.621446	8498.582694
AT1G08530	470.5720438	342.5426379	359.6066362	347.3955824	447.7942474	543.8568147	1016.197518	672.351572	712.2824472	483.304812	526.1512677	687.3325547	221.3524956	276.6281349	248.1595691	272.2501342	307.1224729	277.2571822
AT1G08540	7374.956372	4748.445237	5098.959349	7111.343149	7982.889593	8059.544671	6570.490945	4418.842485	3833.688457	9574.884404	10637.38148	11397.73098	1820.083192	3051.91152	2034.293763	2733.396322	2995.610226	4193.527188
AT1G08550	3193.578428	2227.240182	2229.566941	2573.926496	2819.864545	3166.209355	7867.623592	5568.408462	4326.768707	4548.34989	4682.822997	6177.34025	1807.059303	2098.953133	2042.0641	3091.952712	4182.050617	3805.852159
AT1G08560	128.0342973	104.2673106	91.14301712	147.9206385	214.2784764	214.7158943	311.1744538	219.1393381	212.3775157	1400.807943	1178.138091	917.1885653	11.97323805	9.985805662	6.993539239	27.97495767	39.11286579	26.08103055
AT1G08570	2455.380306	2229.650699	3101.694856	925.6358256	762.9678666	1047.963432	19031.10076	10986.52186	17858.42849	6524.684444	4487.09254	9479.246161	5003.68065	7708.924714	5427.113784	3948.329066	5412.171319	3966.135852
AT1G08590	19.92862453	19.99565903	14.02061835	22.03262381	31.66124434	36.39650181	12.02912655	18.9716215	21.83574448	82.90367443	75.45948248	79.31157141	3.990265421	10.97862656	12.00134837	0	0	1.007239571
AT1G08600	1155.784968	783.0349313	928.4564878	640.6216064	717.8929764	705.9445327	1596.858088	921.1401143	1076.303751	914.047495	886.6253684	875.9121131	2794.765027	2838.877306	2572.713097	2777.506189	3343.881982	2414.305981
AT1G08610	240.9971921	150.5206241	134.5375573	172.1137674	208.9145492	231.7982993	57.98102167	48.09225552	84.2992303	186.3421186	238.5168961	139.9254985	84.65405005	89.95688793	112.845914	192.3885466	241.0695628	153.6335771
AT1G08620	1424.687035	1198.109436	1313.842934	826.0254214	949.5247892	758.3587471	1544.638151	851.8822346	986.5240806	843.7362049	855.1275101	853.2771562	2223.525591	3102.595158	2631.552947	2972.375906	3422.126289	2797.952809
AT1G08630	1349.284202	1109.647899	979.9331469	1362.893273	1672.461003	1465.897466	1083.960068	657.684247	1060.962382	2394.746633	2739.615059	1884.569248	303.5069425	248.4560836	309.8785284	348.4644261	148.9526113	98.22296096
AT1G08640	1341.735709	790.1980551	706.7075255	1304.370746	1580.669823	1611.463256	968.4198531	613.3501272	663.4163635	2245.119725	2562.575436	2698.588715	406.3375056	733.1101733	523.5022431	540.9882281	514.542419	547.4162855
AT1G08650	1053.633839	416.8063579	299.3004437	170.2968955	168.3816951	175.8787513	658.5359124	441.6695743	295.1347559	523.9025007	632.2730309	326.4243492	989.057253	1393.42402	1153.158026	372.3795219	327.1915329	358.0634824
AT1G08660	280.2060917	202.0495598	191.8793477	289.9200848	283.6288279	238.8745094	238.0614173	123.488657	128.4805604	243.1309536	220.9785964	254.7648157	834.9467024	1100.722881	900.2445331	902.2108099	1138.37482	864.4785837
AT1G08670	0	0	0	0	0	1.004711619	0	0	0	0	0	0	1.997626584	0	0	0	0	0
AT1G08710	90.08971956	59.52894523	55.27217167	42.38731878	79.80326398	75.88968277	59.70356266	44.26456463	42.77613732	70.45222058	53.24871743	72.47616839	952.3605611	1036.718408	903.8218605	970.9563347	1215.818353	896.2877719
AT1G08720	1278.707878	1024.921222	1220.273113	1095.128055	1187.682806	1096.744323	343.6755215	166.920449	226.0661267	122.3899498	129.3521362	155.1914967	1931.091924	2844.361769	1943.413097	2091.567566	2427.046815	2191.654362
AT1G08730	106.3355644	89.05778576	87.24991106	80.34975263	98.17495064	102.7389143	738.8260756	397.2316934	490.461354	477.2763177	438.468627	594.6613926	0	0	0	0	0.993623979	0
AT1G08750	570.4766526	411.9695109	415.0363192	429.7008465	519.0232043	585.8898541	18.91560031	12.89772776	15.14261646	13.86569716	10.13765512	18.97656868	232.2985473	355.1762905	250.8448958	295.1722221	314.4159311	271.0422097
AT1G08760	1233.547458	1152.720892	1326.312013	713.4211377	895.1845719	797.0918482	787.1642499	522.6679742	735.170588	558.8654895	594.1879274	717.7728894	514.0306151	609.4344605	538.1128561	576.6034414	706.3883589	532.8983746
AT1G08770	611.5138183	479.0443702	551.1841586	381.9068165	436.9894342	436.0726343	364.4549287	191.1507605	180.0280184	101.4923208	154.7170122	179.3992245	1144.539812	1491.961237	910.8390146	925.6449464	891.3295137	912.1756284
AT1G08780	552.402092	407.8789546	350.224749	412.3199268	461.4484386	405.7525912	538.6728006	386.0989015	353.1262108	534.4357345	509.8872058	613.8150943	627.7173628	899.4641083	686.5395743	796.7436197	961.1701179	735.9999216
AT1G08790	1.981165596	1.005454161	0	0	0	0	0	0	0	0	0	0	0	1.003876	0	0	0	0
AT1G08800	1120.512593	843.7053693	1219.173649	460.4554601	466.9303602	426.5701749	2901.932307	1722.990144	2123.185518	175.5979721	148.8602843	451.0733689	4937.079231	7932.267322	5901.178703	3866.819474	5347.715406	3941.676352
AT1G08810	438.1037716	441.6776876	477.6496499	426.4090734	584.9954792	554.412521	1138.661825	813.5999939	888.5773152	611.5362219	490.8131541	791.2708119	326.1046487	412.2197483	348.6042759	571.9964871	814.7728425	697.4689345
AT1G08820	1264.392988	952.8351941	1100.577412	612.4288858	722.1861709	722.1366525	2188.180406	1319.490711	1600.636939	915.5824451	893.0703793	1130.672953	4840.295997	6243.055458	5045.857179	4506.33592	4892.661298	3636.007076
AT1G08830	11752.45988	9112.162757	10538.7808	6924.044896	7652.836195	7008.689393	11669.65439	7677.401937	7812.52558	3597.978457	3329.041587	5686.288042	1933.443841	3342.248971	2193.083784	5024.569189	5153.667741	3568.14156
AT1G08845	58.1769977	36.22490486	17.00803408	34.97118515	34.08468891	41.89840977	132.5107522	121.5726357	108.1839085	168.9123869	150.0344424	171.0786383	143.1153115	158.8515306	117.3623012	112.8112867	162.8436576	143.6686544
AT1G08860	308.9949976	217.4734172	292.6698289	510.3216613	526.6385005	284.0003599	67.22809703	34.7104588	54.0337834	40.5856007	28.30217458	40.24080162	91.83818871	249.7833385	105.9088854	51.35233876	44.05546024	54.33926491
AT1G08880	1165.223964	869.7829115	660.0142622	641.1219413	767.5346297	849.0636722	2909.357245	1879.780527	2151.581718	1866.859176	2203.734088	2288.128765	192.4105343	235.0912591	154.4142188	166.6949843	153.2242112	174.7379584
AT1G08910	383.8824817	287.8722412	246.4333513	258.801363	278.512474	310.8438662	379.1720684	246.0897203	277.5888364	257.7088741	287.4333852	271.0482913	385.339448	400.502131	380.8746278	325.6074401	338.2686796	308.6212669
AT1G08960	351.6136305	210.2435442	280.186419	292.4013585	322.2274674	304.510226	167.4528106	106.2652566	125.100817	171.3231471	162.3220167	145.4851285	238.1378069	300.2433659	241.0078057	224.9548888	271.6886428	244.4869685
AT1G08970	1017.503195	960.1684156	966.523494	749.613628	827.2315466	890.2897386	1274.09241	859.3699072	1091.221585	938.63619	857.6423961	1112.065238	1317.107525	1481.589284	1530.983258	1068.419417	1134.252979	847.3297831
AT1G08980	741.1313793	676.8836709	506.8714434	831.8525012	955.8854364	972.5676746	2240.516367	1682.987155	1477.754076	1780.823353	1641.045451	1793.620129	600.6367291	899.8151362	666.0997186	975.2187	1542.560282	1436.507437
AT1G08990	0	0	0	0	0	0	0	3.978340187	0	0	1.002622152	0	0	0	0	0	0	0
AT1G09000	494.1093488	338.4165917	393.7064649	278.403133	258.5164671	318.8109041	284.1153294	186.8966867	136.7948386	236.6754308	254.8014082	277.0566521	171.7014681	221.6506501	149.2798447	230.7459177	269.0000858	274.3239292
AT1G09010	1587.485232	1196.949468	1330.619317	1053.685601	1367.705701	1415.11162	1543.899211	894.4682555	1021.504998	1116.312425	1021.411294	1267.587964	2241.916055	3655.509953	2552.849086	3058.246775	3680.970855	3162.11262
AT1G09020	1424.893207	1215.773179	1247.260582	1278.621687	1487.238238	1284.993227	4435.471376	2736.590486	2935.321858	2446.584856	2430.893196	2812.159307	1806.676579	2524.971248	2040.876316	2184.974548	2332.725102	1983.690544
AT1G09030	0	0	0	0	0	0	0	0	0	0	0	0	0	0	0	0	0	0
AT1G09060	1531.331203	1229.159987	1258.266893	1144.178848	1446.751238	1102.179224	2111.376488	1310.936644	1477.0532	1054.870465	987.2008489	1179.423869	2420.256576	3330.269958	2688.633182	3205.319785	3456.78726	3106.103879
AT1G09070	5070.268533	3319.445277	5091.809419	3978.573987	3163.944609	2761.077251	5991.362648	3414.30436	3396.685035	2643.922261	4001.919272	1998.665744	15819.87335	28938.70494	17163.19599	13456.48631	11761.06892	14555.51673
AT1G09090	13.98956922	1.999318054	6.012846622	4.004818471	0.992023556	1.006470313	26.82331293	14.07319482	28.98291123	1.164427287	10.07349003	1.433623496	7.960766068	9.973832815	8.605192248	18.0714206	23.02878588	11.05645604
AT1G09140	461.4728341	362.5728738	387.9488259	282.9408084	395.7421003	377.5293767	250.0056388	158.2929483	147.1601695	130.9402425	116.8308365	183.4914713	1895.624915	2140.991739	2067.475068	2200.863168	2378.843424	1534.027175
AT1G09150	435.6118969	304.5821195	301.2057939	371.6994101	368.4564978	402.8643832	600.4376657	334.8209352	449.0978598	498.2747454	493.1672066	536.8084905	877.0804385	1233.841403	862.1880778	951.703259	930.4869121	943.3244102
AT1G09160	335.520313	273.783631	194.4575578	620.6129875	844.9997485	411.8902701	383.520865	393.3687222	308.7356627	751.7354277	877.2080947	564.0160912	2737.803496	3643.82582	2980.705305	2101.876378	1595.93002	1806.936921
AT1G09170	6.936038992	3.425804666	1.004554718	6.466328129	9.717857077	12.02260653	47.22963799	43.47831153	33.87505045	27.60892981	35.34486108	15.16521058	3.978793532	6.963277025	10.97350666	10.06975339	5.010188784	16.07367455
AT1G09195	181.5131333	120.1630411	141.4568757	110.7876267	166.5133024	137.4395173	155.3603857	107.2041489	121.1446183	105.8935363	107.1998873	82.75890104	866.4903414	1086.317306	848.0100155	722.8493784	786.7320537	705.296409
AT1G09220	9.914756723	12.04988494	10.03186785	4.013812779	6.919398281	17.20826538	6.032358233	0.991270944	3.994411341	5.939023199	10.07233286	16.13000184	677.8265502	839.8207853	755.4702514	672.3149134	767.3446449	617.0302279
AT1G09240	5955.089966	4511.833013	7015.567706	769.4399841	374.411915	813.4981234	10163.00806	6011.984384	5644.227738	106.6721204	260.0648932	870.2667064	7071.419555	7233.715571	9065.470022	3309.752335	3414.014149	2707.208927
AT1G09270	1477.149975	1194.791818	1279.837964	1402.258242	1578.412143	1158.075023	2382.755106	1432.927381	1459.016	1252.989008	1389.520259	1566.699363	2773.319752	4295.763025	2896.172361	2544.031667	2683.717558	2355.568813
AT1G09280	297.8844142	224.2225315	212.4262337	173.6405904	196.7441722	256.05745	395.132818	236.3335461	301.5311617	313.8036927	279.6013745	315.714036	350.771295	372.140893	300.6503807	472.8635169	547.7366555	466.0835641
AT1G09290	208.9350373	130.2687303	145.2693384	160.9495798	180.7586087	228.5758396	589.7081064	365.5272943	431.6044608	497.0107831	469.203158	599.3670374	111.0466626	175.6707033	147.3528687	215.3131669	209.9025326	206.0490223
AT1G09300	422.4305404	294.2092211	271.5380822	220.3208314	255.1508703	356.060811	210.2045529	122.4065252	171.7333612	129.0185466	126.2365072	202.4400929	26.97604797	32.84578033	35.99512573	62.4384486	46.02812569	62.90999559
AT1G09310	12101.92478	8565.966981	7579.53356	10062.45568	15422.53543	12828.37134	5305.159195	4746.874011	4336.172091	11945.15834	10690.20337	21628.48786	7171.884665	4678.35275	6927.758251	17846.27915	18389.0479	12141.77823
AT1G09320	151.1099394	103.2286983	91.25004334	86.26574629	84.93274079	74.61158853	525.6061827	356.1413765	327.723662	357.65386	348.1264495	377.0801696	176.3408133	194.7688727	136.2080104	189.8352054	236.8290345	253.4751991
AT1G09340	82579.25606	59213.37272	57287.25053	80344.33109	84212.38812	95145.65052	107229.9323	73993.32441	60610.41263	76620.3721	74426.93969	97277.28056	8527.972715	17277.76994	8318.421527	19395.66543	28126.10044	35588.83796
AT1G09360	0	0	0	0	0	0	0	0	0	0	0	0	0	0	0	0	0	0
AT1G09370	3.964554261	4.004739051	0.998987125	1.006291962	0.9970642	0	0	0	0	0	0	0	0	2.007751241	0	0	0	0
AT1G09380	0	0	0	0	0	0	0	0	0	0.998259419	0	2.006896392	1.000293851	1.001592329	2.003624565	0	0	0
AT1G09390	36.82487814	40.02657115	25.02472497	49.17026944	56.42259436	55.5739855	515.4168539	389.2459652	386.3367329	133.1853981	144.357664	264.4082951	117.211396	244.4272988	129.7927618	449.2288877	394.3331535	315.1426871
AT1G09420	427.243793	370.1750114	416.7940755	309.5940852	483.158257	487.3557064	162.7656099	103.6029162	141.6126274	303.0265604	343.2917809	344.1351186	4015.134262	8312.359948	4962.314328	2620.907014	2353.114295	1930.143828
AT1G09430	673.9350917	632.5692724	702.9421201	493.8108834	661.4876118	770.6303965	7.011096006	3.982132441	7.047733323	2.984792358	5.009218809	0.999308048	5712.870597	7015.020056	6146.18602	4787.890002	5061.378156	4386.821567
AT1G09440	393.6452087	397.3701141	355.0369944	475.4782256	780.1941444	552.1713906	608.8795253	369.7848791	493.4832498	314.0515663	280.5263644	365.6647339	39.85885538	31.86201673	24.94733157	266.1446489	347.7081953	310.1506138
AT1G09460	119.8680898	83.87436297	66.93021957	31.8828977	67.42870163	31.83272508	60.88718248	40.10418893	66.76277784	119.2682389	120.1189367	134.6269178	1242.302054	757.0070083	1326.337237	1150.831639	1234.638417	569.0476586
AT1G09470	211.3188993	147.047385	153.2135193	65.32870348	60.75522209	77.07843195	11.00305414	5.951823179	8.036393175	26.72612398	14.14154913	18.07479149	115.9905218	269.0002066	148.9521039	223.264895	328.1591281	479.1651421
AT1G09490	1353.491204	1182.695012	1636.644805	749.3436517	744.9912506	1068.279336	9845.260136	6762.160268	6881.674491	2816.784736	2073.421818	4086.624077	647.4183662	1432.493398	872.6261568	191.109514	209.1303705	201.2820063
AT1G09520	371.0332128	274.8090953	278.4131409	184.1528272	130.1337854	187.3012958	193.6530692	143.2944674	166.8314389	277.2501938	273.1229632	230.6336205	126.1743561	156.9824728	100.6096552	184.5216319	222.0305652	231.40957
AT1G09530	691.4342205	669.0989621	627.9023921	448.946372	478.7280919	364.9560853	476.4466961	295.1040854	457.8594029	418.388824	356.2768603	436.8318623	2477.045917	1582.780155	2455.209846	2325.368165	2825.905488	1485.211681
AT1G09540	0	0	0	0	0.993527119	2.016643543	22.00840867	12.93106525	6.998384544	1.989811143	3.025207433	2.009691625	14.97996745	19.96446485	8.001254772	4.017543579	0	2.012949051
AT1G09550	0	0	0	0	0	0	0	0	0	0	0	0	0	0	0	0	0	0.999259257
AT1G09560	2246.845935	1281.971053	1615.573956	1950.005777	1758.338699	1670.871047	1397.101487	533.3252009	731.3567458	201.7550758	211.9422717	303.0738317	3375.562561	9802.594832	5046.705695	2381.59665	1682.084923	3027.098936
AT1G09570	1685.922761	1327.350378	1357.213527	906.575195	1276.385134	801.5040991	3194.767377	1845.142603	2340.500914	1318.082623	1399.856879	1535.553968	9243.90489	9150.568877	10348.60355	12226.11583	11424.9132	6965.244764
AT1G09575	95.64492837	66.67783121	71.19205471	69.99442805	55.42764178	44.40908149	24.99171496	26.05975453	39.86618861	9.025101663	31.08456525	31.92440641	41.02965558	117.5047424	47.03225164	64.75386714	27.95632361	58.00809975
AT1G09580	76.71250087	52.23178606	40.01226387	92.51951427	95.27661826	109.7864023	1.002422145	0	0	1.986879285	2.023333397	2.005541997	3.998458062	15.96606359	5.996968492	14.93907553	29.16038781	11.02366899
AT1G09600	44.64929096	31.11091115	18.05694923	37.11234434	66.49405905	53.48956963	14.05335745	6.946455321	11.96684742	38.42448947	55.59408865	49.37485581	196.1797468	246.7632403	247.6181233	484.4266301	537.0414028	439.7903131
AT1G09610	2.983638373	10.01637437	10.01327219	18.97754101	24.88998165	17.06983783	1.00573717	0	0	0	0	0	2.999066247	2.00380416	0	37.89634253	37.00891167	40.0150478
AT1G09620	3929.443516	2972.007783	2822.396679	3629.385749	4772.265421	4485.548951	7813.573992	4634.070328	5606.827118	7611.759183	8573.212279	8634.441467	2764.254547	2767.917383	2424.821076	1939.467292	1608.971685	1514.757797
AT1G09630	210.7426593	164.4078135	181.1022242	180.5562296	222.6882775	222.3736468	786.3511285	531.421862	544.5063358	392.5380528	347.3521463	475.0671276	465.9276828	952.4778577	506.8777218	670.276891	836.3720008	749.4934582
AT1G09640	4295.637476	3531.414899	3586.810816	2836.435026	3320.829833	3663.840179	8609.808792	5394.155231	6607.26578	10392.56629	11593.71792	13760.79696	3472.135595	4128.599586	3192.967504	2687.512144	2712.255299	2423.982128
AT1G09645	226.1171243	210.2831424	224.8557638	181.8076993	231.6876654	191.8081642	201.5904624	122.9600026	110.1848482	64.3676596	51.11426576	82.38800007	294.2004787	392.2106425	267.6368709	194.6746698	231.4447643	217.1806629
AT1G09680	36.7598238	34.24553366	24.04298701	14.15661959	34.19828382	37.71815642	47.13063796	20.81592411	40.05107662	22.7479222	34.30632584	58.45696974	54.92194335	40.69520719	39.9685529	44.45369281	27.03797842	47.93155221
AT1G09690	2242.988364	1513.515857	912.4084117	1566.157163	1723.869539	2349.969412	2022.536648	1248.588178	1628.590802	5579.535251	6046.941882	6402.960645	2242.581726	3876.736094	2082.434407	2148.431879	2022.589149	2129.014654
AT1G09700	490.3544326	338.1485333	324.2484848	330.4674865	350.5713845	368.5606742	252.4104187	164.4909501	199.9714903	364.8655889	380.1043849	391.0880726	83.57170467	103.0593714	100.675633	132.129827	137.325801	128.9577814
AT1G09720	0	0	0	0	0	0	0	0	0	0	0	0	0	0	0	0	0	0
AT1G09730	741.4497817	550.5354898	589.2358011	490.2167189	759.3040199	622.8280772	1318.220287	902.5817105	957.1876685	951.0264521	825.8912182	1007.202871	3224.163039	3710.631809	3373.387316	3139.771333	3793.996033	3294.107704
AT1G09740	46.92420886	45.04484589	39.798601	26.9204079	22.71258733	19.16995383	998.2934769	668.6755308	778.6334701	234.6740645	257.8881922	387.8963612	3463.831257	3658.351083	3420.263877	1894.653944	1830.124412	1600.757537
AT1G09750	150.2170734	128.966746	125.1257183	670.8422197	1032.588122	1181.330891	768.2220461	564.8130265	604.3584084	1895.991848	2609.699537	1480.362115	0	0	0	0	0	0.999248935
AT1G09760	607.5308048	388.2272596	421.2438355	490.728073	549.507921	602.8883103	955.4677346	561.7533251	706.2802132	899.7376927	872.6097178	998.3017954	394.5214334	581.1267026	404.4181579	560.9841827	604.9123652	627.8955837
AT1G09770	2846.226456	2095.223021	2324.980346	2241.928869	2529.838044	2474.455883	4925.98595	2766.570649	3411.302495	4187.958005	3875.455305	4402.511878	3458.650511	4489.161821	3391.205045	3535.756212	4041.338973	3490.122376
AT1G09790	0	0	0.99948144	0	1.998401835	0	3.004900268	0.992917252	2.998025282	0	1.004344813	0	1.001803251	2.001523171	3.003315374	0	0	0
AT1G09795	850.2306063	513.8382914	402.720416	866.0621642	977.3304425	1278.642888	573.2471133	384.7981375	273.5534278	1580.892095	2135.858659	2647.485625	1244.84138	1589.872786	1312.823597	1137.172433	1249.426006	1446.705536
AT1G09800	71.24286878	66.20402448	55.49962935	60.50552372	52.22238416	88.81865221	249.8411756	133.7045039	143.4719246	198.8421522	238.5284508	214.8162652	34.95012253	45.11666556	44.9885606	55.95231308	55.93195661	56.09206865
AT1G09810	400.5454789	314.991113	329.4685325	263.2938014	290.6395693	315.1102291	688.8655765	470.4089596	539.9121471	650.1438702	622.2647246	566.4642094	214.7308628	222.5090658	260.9524469	297.0876879	308.8947905	255.7500591
AT1G09812	33.30921296	20.25435776	9.9584084	18.94275105	27.2344714	32.56947402	19.8122986	13.15500139	19.16644892	18.21611895	13.97244179	13.76643357	0	0	1.001149281	2.971079915	2.015192848	0.998867483
AT1G09815	188.5846319	157.2629913	133.9894406	163.4619854	199.9197813	200.6933844	168.9355418	103.1845808	129.5982748	144.0012958	146.9693336	123.2858469	257.8989887	320.0196504	228.0716863	199.4391296	225.3216279	268.565309
AT1G09820	63.6481826	46.19817883	32.02710222	39.19886113	73.1871093	48.99654631	53.07210559	29.7686661	38.91718328	34.66719643	35.42310686	30.16540427	118.5490262	136.9867395	130.7337699	183.4569804	211.6726147	154.4055476
AT1G09830	614.9609944	365.3414136	380.2452086	452.1295622	566.9032224	602.1748094	575.4274103	370.5525466	425.5241861	559.9401831	671.2823344	1013.575537	905.7322235	1391.534662	982.9332888	1086.262211	1096.307495	1073.869868
AT1G09850	2290.591478	1615.476455	2073.451744	2792.240341	3723.464198	2306.49834	788.2366393	372.9596674	442.3617196	527.1869643	577.346778	818.8499945	995.1552587	1859.609739	1126.815086	1124.113453	1161.940759	1345.139754
AT1G09860	0	0	0	0	0	0	6.012041254	3.97799544	2.993126534	8.945559238	7.042880505	5.013856906	0	4.977396012	12.97949207	11.03965384	5.011036192	3.00606738
AT1G09870	1012.711912	721.9089333	707.9094369	999.9240905	742.9752904	753.7778044	947.9355071	543.1724743	627.4800455	914.2907951	751.4771946	917.3600807	731.3694284	1142.011944	860.1261712	882.6123033	948.282029	814.8312237
AT1G09880	26.81186273	24.07177718	47.10615615	71.23338645	103.1814568	76.16408821	104.3139798	73.04565344	64.52714486	220.3504197	128.5641563	149.6537941	6.994194292	22.86884351	11.99698347	110.2256694	108.2103628	89.78265776
AT1G09890	151.9855047	89.06353627	119.2376412	272.4035839	329.1564967	345.9703546	796.4344521	556.0785805	522.3001436	1511.628784	1267.158349	1241.864899	2.994350157	2.975377656	0	67.65589372	73.10081786	87.87379566
AT1G09900	207.2188603	136.351588	128.0979961	176.412117	219.5211351	292.4677848	479.8390719	250.7239341	321.3075362	902.1550355	1041.842622	673.1223747	80.80063528	76.28357246	72.9834421	169.1712072	215.3693845	144.3325962
AT1G09910	657.3110572	567.0417535	577.7505967	314.450184	447.6259897	348.0257127	275.4408937	139.5322674	170.9094376	74.10386452	79.71009542	118.0152379	854.7105155	1086.787892	939.6439192	1159.793571	1398.528923	1301.99852
AT1G09930	3.999086608	1.99885389	1.002686656	5.019983318	3.958868213	0	0	0	0	0	0	0	1116.982767	4052.048516	1733.481604	1210.34352	942.9566675	1303.689948
AT1G09940	788.554375	493.5381111	557.6437363	771.3657674	878.4741341	708.476295	822.151126	636.7313465	429.1367509	574.2984879	687.9584237	706.1337366	924.0197346	1426.187421	1042.745675	843.0445831	673.2888212	1022.74414
AT1G09950	9.01172633	3.961833923	3.962294171	7.095081265	7.058492353	5.984226674	0	1.99941413	4.046902514	5.022389356	22.33385564	11.0647634	2.02998024	1.018193192	1.007179298	0.97951486	5.954594823	1.978713721
AT1G09960	4487.558057	3366.190164	4331.411923	2704.177872	2950.241009	2830.20665	743.1818805	419.4588449	499.2845317	170.9644663	193.8772652	318.8531087	1537.890571	1992.173447	1469.410085	1666.599097	1810.054154	1915.700241
AT1G09970	4907.072451	3343.083537	4806.277529	5242.559544	6025.780583	2802.832192	701.8556307	285.2753058	381.7154374	105.5818349	99.7997399	349.8755763	8670.418887	13120.01064	9371.826354	9288.8041	6883.041254	9905.590697
AT1G09980	669.8215815	631.962794	660.8052766	601.9685581	705.8325766	728.9152992	745.8885328	420.8388381	483.282267	434.2687614	444.3571336	591.9517325	260.6111084	474.7104744	284.7082708	357.8925348	422.4794558	370.4383358
AT1G10010	649.4671972	830.8162609	845.6357867	844.2401312	938.1451178	1318.094845	1.002847119	1.989537008	0	7.946921174	15.11010572	28.16201826	0	0	0	0	0	0
AT1G10020	426.9400211	438.5867754	221.3360293	1925.121266	2379.334029	1381.650653	1857.567573	1765.922985	1574.802887	1056.408598	1224.103345	1064.811811	1026.736645	495.2776282	840.8505025	973.9077462	819.4790721	618.3730108
AT1G10030	34.51450375	34.67508248	23.29536738	39.56790867	37.92852336	44.88649021	261.686652	206.5574102	215.4135601	212.0004045	232.6196088	207.2421429	10.98811845	53.2783954	19.95265622	43.73161916	73.32558386	92.54675839
AT1G10050	752.987226	467.9691113	533.0956986	606.6654025	706.2936021	746.6219122	1372.818714	712.9188856	834.6260458	379.3841938	384.6612839	696.2179004	1034.412193	2546.476865	1373.922011	1233.712664	1304.318273	1698.843002
AT1G10060	0	0	0	0	0	0	421.404116	311.434404	327.4283166	2715.928374	2501.275083	2215.573198	262.4617037	187.5117413	210.7259867	672.318479	566.0239667	501.6149959
AT1G10070	330.3820464	368.9448963	627.3117796	49.88040944	41.80861588	84.43548923	2438.677725	888.084904	1064.597716	137.2155655	134.5202673	157.0750969	11034.6628	4835.797962	10349.25826	11049.64101	7444.21501	1585.943326
AT1G10120	221.3679389	240.667967	210.1814661	188.8749529	321.8178943	192.2066014	94.105534	70.22557195	86.45498844	110.7161607	106.7972617	112.0291589	38.8622675	27.83359596	35.91947434	59.165309	106.5708804	70.33556498
AT1G10130	500.3434389	355.7913813	352.9225011	353.5082124	436.8072126	357.0772033	1163.072248	627.228355	740.4303932	763.3102721	867.1933481	1008.087659	912.5719934	1289.752366	1038.347528	1115.062535	1364.335552	1147.80289
AT1G10140	331.7327409	325.6600933	445.3506164	108.5831838	102.8910473	64.07979705	137.0990896	53.45361378	131.2670441	62.58643241	58.94803316	99.81583421	2911.257044	1841.520561	2724.886403	700.5974584	409.3063197	258.7856434
AT1G10150	1921.847881	1687.199051	1907.225284	732.7725394	668.3590372	677.7461737	1269.043467	696.5508972	839.1641897	511.8360255	530.8871567	750.9766514	3024.087269	2673.569337	2714.269384	2126.440431	2504.083055	1653.037065
AT1G10155	2156.025133	1868.042347	2509.745612	1144.341383	1271.499361	1449.748523	8187.446349	5783.479359	5093.249493	953.8387486	1069.298329	2438.605844	1763.812192	1563.150246	1474.335545	2424.526259	3226.665765	2070.979568
AT1G10170	1047.005162	924.8110397	908.8642682	772.6173112	871.6955024	900.066637	1355.406012	795.741717	946.8639086	1172.640811	1094.017598	1088.729901	2274.243255	2131.017035	2235.67583	2156.148161	2533.409083	2414.885161
AT1G10180	593.8185478	453.9671008	420.0869252	505.1894211	663.972069	569.8829393	590.3145594	376.6096634	403.9245661	787.0809994	697.1941703	720.7305544	819.9026819	875.6347356	1050.717254	1436.091593	1822.206753	1306.548229
AT1G10200	481.3952691	471.4596108	349.8859197	606.0529668	876.1288578	638.1969506	1010.796963	785.6865478	894.8115539	1252.916145	1218.079215	1394.615836	2757.277798	1765.747892	2692.187289	3496.584074	4521.069186	2665.184847
AT1G10210	479.5420097	296.8785782	407.3044145	223.7664009	265.3590556	345.3966595	267.8551837	123.109541	157.2926884	99.04376356	81.81294698	149.6447164	922.5162068	1172.866955	898.1462556	831.9065234	892.9677599	789.5105249
AT1G10240	177.0591259	127.7312722	113.9655003	159.4997857	169.8811883	198.1869831	427.1601156	283.9146999	292.4729616	466.9946465	394.5183954	415.7036109	390.2462135	489.6025413	442.5212981	581.1480142	788.1669707	681.1968773
AT1G10270	524.4996869	287.4626827	286.9535335	314.2413516	327.6498272	418.9850906	1698.614203	1065.627114	1107.643967	1974.496051	2275.13886	2458.693858	253.6669381	174.4181188	206.4752199	116.8320736	81.43535401	70.7864751
AT1G10280	231.5900746	127.0540736	120.124772	102.7169292	93.98917169	117.2214973	571.9643161	314.4379629	302.4155338	131.1866421	141.0471953	225.2676756	105.0641482	198.9374461	115.0979567	144.9102661	136.4235526	108.9149953
AT1G10290	1452.87514	1097.995011	1181.314083	1083.215136	1262.915661	1175.570716	3604.222692	1944.291399	2026.322118	1799.872375	2022.8388	1976.432619	3001.053182	4087.218791	2962.048697	2552.086026	2628.817721	2256.454283
AT1G10320	808.6024386	565.4418597	656.6631218	605.6497064	731.0326501	756.0633196	511.2420773	337.3585684	348.6256083	552.7082059	454.8816571	581.1736319	2078.151258	2379.64325	2311.421408	2264.415061	2465.062096	1869.694531
AT1G10330	34.59657513	24.17039812	23.08803509	18.01123169	19.76820048	28.3109845	56.07775785	25.96506916	37.76573147	55.93946114	60.45240701	55.03784886	33.80803888	43.58460783	31.88799019	25.05506583	34.32339732	23.17812268
AT1G10340	974.5570358	584.6141679	692.6729596	445.1776542	484.1898248	232.6486967	0	0	0	0	0	0	283.2039381	928.9754493	363.7407831	583.4065139	617.6592189	1401.067611
AT1G10350	590.4795758	449.782676	366.5587597	527.3417884	730.546008	634.508998	328.3549052	205.5968226	253.114803	248.0227689	216.9365616	323.2173734	150.9927781	300.5091735	170.6008891	235.6685125	280.158409	354.7279533
AT1G10360	228.0847006	169.3354131	215.325118	123.3835428	127.8589027	173.0023605	1298.24947	1027.277219	1343.436173	2846.742934	2568.059539	3223.415513	111.3716203	232.0601962	130.2000231	656.6647756	912.1399576	1026.023583
AT1G10370	24994.43844	18880.98414	18612.40385	18799.52359	16667.67857	21386.59174	3940.138464	2888.318843	3262.480367	3470.051553	3425.758495	5421.836305	85.16052397	139.4415935	88.09251465	419.8722558	1207.083117	253.7161677
AT1G10380	80.84927004	91.44800651	96.93924601	149.3625464	228.9337139	276.4923362	297.0274747	193.0790051	246.5503444	227.1152273	147.2033343	359.9300544	9.014990384	1.006851569	8.009567744	67.73357522	55.76385173	57.94009673
AT1G10385	73.80635144	66.93381147	76.15599462	131.7943975	99.7390931	131.7480531	338.3810982	194.7560176	183.437539	138.8477645	125.911856	148.6881837	19.93633499	27.08984917	24.98346922	22.03964196	19.98332934	32.08327043
AT1G10390	2388.061813	1906.266822	2310.398165	1653.00493	2062.802557	1872.297907	3083.515484	1778.983282	2191.384464	1894.271724	1973.49084	2177.313881	5882.720069	6255.149379	6530.452258	6256.816269	6741.050966	4808.647732
AT1G10410	494.2760998	379.1285098	441.72873	238.1715793	366.0086299	316.8037854	551.5384604	334.0684103	415.363382	126.3995577	145.0881816	193.0684331	1067.608828	1698.90648	1145.936401	1540.019181	1673.443324	1442.222153
AT1G10450	236.3288557	143.5506296	184.2038743	135.3779056	120.711705	171.9576963	70.21847796	45.31058986	46.6309164	132.3261921	139.1438787	58.53536537	1983.031755	2426.426742	1851.367714	1559.558441	1843.915924	1459.296934
AT1G10470	3094.380176	3021.975482	1969.753233	1937.554636	1583.180622	1495.768959	2401.389713	2086.224326	2117.758321	2494.821661	2816.432079	4172.981313	420.8788738	743.3488367	342.3280763	844.0881145	749.6132718	1317.860709
AT1G10480	0	0	0	1.000447969	0	0	0	0	0	0	0	0	231.0454542	277.0891443	173.9028832	35.88614136	16.16208497	10.03765151
AT1G10490	536.3124227	353.8422483	275.8293161	204.9324985	182.9136787	253.6054502	125.5851325	56.84277604	102.3574283	278.9218968	301.5732247	192.6706306	520.2462461	574.6861152	537.598763	378.0636298	251.1094772	336.5034503
AT1G10500	4409.235468	3529.075556	3891.710265	3119.394514	3611.615628	3441.843153	1231.010994	720.9924465	646.0309893	363.3564185	389.1943961	633.0350794	1959.865773	3514.171522	2253.045864	2346.594707	2655.362481	2563.155223
AT1G10510	2361.527202	1549.992689	1528.139711	2155.090783	2223.557562	2655.802116	2803.827263	1728.324486	1735.714059	2371.904316	2687.214989	3533.817252	837.8477436	1156.725319	908.6444385	919.3490256	1063.062282	1025.151806
AT1G10520	86.54660485	97.1943256	106.7720234	59.29460057	67.61644084	63.85856723	103.1910832	79.41772534	67.9607839	160.4886371	126.2404681	152.8611579	71.68480179	112.2791323	75.84296411	82.3694841	82.35126667	75.34941811
AT1G10522	87.66778178	19.19139201	13.02034111	53.31463862	75.07469476	125.2459688	92.4530353	44.31873332	58.03906936	511.3437623	666.2872748	881.7135615	123.885372	132.2338212	79.90462353	144.4099475	142.5924731	222.7460059
AT1G10530	3.01257564	0	2.003255795	0.997766848	0	0	10.88187884	8.096545276	5.985407637	16.22258213	10.0069762	9.823271733	0	0	1.007564656	0.997428938	0	0
AT1G10550	17.9461533	57.08555993	8.015805278	1814.968111	2887.493341	367.713394	193.1554094	359.7293832	112.9789281	33.70862398	161.825762	25.12915978	70.04704973	97.87925695	73.0208688	375.7687676	377.3327464	342.1608856
AT1G10570	431.4543089	320.0339721	407.6601493	308.1261145	358.8130784	313.4847228	0	0	0	0	0	0	434.4218382	533.5272629	432.5978361	409.7640354	431.869614	451.8637036
AT1G10580	1168.598152	732.7321335	786.850701	996.536825	1206.020194	959.4442587	2871.116973	1638.476397	1910.125606	1780.874484	1836.561642	2026.921616	1408.696856	1896.857527	1381.703307	1622.79196	1635.507991	1698.288535
AT1G10586	0	0	1.005632431	3.065608156	1.945102689	0	4.004903873	2.007789464	0.995260262	0	0	1.003359758	0	0	0	0	0	0
AT1G10590	1181.063939	812.1096061	865.8656031	919.3937384	1036.001749	905.0292883	1647.747058	831.7209966	1153.878673	947.5748206	839.5941318	1265.781564	1371.566013	2049.199859	1557.19477	1168.23285	1123.67724	1194.896624
AT1G10610	68.67427451	34.08379041	50.05561225	30.16139495	49.98859102	30.48046381	0	0	0	0	0	0	89.22838716	93.45075614	82.12705325	93.04284519	90.8361212	105.2404439
AT1G10640	25.94787341	26.96674642	13.01735914	184.0050307	260.8222393	202.3255491	2893.269639	2112.51801	2712.173915	9505.477278	6236.289284	7464.254002	0	0	0	0	0	1.998514788
AT1G10650	1254.056314	1276.615837	1208.652328	641.8029609	555.8277411	608.0848459	2684.611271	1616.797297	1818.754859	871.4631855	716.0388286	778.7010598	427.1570953	625.9682652	536.6821652	487.4334377	623.8704728	543.6971899
AT1G10657	290.9619033	236.4941943	200.8495772	381.6003647	461.690162	419.702543	917.3661169	638.0517034	731.5075044	317.5842733	304.5028938	510.2749354	6.024952902	5.929553203	13.00019542	23.67172723	29.61764498	44.06474133
AT1G10660	692.2787031	733.1017566	733.4826207	597.3652673	685.9536085	675.7788194	624.4024469	399.6956225	460.8490241	478.7240049	490.4756973	627.1821832	771.9502338	1089.668112	857.1121232	1241.517859	1781.248859	1372.582313
AT1G10670	3567.927341	2883.571826	2819.652972	3704.787828	4528.870346	4453.441646	125.4292609	85.53728519	84.5033554	261.2620732	262.3886913	173.8790322	48.94662991	73.57577016	35.97060136	304.1121318	343.7771917	388.3800046
AT1G10700	229.6695365	164.3989885	149.2589642	299.8774718	411.9204075	417.7134173	799.3910427	605.8714113	572.838082	510.4443034	573.8515943	806.8478143	1171.567702	1735.93717	1296.159314	748.2625512	914.5060941	977.9541321
AT1G10710	27.83939618	26.17921962	24.03903444	32.96037409	27.84708872	25.09247988	71.09010211	45.84078269	38.00182846	30.85648918	35.12590333	34.11905906	184.8387146	246.7755837	169.8692816	165.0890173	195.7357135	176.3788304
AT1G10720	595.1338222	411.7574073	514.2187729	511.1225531	582.1060137	485.2011438	859.2033906	491.2473295	631.206456	285.5186363	299.5750622	407.2902617	1100.789195	1515.553703	1178.202331	1092.257563	1110.503398	1114.39504
AT1G10740	5062.133835	4564.165809	3253.422724	5254.349504	6227.112546	4211.67438	347.3135575	289.6912743	395.7116938	551.3076555	554.9997078	735.5769943	255.2120368	243.0292155	283.3853335	469.9916422	713.7459952	508.6924171
AT1G10750	39.78809434	33.03866	43.07050152	65.11491165	103.9273812	97.8856114	32.11063158	28.67449151	49.15294446	125.2615021	132.3060466	99.85725401	0	0	0	14.96665142	8.99416585	9.996562923
AT1G10760	6735.241889	4133.034146	5235.910272	6168.776752	8430.207895	7547.086563	3652.777368	2552.933038	1939.219262	721.8407085	668.8002908	1210.645661	3167.999602	2947.221848	3880.271899	2906.143031	3566.234993	2974.593511
AT1G10770	0	0	0	0	0	0	0	0	0	0	0	0	2.013780137	2.007816537	0.999490675	0	0	1.985497464
AT1G10780	21.92834191	18.06127762	21.04037441	23.92995558	38.92189067	50.13267695	31.92159025	18.92398599	27.94756849	204.9728147	149.9233468	141.3922279	21.93467115	24.00501883	23.9724627	19.00820568	17.00767941	25.08851501
AT1G10790	0	0	0	0	0.99704478	0	48.08456057	38.82909967	40.10133102	56.44571854	39.36874566	37.14760278	0.992224845	0	0	1.000486748	1.003718211	0
AT1G10820	158.1004554	118.0061391	155.2643461	132.3022826	142.6030091	165.1514986	488.1069044	317.008099	404.939684	369.3786092	355.4448731	357.5819685	90.80006877	58.68891582	90.87738083	160.0785148	225.4169857	159.1205826
AT1G10830	1274.191441	869.2953817	877.7818687	1228.476924	1475.219034	1303.969142	1580.338102	1075.642399	880.1858552	1047.985639	1209.876924	1690.234393	537.7737197	974.4788158	585.1942496	793.1122075	795.8931801	1157.670887
AT1G10850	79.25681854	79.74830408	64.91797289	179.0116182	193.2420547	262.6084179	650.7284555	411.3338413	364.760136	309.9558695	374.4203422	228.6748619	57.99074101	71.61705864	46.04390758	75.90598428	66.5139956	117.946812
AT1G10865	88.56901357	47.19420397	54.33137357	67.30275613	61.32168066	69.91912532	174.5549822	107.8496201	142.3525324	50.93515313	43.10071992	105.1074996	171.7426525	244.1863903	147.3720124	218.4067767	211.4029863	179.8171542
AT1G10870	308.6813003	271.8518005	252.0683214	278.48242	322.393549	290.5638374	1794.744411	1082.385349	1218.681693	1252.297469	1219.061059	1386.723809	717.3515787	718.1956936	767.4418986	786.595957	1059.437593	724.5257476
AT1G10880	1.012075663	0	0	1.001144812	0.987617634	2.008053011	0	0	0	0	0	0	0	0	0	0	0	0
AT1G10890	488.1681122	396.3953294	459.6426727	375.6807478	472.5782429	357.1896121	1029.917891	648.6294222	627.6460301	598.2235215	490.6957044	683.8884116	1323.60702	1450.458186	1369.206016	1367.850586	1557.464644	1142.371483
AT1G10900	6106.193313	4952.490303	5640.852912	5322.046603	5247.963718	4847.231767	1320.609478	855.0857348	1036.407639	173.2968027	179.2416827	300.6202151	854.2266118	1684.365216	854.4972689	1211.639502	1399.166691	1646.122354
AT1G10910	595.6673823	448.2110347	426.4174708	757.08775	847.2821766	863.4266739	350.1764139	233.7600401	238.9175213	486.9402502	576.2637033	574.251569	1525.750498	1683.569224	1518.708484	1741.942752	1839.700887	1845.599387
AT1G10930	1012.197916	761.5555321	728.0319067	980.8091081	1004.376504	1006.605382	886.6441892	562.124911	636.2944985	925.5003077	973.9746664	1187.198603	2691.245203	3355.313875	2950.047174	3244.742631	3798.184297	3010.211723
AT1G10950	1672.639432	1237.425547	1266.065077	1649.948203	1986.505437	1635.348133	2803.403359	1702.652874	1854.122749	2312.180143	2401.73199	2718.322215	2331.261501	3586.569887	2724.091066	2668.040139	2626.985914	2609.605642
AT1G10960	9102.482013	8529.991267	8280.935267	9294.988113	9377.469551	11313.0613	6862.420698	4035.799721	3870.317095	2177.466897	2221.333783	5298.503845	797.0220291	2099.914002	1140.524723	4200.974831	6703.991243	6916.809653
AT1G10970	174.1257273	187.6223461	190.5261378	149.6701413	212.4489461	286.0942178	71.03789964	40.40696935	41.7561734	53.13060841	58.07995306	94.986101	141.1600084	102.8704169	213.263831	121.6078124	74.52972262	45.95934826
AT1G11000	195.5168457	167.519157	203.953847	187.9031819	214.3614992	164.4402445	695.586518	457.4137075	522.9956317	378.8243323	406.3592111	365.3575386	31.01074964	11.91807104	21.96810664	221.2491743	301.8745909	120.8735186
AT1G11020	330.7517379	261.6661569	279.7436842	234.3877313	268.4376345	296.5594237	572.7710418	301.9183705	334.8463207	135.4604072	161.6844596	215.4070516	409.1871236	509.4567531	431.1385363	420.5882878	469.8086243	425.119402
AT1G11040	0	0	0	0	0	0	0	0	0	0	0	0	0	1.014767156	0	4.966098408	0	0
AT1G11050	668.6607579	378.8407076	499.1514291	582.9710074	573.5123766	266.2509443	81.39458877	59.92642116	63.9964344	42.9209114	28.73643949	44.30597142	1269.679467	1785.307041	1443.857885	1131.960632	702.1883744	1159.315636
AT1G11060	624.0436907	584.4232388	620.8022709	513.5617675	603.9070706	564.0611257	1097.598809	697.4929835	795.2791169	793.8992823	712.9622257	780.7971503	1169.488351	1357.183605	1062.125124	1384.714069	1700.288562	1371.610949
AT1G11070	3.978881424	2.990485215	9.003037105	29.4474693	68.79206803	73.20882713	11.03786654	5.918395737	7.049124225	4.071631266	8.031675527	6.2760442	0	2.004824627	0	0	1.995507233	0.996555418
AT1G11080	0	0	1.001590847	0	0	0	29.97637825	30.03352749	37.17643577	3.955769106	7.06347006	11.39582165	2.011464294	1.996668377	8.025165831	0	0	1.991610715
AT1G11090	673.1131698	558.0222789	519.7837454	491.6535116	582.1770704	566.6880434	964.676621	726.4275832	667.4418013	810.5059327	858.3183267	923.2691491	141.6589852	245.3834635	135.3658422	206.3624527	297.4463375	297.0432334
AT1G11112	0	0	0	1.000450249	0	0	0.989067546	0	0	8.183060472	5.040812914	2.899642055	0	0	0	8.851781535	6.086166676	0
AT1G11120	18.96845748	22.19686421	18.97540862	29.88574319	31.18171024	52.54496258	0.99840399	0	3.021046754	13.98961069	5.019048101	9.961564744	0	0	0	1.980996266	5.037325883	1.997933525
AT1G11125	1.005292847	1.002619879	2.002639552	2.003290325	1.008641862	5.972648874	2.996733981	0.99974209	1.996953299	19.16937391	8.939494329	3.0025453	0	0	0	1.993011186	7.007220172	0
AT1G11160	19.14610639	18.41183662	8.321394779	21.8980209	25.8295824	28.45154668	68.08456789	53.86303921	76.10700432	190.265552	155.8392424	162.0619362	0.993150385	2.979185565	0	0	5.017248559	3.017893249
AT1G11170	61.6391208	75.92398022	56.09864108	36.41355221	26.19872771	23.57075008	68.12922521	40.51841141	73.42380737	10.83481422	9.122923109	18.15599654	58.88223029	41.58996624	36.93576781	8.070759157	3.014931626	5.001990226
AT1G11180	253.1967603	194.5319569	175.7853159	243.855418	285.4509877	220.2438846	357.1848392	202.9014386	217.0756974	213.2575098	210.8368778	257.5491561	756.7209454	1178.660024	884.8860214	878.1545238	949.1378734	762.0455783
AT1G11190	72.19467457	50.00472835	94.33667369	89.95914707	152.9785053	97.59367599	91.89177964	63.42556859	76.50192345	107.7148797	97.1275859	112.3834536	2703.079736	905.2032899	3339.147966	94.72597104	121.4198945	85.81504127
AT1G11200	274.31259	155.4263913	178.9613885	213.3419388	225.9879732	158.3622168	245.9615256	117.8749994	125.731452	86.90202898	99.58852533	126.8451079	1240.722738	1664.017577	1205.297284	645.9019079	613.4505557	713.1540713
AT1G11210	1149.606474	575.23487	851.0508395	389.9530702	119.7937847	142.245486	16.06537763	6.0472556	11.90183406	7.054784489	13.04429345	6.948833494	638.778068	782.3400764	562.0631085	303.951326	158.31455	44.94243551
AT1G11220	36.25936519	16.96124963	23.95953696	21.92290077	35.34231839	28.7345236	0	0	0	0	0	0	81.03568621	89.58660987	82.05648986	113.6680403	83.65336314	12.99788199
AT1G11240	333.105841	192.7965169	162.771701	194.0846151	232.7964141	223.5571205	197.7194524	105.3137247	129.5242082	202.7125293	238.4279826	285.0251115	234.5158812	292.0561185	237.2023393	274.280898	292.1725926	286.7146587
AT1G11250	0	0.998811275	0	0	4.959239137	0	0	2.98789347	0	1.990129375	4.030078273	1.000440923	1.987307808	0	0	0	0.998743805	0
AT1G11300	50.1514408	40.53859188	41.35829731	68.00391824	63.41414201	88.94968872	10.64784927	6.884870649	2.061903415	0	0	0	2099.190278	6150.05269	2550.493928	2307.440948	1382.308466	3123.868999
AT1G11320	259.354329	134.1906135	118.0227322	119.0238039	126.4431885	200.2173763	52.16779787	45.78569394	40.89088327	116.2151669	121.7467274	114.4624645	80.61376405	109.5331935	53.88320106	111.2868637	166.6790559	121.6904013
AT1G11330	728.9469979	445.9151883	526.0089532	554.9090601	902.0462851	790.6499002	2176.798384	652.9967209	899.8867298	286.2001228	207.199374	517.6419549	1176.089513	2192.084262	1413.180463	1027.923897	850.9228142	1360.17122
AT1G11340	175.2039003	143.1361448	193.5211461	111.8673257	159.7520088	81.28298192	141.2577121	104.1854825	104.7532157	31.73567242	38.9424253	58.6461158	350.5100822	479.3298555	411.0814602	434.8611635	438.7698918	377.0532247
AT1G11380	1356.909838	1348.724902	1320.41828	1456.188155	2327.202895	1145.7627	332.9506837	307.6132278	319.7720581	399.6726335	393.6561934	751.6852923	46.0993236	45.9400578	34.99918367	85.92553965	90.23194793	69.01165401
AT1G11390	422.933553	235.4966526	251.4760674	347.7692722	376.0057465	340.1718684	1558.656314	967.8985545	938.0529489	772.1501937	900.4174305	759.1681979	501.6756539	750.7462443	558.0361125	496.0350058	527.7950208	474.1205075
AT1G11400	320.2607977	223.7921352	269.2995886	198.1000703	271.8147543	238.4418721	249.9557982	160.1353177	175.1135497	277.1222871	229.550648	234.8657581	644.964611	793.3949566	570.4726533	759.7693844	993.8732549	714.8323148
AT1G11410	657.9854753	517.604247	510.063101	450.4455255	689.0193969	714.1632991	27.97416801	6.160357211	28.68729975	6.88080581	3.218665379	4.242415546	2255.668214	2412.251104	2450.204553	2128.13377	2621.226791	2270.980571
AT1G11440	307.6089402	260.8988473	376.1748482	278.9107068	263.8934155	227.2872084	1455.759237	1053.559686	1091.532992	1197.274652	1063.145448	1401.341349	73.61577288	81.06270071	102.4952682	203.0201134	168.6501066	130.1177452
AT1G11480	377.2577944	262.1216959	308.5089748	240.5336985	269.2116714	239.7834213	853.1293642	479.0386071	489.4283693	550.8455331	521.5320248	731.5450392	3068.537176	3210.189412	2950.387522	2832.759568	3021.342337	2349.829625
AT1G11490	9.925409509	3.015341724	8.03228233	15.07254597	4.922843082	19.2972103	9.002853639	10.94228644	13.98600939	10.93584157	7.055107517	10.03187467	0	3.955896428	0.996472256	2.010168878	4.030377592	1.003816354
AT1G11500	39.60366353	28.22047564	48.06981473	66.76643765	76.68955354	95.18192063	80.76437754	55.25521541	67.09786204	86.6037183	44.1895995	87.149176	0	0.992665084	1.997424853	10.95285801	8.090193211	5.017988573
AT1G11510	0	0	2.013575359	0	0.986952641	0	28.80636664	23.7312048	31.82381942	13.5018675	16.98763952	11.48648548	283.1356156	353.3142524	339.0792266	226.2894463	298.4808093	168.1871274
AT1G11530	21.66321053	24.65598214	32.95613297	5.987120213	5.990758808	2.978995144	1.986435006	1.01122917	2.005377196	2.95828666	1.01717211	2.970541678	10373.29015	6299.895734	9354.494563	6363.002371	8510.854601	4807.425759
AT1G11545	203.8772086	120.6505061	108.9054405	405.0505069	526.4578619	308.056376	113.7494382	171.3597578	82.13195514	107.7880228	200.6860557	149.4046429	5.004383681	4.018853782	6.00422923	201.316886	221.5601088	30.00384604
AT1G11572	2.004785622	0	0	0	0	0	3.886577864	1.015894473	2.01389358	2.010217654	0.995054558	0.985586699	0	0	0	0	0	0
AT1G11580	238.7284749	220.3481398	227.4032763	334.9770427	481.3817572	346.5162945	926.3102878	576.970387	624.2492418	406.6102493	368.0263373	617.0126005	3060.455723	4002.959629	2439.160167	11396.19889	6664.863491	6848.547625
AT1G11600	1367.201691	1315.655183	1248.08868	638.2716641	570.5700339	833.8935733	0	0	0	944.2139056	861.3506671	89.95836241	0	0	0	0	1.987164334	0
AT1G11630	155.4573882	110.3552605	101.1195977	134.5505001	185.5989378	177.9505463	183.7568689	90.94652901	118.1177093	163.9503055	160.56449	175.7963234	139.6270532	173.5418764	160.7221277	159.0291522	143.4598239	147.6163938
AT1G11650	5707.496765	4375.079455	4644.079845	4586.40831	5114.634649	5058.997632	773.5206542	425.8504177	406.8576666	505.468609	492.5988908	634.3060519	6533.210443	7707.14777	6666.23	4655.542789	5199.784157	4628.742821
AT1G11655	0	0	0	0	0	0	0	0	0	0	0	0	0	0	0	0	0	0
AT1G11660	630.6174734	447.6606259	456.201143	474.6283127	572.0613117	576.3761572	1820.201702	1028.983748	999.1060442	798.8618962	849.6947276	961.8134784	933.177394	1503.253952	1114.76225	880.1813544	921.247732	1102.439827
AT1G11670	2.002320588	2.993305351	1.002883412	0.997162153	3.133308876	1.000962614	8.000622736	4.998009496	2.980746728	26.00458957	47.30793144	20.98987431	146.6909506	212.8160063	215.8997978	1064.320504	1169.720706	725.7518197
AT1G11680	2119.834392	1844.305498	1785.959708	1754.549747	1943.661451	1984.281936	3660.228427	2403.724556	2622.724596	2090.817115	2423.306698	2062.564922	1388.52699	2149.257493	1461.042582	1600.470924	1667.350584	1496.944281
AT1G11690	24.90170861	12.0267484	17.00551354	7.044801383	10.70356816	1.895945614	0	0	0	0	0	0	0	0.995943795	2.004319693	1.007907258	2.002047954	3.978936937
AT1G11700	1075.634181	973.3641838	875.150072	207.5183988	320.0835372	471.3449535	1444.687902	658.9183168	667.9512358	232.1273358	178.0727006	236.8700554	423.7396517	866.9558902	489.4210114	514.6640135	613.9332062	678.5662461
AT1G11710	78.87983959	55.52292272	70.02319325	40.75029616	55.45812864	47.74880888	269.7344554	119.1342728	200.655535	171.4716052	201.0320215	221.4195256	47.90356473	74.68661161	48.95047302	76.52943555	113.0184445	131.1029162
AT1G11720	5410.013606	3710.234127	3914.237105	2238.797872	2981.096066	2930.816937	4057.11773	2822.581674	2831.588379	2507.293279	2242.818731	3508.109975	913.6117283	1148.583745	1252.729807	2302.942555	3336.720452	3461.481297
AT1G11730	42.75421283	27.02264717	25.04450336	47.31970196	47.87558593	53.98827224	5.075755237	0	2.086261335	9.342077793	10.58572363	6.526756378	0	0	0	0	0	2.997754112
AT1G11740	4.010483608	1.980881236	0	6.013880876	7.004647775	6.002806487	0	0	0	3.008673998	0.988762697	0	1.004185267	0	0	0.997326994	2.980556032	1.000601148
AT1G11750	3661.416954	2818.398523	2627.231211	4176.974744	4976.778621	5126.563665	5793.619951	3878.880075	3565.724826	5786.971191	6220.622937	7627.421941	2181.358445	3638.510381	2458.708918	3560.30942	4245.770613	5080.17684
AT1G11755	439.3896713	328.477495	290.1466305	323.2659411	294.903987	251.6522761	470.3743292	277.8380447	282.5315272	186.2852206	167.8594693	228.5212077	863.4576004	1304.270198	932.4652661	782.6537392	894.4797328	882.9443807
AT1G11760	291.3142105	219.3908598	211.5735418	167.8897397	185.1453538	171.4790606	128.6374374	72.39803488	83.5622706	127.481691	116.0771986	127.7884142	213.5243294	249.5060861	191.0566078	257.4879688	271.5585115	209.8236279
AT1G11765	1.989082594	0	8.357743986	0	0.997068307	0	0	0	0	0	0	0	0	0	0	0	0	0
AT1G11780	130.4467291	75.04497425	91.11885357	131.7228608	127.6777491	123.8644783	375.8781079	224.8653273	223.9487042	227.421008	251.0209795	200.2838521	421.4438127	665.7656497	473.1605876	527.6622706	561.8469015	547.9749205
AT1G11790	101.3201118	66.50505275	44.10750923	92.44397135	151.2145834	186.0149789	164.8881909	99.83729845	104.3608263	226.201504	226.3244845	244.1337114	102.5619985	166.8154676	124.6010724	171.3317847	204.9382396	213.2034874
AT1G11820	371.6626469	298.491744	245.1778067	519.1390237	641.9802752	416.3175299	427.8876057	304.1178425	312.8422246	737.3074039	1114.510411	480.4802548	175.5084322	328.2106072	182.8964327	255.558504	278.838297	251.6599791
AT1G11840	10299.51455	8342.331742	9487.918587	6658.879561	8653.57731	7773.981669	4317.287866	2690.858982	2409.330279	1431.8954	1374.002311	3769.896587	2571.09111	4504.288509	2741.001977	3493.06656	3941.236929	4767.133718
AT1G11850	21.19473899	22.04370797	8.779670287	149.2658035	248.5801697	374.4696407	1106.563074	716.3781168	1019.102855	3285.591727	3122.027122	4047.468741	2.107489975	1.051604944	2.06777451	32.54487953	30.96079472	15.1755462
AT1G11860	79891.62728	63194.03208	65094.9734	81810.40928	95079.62605	96826.12255	122089.064	83746.4196	65162.52747	69757.7588	71021.33972	110809.2722	2632.696005	5047.102868	2897.057157	9337.354865	14019.9014	17715.76134
AT1G11870	581.5231976	394.8889423	339.840053	626.7920058	835.8049028	923.1748571	942.7623955	694.7246278	591.5646722	1694.482375	1837.761789	2379.800186	186.2453222	269.742638	162.7560138	258.4302412	346.3835668	563.1717261
AT1G11880	226.6099131	156.0471349	160.1841157	224.5776884	254.0624888	173.19113	128.485873	74.36384725	93.28798082	108.7626711	135.30634	126.9754246	88.76071265	143.3571926	81.85662774	94.47411307	70.14068694	74.17884924
AT1G11890	608.4171598	480.9332622	394.5756456	585.828572	602.2456585	525.2697499	1504.343885	869.7275989	906.2731558	843.0296337	826.904644	1007.08728	471.8133314	879.8530673	468.2372794	598.7596233	607.7689832	674.8063876
AT1G11900	67.48001283	63.44396928	56.07918178	54.29792933	64.36524396	55.00960897	76.27453605	38.6408223	41.10921643	27.69657707	34.28816128	38.20874349	84.54744147	58.54763961	60.80075328	69.17809383	67.50289159	47.32630885
AT1G11905	369.8224436	224.6770268	253.9888558	264.2261912	295.7716161	192.8497284	237.005649	88.89765503	180.7311824	113.801814	118.1330048	144.410054	46.95546186	124.5681742	46.94215202	55.81224327	47.34621924	54.16702215
AT1G11910	10480.01327	8537.163068	9924.31745	6931.676748	8527.092679	9387.310783	20699.11458	10679.16154	12530.75504	6611.048368	6038.26349	9958.7643	0	0	0	0	0	0
AT1G11915	22.93421505	14.05509551	26.03647211	30.89050387	38.06131119	31.97348771	43.04059455	36.91518888	36.93339978	62.81282833	50.25509681	48.04002377	0.994009507	0	0	2.992864202	7.014468576	6.011646348
AT1G11920	0	0	0	0	0	0	0	0	0	0	0	0	0	0	0	0	0	0
AT1G11925	0	0	0	0	0	0	0	0	0	0	0	0	1091.27207	488.7476638	548.5920783	199.868721	93.50854417	69.35764247
AT1G11930	1101.461607	803.3536649	781.8024562	842.4377332	990.1223415	1047.874018	1215.999491	771.3600078	718.8544586	487.4603031	500.5051642	824.443295	1750.247356	2621.024613	1673.644183	1484.186686	1612.31328	2201.418865
AT1G11940	44.12771247	32.77972045	38.91029402	68.98929987	84.27984474	47.15213914	211.7452264	113.6947931	117.1237731	174.8696194	156.6065765	156.8398587	44.39741907	33.97472858	39.11567494	53.21233485	54.82244036	53.54012317
AT1G11950	375.7275791	292.2996098	204.1446488	289.3297984	219.3328612	272.145646	84.31076649	59.20462343	82.24324623	117.7873013	108.3363992	123.3596429	562.0914755	905.2226942	645.4183891	604.9949122	561.5824289	556.3097916
AT1G11960	670.3562824	558.2506489	700.9104391	741.0974463	565.2154383	638.1722521	107.3346239	76.03317677	90.23746367	84.21890289	74.18723964	77.8046304	292.4533458	634.9875255	374.9939662	504.7978042	619.9032308	556.8592074
AT1G11990	0	0	0	1.003157909	1.973743952	2.024677052	0	0	0	0	1.002745312	0	875.367716	2058.634015	1128.518221	1116.281991	1016.77307	1118.019258
AT1G12010	375.320282	401.6216246	613.3720916	175.4964454	238.0377114	113.491024	1597.376417	798.7990186	937.2324797	148.1341449	120.717065	321.4354315	976.2193948	642.0889372	1077.262282	641.353222	710.4324653	378.5657774
AT1G12020	385.8070463	392.0240353	430.8008679	369.2527782	433.3282983	394.8771887	581.3070894	245.3256435	326.2987993	299.5842119	266.2000261	198.4155946	20.04993696	27.03210879	18.01376146	66.5219897	54.21812244	48.99044612
AT1G12030	2.008172453	3.087164508	3.985407306	0.995177862	0	0	6.9940884	0	3.995464774	153.5598217	45.26733294	6.994837377	1.999283838	0	1.00050976	0.99917941	0	1.00367869
AT1G12040	0	0	2.003241996	0	0	0	20.01040116	17.03523215	18.86941012	17.03365662	28.07441489	28.01379753	47.03111675	48.94088926	61.07838339	96.8002026	115.9399659	106.9968284
AT1G12050	1834.551431	1426.332521	1654.474526	1113.628796	1483.424641	1677.629355	2378.404838	1401.632905	1527.806732	908.3651323	907.8920112	1237.953177	10124.33665	10489.99611	10535.71564	9873.118141	10575.46073	7595.328394
AT1G12060	144.6017642	146.5584811	115.5395737	111.6568926	140.0946658	132.0126261	73.60865489	52.77849424	59.1762622	40.59066766	42.28877608	57.48643106	27.1879765	51.56077796	46.14737233	69.22330033	78.63510406	63.70355457
AT1G12070	0	0	0	0	0	0	1.003604161	0	0	1.985340581	6.058986447	2.008364237	0.996086259	0.989312341	1.993652206	5.992994414	17.21795177	12.08524072
AT1G12090	10191.16487	7715.913246	7611.155463	12733.41279	17564.75006	19416.78332	6568.60336	5478.734884	4721.560551	10393.29645	13613.64534	11506.88519	23.18329619	22.0972293	31.08059455	201.0464811	234.0524129	250.9690434
AT1G12100	0	0	0	0	0.997064519	0	0	1.009560078	0	5.048550204	8.986572111	2.945326305	0	0	0	0	0	0
AT1G12110	331.3163106	267.6900141	493.49911	153.3347343	183.088942	151.9790869	6926.358062	4703.294073	3067.609745	653.4924132	843.7543395	907.4272789	659.3331174	1060.117254	879.8971995	651.5988896	684.552519	478.4130074
AT1G12120	672.8085595	479.2187059	492.0087523	548.3891364	759.7419426	538.5041819	920.6734301	655.2688441	661.0092859	820.0292528	793.5530758	641.1544034	479.4589738	755.4751345	506.9107256	747.9445099	922.0496376	840.5375307
AT1G12140	8398.984269	7021.638022	7717.414857	7752.597118	10309.93049	6364.483225	6265.934742	4270.558946	3664.071037	849.2917962	1005.136747	1749.841721	472.4717878	667.4799129	484.4409608	319.8704761	313.9973145	364.0745463
AT1G12150	0	0	0	0	0	0	4.068173816	1.985547072	4.237360238	23.26883923	22.88824255	13.08187299	0	5.008448845	3.009609153	0	0	0
AT1G12200	2831.569018	2241.377677	2224.546612	1128.312436	1538.382289	1797.654056	204.6642355	105.6591523	106.1611278	0	1.99984046	4.021889867	8268.776689	11177.68259	9996.401696	1984.484281	1192.954791	2916.536358
AT1G12230	625.711181	569.2374357	664.3568721	718.0855068	926.1257822	892.6301844	2152.510379	1576.507724	1522.003157	1450.772672	1519.876498	2211.354578	1453.180082	1364.080864	1461.575816	1995.523711	2267.764522	1949.048192
AT1G12240	4209.173114	4749.670329	5380.818491	4255.841553	5047.594086	4186.02849	17627.47678	11257.64201	15136.01683	7024.893426	6808.089088	14847.51496	14655.65724	19782.28064	18797.59397	11015.70546	9454.505936	5768.811083
AT1G12250	3562.70276	2961.148408	2704.273524	3918.657242	4425.642755	4185.704204	5148.602979	3478.945579	2999.791389	3650.890089	3453.284686	4329.83307	2655.400815	4908.670468	3065.154102	5596.035651	8071.265087	7927.553324
AT1G12260	79.39438824	39.80183896	76.34956515	112.2191356	121.2045997	113.5058144	50.96180417	33.73772169	51.26931647	98.08711317	92.36192161	67.14308662	0	1.990485128	0	24.21356978	35.01243539	27.89482705
AT1G12270	354.3686157	286.0727059	296.6492648	294.7743906	381.7751991	359.353337	0	0	0	0	2.005533796	0	1838.57864	2869.410285	2121.900502	2046.99913	1893.569931	1802.058171
AT1G12290	777.3113678	458.4072969	447.462855	324.9735896	353.1124877	356.2450684	456.6585383	244.2638588	268.6395951	134.2808389	120.1577169	214.6804973	195.2832127	480.8971736	278.3923286	432.085019	234.8212243	583.2665645
AT1G12310	646.8300436	476.8189865	469.7775842	622.7644895	761.7876208	629.1655975	1689.173007	1061.226289	1173.170456	1132.237441	1204.125104	1209.297151	667.1687432	1046.865901	676.0150453	850.7924489	1014.074726	1004.993053
AT1G12320	469.4347696	417.1061859	450.0597672	257.2375283	436.8695157	329.3571007	272.4533152	117.1972735	156.5838138	125.4144861	103.6327752	108.0269094	495.9161101	521.1931946	390.3327003	177.1409821	184.2384058	190.8954719
AT1G12330	668.7843806	534.3112491	506.1848277	458.383543	542.1278059	877.057545	544.1202944	342.989037	458.9894309	379.474109	361.0601165	398.5876675	147.1539123	135.0769548	135.1950232	254.3467414	273.3923273	276.654355
AT1G12360	4457.317235	3710.763364	4640.317664	2952.377698	3625.168781	3322.88401	4321.352905	2564.972149	2849.882816	1724.666593	1467.499571	2134.540887	6095.373897	7983.644097	5646.731689	7696.030613	9139.212634	7188.874111
AT1G12370	581.634449	436.302751	382.4867808	384.882617	283.1248543	398.1885377	1586.050647	995.5911551	1065.839298	962.2465866	868.4595124	1147.039267	43.80420008	160.2250935	55.90114492	80.24879075	102.4051574	164.868505
AT1G12380	57.46866892	34.82717695	29.02007756	123.9024914	171.2612602	124.1158596	152.1129201	102.6195853	86.16204046	167.3737928	272.6959893	167.5904604	3.005108683	13.10820287	5.004900057	35.81955726	14.91597073	35.00704638
AT1G12390	217.6660219	151.7658856	204.2411589	151.7834032	153.9227382	162.2669399	292.0817882	174.0237317	174.0588236	206.4625206	209.475325	186.0123298	232.7090177	248.2309593	304.7083613	254.0809839	310.1368971	234.0868072
AT1G12410	6015.094611	4834.810348	4714.579576	5910.854186	6939.524086	7101.572649	8176.858872	5493.800167	5374.712809	7543.651124	7891.373696	9886.500566	2087.516593	3237.64885	2136.617732	2927.345879	3475.07862	3859.570819
AT1G12420	713.3857887	582.5855089	721.6529496	400.2555236	354.9396174	209.6492311	1679.837654	1228.578371	1232.808215	1197.579465	1309.345578	1392.987991	500.9380781	817.6798967	494.2267952	349.019237	354.5801412	280.8880263
AT1G12430	390.2157265	297.36452	277.5641253	397.9137513	770.1592807	364.7633841	1531.081643	978.8815367	1123.651922	1774.419381	1753.709971	1439.060445	143.3812504	124.320574	158.6914387	303.8043354	383.9075881	273.1057242
AT1G12440	1237.955025	1106.074318	1254.001987	1215.980152	1800.861825	1239.116942	435.3996529	268.8934464	235.7685556	371.0903257	457.198737	344.4356655	2168.914945	2161.060269	1985.02891	3256.341085	4062.61994	2330.641395
AT1G12450	563.8379268	507.8951073	501.6169192	532.4573078	710.8638383	441.9956379	605.2030446	383.7582369	389.744627	263.4991517	237.9656158	343.1571329	856.6807145	894.3378251	848.5337608	903.8030657	1134.476989	868.7305433
AT1G12460	46.78216859	53.06853419	34.04560401	168.9528136	296.1439304	166.2135574	193.7137399	149.4185115	127.1140693	315.2673811	407.9013901	200.9512334	93.49769227	136.5154587	89.78958852	122.6055068	103.1675289	98.51209932
AT1G12470	1130.685151	871.9427067	855.9845378	1003.530059	1118.580082	1077.334476	2608.673748	1510.992131	1707.631461	1574.093619	1537.70506	1856.370462	2295.798106	2912.819202	2529.878075	2618.217721	2984.645819	2804.392176
AT1G12480	518.8338528	429.5409195	331.8411291	341.3629753	642.5543768	556.074367	509.8283356	311.7556246	449.8230728	233.985262	270.6816615	373.2439741	377.5182446	289.9783716	318.8359273	276.0520681	317.7107812	292.7590209
AT1G12500	987.1342341	806.4069135	890.1141333	1644.752656	1898.271601	1366.430686	2551.460497	1944.955753	1944.896237	1433.668955	1674.062341	2084.150732	467.6401852	523.5240155	513.0477688	1251.962977	1705.811034	1159.889873
AT1G12550	45.21209775	38.21305936	40.79175425	20.03124446	15.32624282	11.93537491	235.8857212	206.6164738	150.0080325	467.2878343	462.6447024	416.50818	3401.620835	6126.797713	3758.652398	2927.30546	2890.970726	2792.264245
AT1G12560	0	0	0	0	0	0	0	0	0	0	0	1.008275888	0	0	0	0	0	0
AT1G12570	2418.776102	1362.030705	1255.230949	1774.450457	1989.527162	2460.381455	0	0	0	0	0	4.033132852	0	0	0	0	0	0.99921843
AT1G12580	1763.219669	1472.124819	1661.26647	1364.936218	1474.190263	1031.886863	1370.552646	956.2299578	961.6359166	1160.462764	1251.577519	1176.458039	3938.362512	5182.877934	3772.215462	5682.820271	7477.00972	6912.738058
AT1G12600	16.81031305	12.0586687	11.03871295	40.12589873	47.4384026	44.55081104	122.1811112	53.59865302	34.05628203	41.5952782	36.35523267	43.17497305	266.7880143	717.9254566	335.8451723	97.88333724	50.44095755	86.57435019
AT1G12610	5.028953224	4.92260795	15.83192327	40.50655977	33.35121485	3.982406187	0	0	13.1850065	0	1.947530405	8.057486565	12.42411642	8.336774095	2.045757296	13.62481788	37.8122728	52.03734444
AT1G12630	34.3581229	25.90684753	34.92329662	11.93998272	13.21376109	7.840761727	11.00735892	20.0745126	8.109821773	27.08990718	43.28846801	19.93660647	39.55140704	29.38573387	26.16800015	6.85130902	4.986821268	2.975884873
AT1G12640	1502.117175	1300.20575	1355.603895	1270.077046	1419.073798	1267.050432	4134.459654	2623.340326	2615.487572	1487.613923	1751.675479	1957.861415	2611.42424	3267.499532	2811.327389	2447.780312	2629.011425	2322.406463
AT1G12650	354.9890602	266.7097897	227.6823835	214.3194211	261.189634	290.8002756	141.0260555	97.58351393	127.8911117	185.6003281	202.0308705	142.9694444	209.0675649	304.505768	228.4606859	216.6321065	259.6195264	208.9688098
AT1G12663	14.85195151	8.120882265	9.986958305	5.001107517	6.013926259	10.93242463	0	0	0	0	0	0	0	0	0	0	0	0
AT1G12680	536.8226786	457.5629785	479.4141406	368.5395278	460.5749239	439.7672066	893.2926609	532.3784664	637.7256638	657.7059631	521.9734275	684.2648808	4640.63975	3531.731261	4119.050186	3701.407063	4268.181537	2584.127725
AT1G12740	0.991439748	3.013297027	4.012365824	0.995244541	0.980398763	4.054823657	10.99430144	7.906114299	8.068336862	8.855965891	10.14581517	7.050476718	0	0	0	0	0	0
AT1G12760	1145.165281	942.1248462	1088.986514	939.7657196	987.105858	976.7932416	3162.214593	2034.749494	2270.383611	1473.380703	1360.364356	1954.769855	4012.535391	5271.106494	4271.726438	3824.377295	4133.673953	3504.523211
AT1G12770	2736.89895	1629.153891	1834.191642	1884.840741	2142.8183	2464.777349	1965.38822	1191.015215	1216.252262	1943.246955	2204.757748	3086.105566	1145.197089	1278.426124	1294.75015	1306.859221	1372.548189	1276.084463
AT1G12780	1207.627305	1201.78903	1037.427846	1014.388433	2048.802887	1322.773096	4674.69874	3128.40613	3703.064091	1889.623712	1936.338751	2220.680926	15847.0075	17518.47121	17768.69806	31253.32474	40254.41075	22267.93786
AT1G12790	18.72918593	5.321268794	6.229256691	19.51859524	14.88489739	17.09850665	76.77270985	47.73501662	66.32616249	34.74787628	43.29627247	49.05693701	44.75910453	51.22879973	25.87680798	47.09889812	45.69493334	38.32697617
AT1G12800	6061.45788	3973.011537	3672.954812	7859.623008	9723.208172	9069.079507	10263.31815	6498.84014	5798.691158	10054.41923	10601.97949	12555.23554	2050.449285	4577.202663	2812.951976	4218.171497	5931.609544	7168.726416
AT1G12805	0	0	0	0	0	0	0	0	0	0	0	0	0	0	0	0	0	0
AT1G12810	254.1882964	178.1115392	338.8652345	512.760369	720.1266208	346.0198087	895.7476026	558.5899708	675.7943585	357.2096464	421.0597468	536.2700139	896.0701641	1370.46293	1060.269171	905.1254957	782.7233665	598.5732233
AT1G12820	683.9095155	488.4259443	595.6364669	450.5803138	592.4813646	648.2104656	4176.82129	2583.747467	2968.541513	2575.827132	2282.386699	2436.140586	2319.487775	2294.57126	2307.38635	1936.575857	2164.364492	1528.777566
AT1G12830	278.7487331	199.214562	235.7716487	157.8543281	246.5718674	148.1605665	329.3609082	214.7762664	286.1280818	509.0462226	474.6807595	400.0342104	61.23348662	103.2475062	67.19641501	73.37271069	90.37786883	80.80976094
AT1G12840	3366.041348	2581.715254	2419.631076	2835.141192	3255.253892	3338.086364	8415.77875	5896.613841	5922.229889	3339.354569	3795.804119	5236.058151	2575.058654	4625.725443	2660.43852	2623.926389	3075.984147	3619.445929
AT1G12880	205.4968043	256.8916219	251.4043575	167.1271361	168.1754096	196.9631088	0	0	0	0	0	0	2183.392017	1656.016676	2059.141555	1085.140004	1236.151382	962.3124454
AT1G12890	2.967337174	5.062527483	10.01703078	9.015496712	8.863221564	14.15436541	1.005378022	3.982209297	0	1.983227914	0	0	1.004217824	3.957949399	7.007188022	7.058527522	6.027941153	2.979183097
AT1G12900	20416.55422	16226.30867	15193.77361	33031.38183	35570.60394	29126.44729	394042.7222	283040.1604	237199.175	302181.5635	311405.6677	380983.3688	6297.068471	16404.00797	7972.33435	23961.61143	39735.22666	56978.27748
AT1G12930	1287.281072	991.3583162	1124.929981	1033.442549	1140.207092	1089.698528	78.89586887	64.84264975	50.00373966	123.8352309	110.4181127	139.3423103	1101.726905	1014.698202	1136.96613	1242.495934	1913.64991	1274.288274
AT1G12940	10.03043777	1.985968992	2.998204238	3.007605735	0	0	56.25987492	27.71329745	36.32931546	0	2.968525813	3.041438702	6.005771817	7.026357493	12.98675545	0	0	0
AT1G12950	2.004165643	0	0	0.997935467	2.005660131	1.001776839	35.00026967	19.96272304	23.88822434	9.991888144	19.52131112	35.9073304	0	0	0	0	0	0
AT1G12970	595.7626803	479.1221786	610.6978637	484.2529562	636.0212287	482.2344516	1708.466801	853.744955	779.8573055	308.3249155	308.3139574	519.025714	535.7513484	831.0797262	614.337736	532.0504431	527.341259	485.2309235
AT1G12980	0	0	0	0	0	0	0	0	0	0	0	0	0	0	0	0	0	0
AT1G12990	485.6008485	265.1326225	300.7500197	1011.736338	1009.335007	532.4189062	1039.300675	594.2410041	531.9044059	424.142574	510.3450728	499.4763993	1971.39433	3447.160062	1973.839236	1177.429968	1381.611649	1592.941933
AT1G13020	1262.521697	754.483814	872.8424661	1142.670472	1138.27897	988.8747924	2719.361651	1625.323424	1543.53091	1210.626603	1380.395752	1185.085548	962.0782869	2111.843894	1039.409594	1014.57748	1106.938778	1227.396569
AT1G13030	199.3735066	112.4663577	120.8969248	121.0132379	164.9669953	171.6422478	169.1952192	83.94063988	122.6423781	192.8222359	184.5577847	197.6204436	79.53517666	118.1919462	74.76571166	103.5172725	75.38250209	81.5182705
AT1G13040	73.61299558	34.95447525	44.08651043	28.30733851	30.98834526	43.11347315	23.16145152	10.88386552	26.05512188	30.6006497	24.19697154	47.43024832	64.64604194	51.39580297	54.78427756	45.32051976	26.22995129	35.20931761
AT1G13080	3017.448456	2712.790175	2613.392144	617.3097956	505.604629	583.9252769	3226.602875	1588.922932	2439.591516	1841.382075	1340.960241	2455.450083	1349.401632	961.0984387	1404.062589	171.7296858	177.630441	86.2323946
AT1G13120	646.6122634	475.8329543	483.8967616	410.051771	526.0845986	566.8812394	345.9963048	194.5236105	216.0577087	361.0238862	352.0880975	359.456378	695.4087868	1058.508555	754.0664043	1023.121527	1173.949402	1136.789812
AT1G13130	1.995986345	5.153443535	9.009856087	10.75023822	7.171825353	11.85959642	29.46609452	28.82902979	28.84636531	23.54488175	29.34057236	21.80936996	69.51705976	77.96410941	71.93340571	70.07719647	89.06120999	86.26303385
AT1G13150	0	0	0	0	0	0	0	0	0	0	0	0	0	0	0	0	0	0
AT1G13170	752.9198361	613.2030202	567.5587233	508.1303007	596.6402845	570.3327523	1699.770228	1080.049577	1276.35767	1309.252451	1193.254531	1468.700418	393.2125224	522.4035984	429.9659059	879.8994927	1264.282473	1147.920333
AT1G13180	564.2263608	416.2826035	407.2690564	294.3235745	387.0712637	349.1556535	658.7070271	352.9333212	378.189982	337.4759189	299.0649143	518.676157	139.7024218	281.5402297	159.4320933	167.7041569	176.9091676	197.9447667
AT1G13190	2052.148576	1533.318814	1591.946046	1687.017685	2162.726079	1918.895117	1292.282047	730.8814834	782.8315115	1027.24732	1060.51376	1198.230135	2504.676378	3556.949005	2495.070166	3024.650789	3348.961937	3334.663246
AT1G13195	404.6428931	337.301385	308.1615163	237.4238273	296.3411821	266.2100294	491.7419182	318.042754	363.4224844	161.7244899	163.2642688	236.8561197	537.901884	609.0326152	590.8484014	615.9009347	672.8189328	480.3513039
AT1G13200	0	0	0	0	0	0	0	0	0	0	0	0	0	0	0	1.003968814	0	0
AT1G13210	3422.867723	1534.922617	2378.869363	2408.362809	2304.948498	1632.637223	1168.46606	306.5269186	557.7090858	58.12963229	53.90877764	103.7775022	8163.255716	11560.30055	10385.6172	5167.613717	4099.118083	5366.659963
AT1G13220	157.7043698	116.3652275	131.2802017	150.8243644	183.544017	157.0914247	987.5426042	617.8701024	748.0891059	1081.240695	1001.133603	896.5918371	3350.699321	4376.76423	3479.730497	3681.072032	4262.517024	4020.14359
AT1G13230	1.007940271	0.987602119	4.030963541	1.003903799	0.980148477	3.027987972	7.999305908	1.976865543	9.046207993	7.868322449	8.114504991	9.044741499	9.045433031	13.86203319	13.02869126	18.30073509	27.95321094	39.54203696
AT1G13250	697.9011344	488.7268357	427.7107938	436.9701328	450.9352576	486.9548936	96.23416865	56.73846798	52.26038819	52.34389766	61.56463202	35.06967586	22.14335079	42.52735918	34.10326911	302.559852	283.994755	392.8890129
AT1G13260	2271.041661	1300.721186	1988.96879	1619.574236	1385.134643	1011.743838	1273.203817	1257.423116	1375.937951	451.3556221	650.1846909	983.6380477	4794.348356	6036.459315	5050.714795	3851.604433	5074.254358	3264.454402
AT1G13270	1121.93814	767.675838	620.408059	1127.742417	1432.989357	1452.401832	3500.805433	2255.267489	2185.830706	4394.32165	5409.660399	5961.112321	843.3072412	1419.873041	918.9616946	1049.407006	1106.183916	1357.493813
AT1G13290	0	0	0	0	0.997042706	0	0	0	0	0	0	0	0	0	0	0	0	0
AT1G13300	0	0	1.001524435	3.001454003	0	0	2.01149255	1.988902986	0	0	0	0	4.003216379	55.08399207	16.99864245	0	0.995020936	0
AT1G13310	2.982460203	1.005310799	2.007798759	2.015402742	1.974258167	0	37.09938059	12.85903772	19.01642354	18.74523918	19.22727593	7.062819446	0	0	0	0	0	0
AT1G13330	44.27071171	33.95069933	35.8340379	40.81345457	45.79960896	63.98863399	70.97004106	38.7501547	56.40799532	102.1594909	83.7227125	137.664323	53.72723558	155.0198	84.51811066	69.14542269	90.85377131	79.71604905
AT1G13340	158.2924092	54.94575675	133.3111272	21.11562236	27.48301609	14.21957967	50.14508471	37.56874124	33.05582936	19.71377076	12.14777162	24.21802003	1096.026081	1676.537539	1476.904676	655.9017359	361.347493	281.2338472
AT1G13360	1697.202763	1365.775004	1841.224835	489.9309847	591.552246	800.1908862	2115.91788	1175.386112	1145.083232	323.8125171	345.6875042	354.0415656	2978.576753	4891.697378	3745.008674	1512.431595	1406.285832	1185.972222
AT1G13380	396.2625638	335.1815843	288.7213119	425.3561625	494.4875812	374.9248156	869.0165184	646.1059409	654.7591843	466.8675272	586.2291224	545.5029796	171.7270528	325.6498865	190.7401062	229.5710086	314.0547117	312.7585092
AT1G13390	259.4169651	206.9031151	254.5076894	119.6894322	175.1328203	106.7119797	842.0471616	503.6667604	624.8432934	169.2252175	226.3579256	182.7533365	993.2470418	1275.028607	1032.51502	570.4299772	529.0464888	453.1062068
AT1G13400	7.985420011	9.045922114	11.99958781	13.98482855	13.97658271	26.00674889	0	0	0	2.999310973	0	2.003835983	0	0	0	1.003947517	0	0
AT1G13410	80.46251192	43.2082624	42.08823298	33.1795774	50.6947846	54.0718545	53.22092135	19.76970856	29.05950345	27.60992646	31.32988547	69.62442719	62.95696673	41.68218678	41.97591004	24.2683316	28.02747076	38.9102825
AT1G13440	57770.19005	36410.26514	47413.13106	35085.48222	36801.25581	49883.60616	51058.03805	36671.25209	32614.37334	34470.92158	37191.18372	43788.17241	24195.67366	33907.17373	32203.33322	24898.28065	27120.07383	27720.67274
AT1G13450	1090.322459	897.9333202	1003.238914	690.7733856	854.1650719	754.6712562	704.833731	450.8126255	561.6202133	429.4117407	346.388227	525.5377406	8499.076217	6402.936321	7708.029154	7367.955731	8677.598039	5498.91892
AT1G13520	1154.417458	466.9119667	574.8643053	131.1084234	103.0364627	85.75034313	22.08286983	6.945623938	8.031781159	0.990414376	0	3.021902017	7977.7651	13004.54492	9554.780356	1546.78344	825.6182249	981.0236616
AT1G13550	4.441865882	2.472033321	7.128482978	19.8297961	8.265927979	2.057466034	0	0	0	0	0	0	28.05644687	18.94630927	25.04977617	19.23416985	21.884563	5.954423176
AT1G13560	1091.678229	899.532228	1010.00987	1290.863239	1265.640181	958.3106209	921.987209	622.7050408	616.8923228	506.6868774	470.8467334	513.1207744	1379.123182	1505.545783	1272.026551	1663.097325	1927.45124	1697.093217
AT1G13570	127.4784178	117.8070641	126.9649897	147.7971604	186.910503	148.8520475	103.1860308	56.91461984	75.98677629	72.80257495	68.07657197	62.17082503	28.91147984	48.88418347	47.91345444	57.10487151	82.21007718	81.29429329
AT1G13580	210.7295673	176.3038223	212.4524315	175.1739801	222.3495959	127.2951676	282.3419056	194.5521058	149.6519025	117.9194606	115.5570236	141.136259	244.0689259	497.3429687	287.4058561	382.2077242	426.1683263	392.4189481
AT1G13590	0	0	0	0	0	0	12.77311649	7.112363534	7.126004331	5.069343605	4.937945396	9.788056663	1.034882096	16.85937128	1.016522153	2.03547395	4.946195238	2.864518222
AT1G13600	1.002393131	0	1.004465944	0	3.980072854	1.010190876	4.979350482	4.974343535	10.0988825	9.938329736	10.15613898	9.976293874	0	0	0	0	0	0
AT1G13610	0	0.998150031	0	0.99583845	0	0	0	0	0	0	0	0	0	0	0	1.003958328	0	0
AT1G13620	0	0	0	0	0	0	0	0	0	0	0	0	0	0	0	0	0	0
AT1G13630	74.60916321	28.9269374	26.08097547	51.59192482	53.18517077	54.52863889	20.61198524	7.566329442	10.00354056	9.711524677	8.083970247	16.6891411	11.96170918	22.79963979	14.969963	12.12355192	15.04596181	8.009977214
AT1G13635	50.63478878	41.83975737	47.02458984	99.39767193	110.3102189	71.19259529	11.42118428	8.976665989	7.063318793	5.581192076	4.952387494	5.041276127	0	0	0	7.081061709	1.996669586	5.922543363
AT1G13680	0.99774129	0	0	5.049626696	4.875656147	4.105013896	7.024925876	6.949123729	3.99757783	10.90570736	7.046832025	8.051188572	66.94279248	65.68721749	94.93926266	270.8879669	260.593425	249.7683628
AT1G13690	430.0223701	380.4760715	352.7296412	372.4865555	408.0183423	405.3454743	145.6452348	87.7728903	101.2598507	143.7840291	153.6530525	138.9870077	692.174058	770.3475519	652.3236203	671.9760202	715.3752317	652.2440262
AT1G13700	111.3289047	128.4212405	79.90102559	140.1501555	188.3809565	111.6177318	127.9614853	118.1664585	167.2276283	381.1804533	379.0750383	266.1440069	169.0522116	132.1021883	198.0210754	131.952115	178.1405877	87.00016025
AT1G13710	10.02215394	0.997523364	8.004035916	0.998575886	1.001541477	3.998010114	8.005525819	6.995547269	10.9692454	4.986174284	9.024367894	10.021436	98.18201009	15.02093484	123.1927176	66.45964285	123.3705042	95.47711302
AT1G13730	326.6182058	218.425098	154.0529765	253.93357	229.685327	281.0588902	457.1001498	298.0951669	334.6426387	427.859248	450.6262097	408.476977	43.0519895	178.7188851	55.32167366	31.20651748	37.91085606	49.79004052
AT1G13740	424.8697357	392.0185568	227.9936619	145.4904712	135.4603953	129.7498855	367.2572047	234.9780256	338.7597452	272.5703338	232.4492333	592.8562602	314.33044	279.4362738	383.2979982	226.4375157	228.3104105	247.1611916
AT1G13750	576.5052198	310.458331	434.7615647	225.3998696	337.8229217	415.1478231	732.7507008	421.1944927	340.5250461	257.4142641	273.3230662	561.0026109	581.3533189	831.0076406	908.8120917	587.3632309	634.0215268	529.453789
AT1G13790	55.57424999	57.44834428	57.12755086	70.21669337	76.72277634	61.93516163	61.14482938	49.38678833	51.21989171	146.8221599	114.2882619	97.47155667	210.2325873	266.2108253	223.4666626	273.5798621	278.1796335	334.0903842
AT1G13800	126.4704356	80.86757559	73.27412975	71.72614133	96.01230855	92.3419681	8.060103688	3.955703245	5.994501484	11.85126209	13.10605441	17.1765551	12.90318557	15.85183918	18.9173093	27.16173036	36.26349501	34.29574686
AT1G13810	89.08138978	45.29787979	31.08359711	42.14776051	36.39325697	65.89582961	17.95218461	4.019980484	16.90458308	65.36416135	43.14544792	35.82389467	33.94928171	39.99489839	42.97593071	54.92769542	50.09066727	53.11657628
AT1G13820	2166.282876	1785.919956	1654.621156	2650.028389	3293.543621	3406.843882	1890.284702	1287.940166	934.0198523	2358.343896	2303.027131	3118.223602	316.6553768	374.6025936	325.9806613	388.2249419	499.4149491	584.1768739
AT1G13830	116.8872896	62.40948619	106.9358104	31.83397703	32.65291775	24.82653142	1018.035353	373.4042278	511.0277943	46.02618778	45.26804692	78.33512818	296.502561	804.8874901	391.2307093	54.36211039	24.12881605	18.00389002
AT1G13870	434.8163808	359.3502016	361.634797	352.6307941	482.3601133	370.7038284	831.826608	539.835952	584.9521571	528.4766429	522.0876101	580.9754619	483.0642035	614.6157091	494.5075281	447.5689777	523.4540225	385.8964396
AT1G13880	692.9239892	600.2216848	757.5177174	653.8729006	761.4714546	570.5045638	574.0164468	403.1440256	441.2455095	421.6624746	389.8879085	384.5171117	1422.166607	1615.300978	1502.570688	1471.204856	1520.041358	1188.972759
AT1G13900	2036.376074	1476.513126	1631.264097	1287.313936	1547.494819	1341.969224	2492.669103	1212.180829	1605.523258	689.4737837	772.3384961	1085.822632	1343.860984	2413.00316	1546.452676	1807.319799	1707.633063	2196.784967
AT1G13930	2645.336443	1317.51943	1942.763129	1065.030913	1345.68956	2113.068089	137.7000489	145.4639427	228.4997769	96.23581019	65.71376722	60.54639201	9814.30574	11132.71126	11615.44552	18362.28822	23357.46943	12765.19812
AT1G13940	604.0082966	441.6867964	425.4194146	318.9769957	346.2349365	505.0543814	593.0208738	343.9356094	364.6472099	527.2926936	492.8132424	655.9593869	660.2881103	1024.993876	727.0913415	899.5807324	975.4349262	1015.369556
AT1G13960	658.1697518	512.1138158	639.8054959	363.1454157	352.6122651	513.7770284	875.9169863	476.3616799	614.2850604	471.349125	478.8684497	623.2959214	3633.340961	4385.795401	3553.729535	3251.354941	3512.82148	2731.715828
AT1G13970	251.073429	170.5038778	169.3176226	90.42965932	96.01728701	94.59420218	98.19446738	62.95068454	40.12122198	20.56860837	10.12212878	18.25276684	189.9381175	247.6685775	165.3916132	41.76628224	40.60169336	44.16823785
AT1G13980	1272.357771	953.8897489	994.2842479	1067.478977	1315.193848	1195.733071	1465.897863	812.4427112	936.093415	955.2783661	951.8494253	1004.714535	1798.074122	2396.840707	1909.558617	2125.442678	2469.215161	2127.81651
AT1G14000	3263.862877	2634.340252	2939.937725	2458.312746	2705.880362	2597.932587	4709.225634	2796.581634	2846.010548	1678.593391	1545.937859	2383.890488	2925.593877	4764.499522	3545.236065	3066.883725	3349.977911	3061.439743
AT1G14010	795.9518637	573.9002351	592.1899028	714.5134385	904.2255587	739.4170892	377.9550727	189.7070704	242.8531153	181.6618589	196.3247229	262.802243	559.7711392	1226.091431	626.4030368	635.5919153	552.8373517	853.2975219
AT1G14020	222.8457776	159.11645	158.1520789	247.5553574	275.1860919	341.059491	623.317599	338.1337823	405.9628889	378.0022157	383.1911512	376.7630281	95.71017488	135.9050046	100.9373189	156.32332	177.0694884	159.4721841
AT1G14030	1133.129195	732.532544	763.8620362	1207.871083	1597.837519	1521.418646	1706.753793	1005.032482	919.1574425	2150.966122	2256.287436	2814.18712	0	0	0	0	0	0
AT1G14040	902.6240951	729.5869349	653.0465139	895.8708814	852.7719141	1189.741442	3777.615719	1871.188491	2336.667182	303.7107569	285.8930747	979.5913198	5043.470972	9338.358515	5000.521516	2516.41941	2080.329584	1977.815769
AT1G14060	167.3075663	55.37415401	55.03829182	83.74558548	115.3043748	117.707475	53.41860285	34.51629878	33.05998171	72.19476574	74.69485384	90.36033881	226.1216162	334.1344972	153.2939862	186.104771	87.30630404	183.4456495
AT1G14110	0	0.993559542	0	0	0	0	0	0.990994394	0	0.993414179	0	3.054336427	0	0	1.001025102	0	0	0
AT1G14130	77.01928822	46.49289887	65.27998198	56.89718623	64.602172	77.4577669	182.0375128	67.97673783	185.2457623	51.12729594	57.35742935	219.8155845	595.1525474	928.426351	632.7108752	547.5358747	649.1644854	581.619071
AT1G14150	4815.886827	3761.630813	3821.919142	5278.151081	6623.665239	6377.228478	6937.135321	4951.655731	4352.136555	3482.345627	3157.382113	5026.812883	19.03893235	106.1242323	16.0316969	200.6419051	244.0014708	470.6884026
AT1G14160	0	0	0	0	0	0	0	0	0	0	0	0	0	0	0	0	0	0
AT1G14170	95.74926911	51.5844081	40.11489022	48.81936681	35.45273809	49.55260626	753.0530194	461.8293655	459.5978834	381.3863382	433.1453372	609.0659089	513.3276723	1086.88051	623.1580909	835.7630987	905.8405379	768.2984968
AT1G14180	35.81988068	33.16459636	20.0300611	45.00943479	45.84591663	60.2987244	432.0224282	291.0706674	362.7364238	355.8131692	320.8588319	289.1119611	9.979990826	15.99957317	16.9890453	39.01207915	29.02028148	33.07144308
AT1G14190	182.9474835	172.1369696	173.6391387	255.3282487	271.1673297	317.613611	56.33542235	33.68315146	45.96700652	63.32176284	51.33712268	78.64162355	13.94316178	0.997367021	8.985326227	74.22865463	96.17448858	46.18582213
AT1G14200	439.7483181	288.098385	309.9653673	175.9630643	266.305128	193.1263467	690.3665957	459.431691	586.9378415	532.8999734	401.3562669	852.9798942	1487.664942	1531.468061	1484.893676	1526.00142	1618.47005	1037.19003
AT1G14205	31.84804847	37.10747324	26.2223863	38.30287551	52.9066127	39.75559447	9.990258379	4.005638745	3.070040207	8.9989692	14.03733609	17.91909749	72.90185831	42.58989452	73.79022905	92.82801453	118.0809806	83.3901954
AT1G14210	16.97160862	7.975110803	8.993923739	23.25521207	28.25457403	24.50409721	20.95372057	18.89310447	26.17846145	100.1395682	81.64349646	54.82603897	0	0	0.994976233	19.92420416	15.0785909	11.01617191
AT1G14220	0	0	0	0	0	1.004697988	0	0	0	0	2.010562939	1.00326883	0	0	0	0	0	0
AT1G14260	27.72765042	16.14348214	28.7400943	12.98206305	7.970346458	14.03630937	4.000385766	7.967124098	9.026239932	4.973417192	11.07608487	8.013901647	97.85588571	137.6712393	106.6883418	105.0237569	107.1593531	107.4934657
AT1G14270	1929.518159	1197.72887	1176.509224	2051.510646	2270.523429	2430.406916	4433.460446	2923.916215	2530.45479	4243.655418	4327.326471	4981.45947	354.8826798	541.5567163	440.5565307	643.7033158	817.2459275	946.8989209
AT1G14280	1324.772583	1862.384756	1684.582479	1503.075688	2679.647437	2604.699507	969.41642	659.6888826	766.050764	1001.136162	900.6540315	998.3548644	561.0996981	254.2957972	556.5213465	2101.398079	2413.633044	1229.977248
AT1G14290	326.599867	309.1657591	260.7827227	357.2941113	485.0069808	387.806197	1292.384108	729.6727635	919.5040024	1092.770014	939.4216061	1201.927229	275.8509798	212.3493613	196.3546319	791.4161466	843.828664	323.4036536
AT1G14300	272.8603719	170.8230591	118.1937778	171.2315765	159.9869503	188.2390981	89.19769265	35.73262987	54.02702446	143.4248305	146.5496235	130.5985615	1021.631154	976.0320686	800.8702768	625.6137214	527.2241066	542.9725501
AT1G14320	12540.03551	8905.757748	7150.245381	8791.637175	10536.65809	12251.54655	1315.633196	827.3423284	1108.077383	2909.62033	3094.441512	2661.499066	508.9674345	942.0857693	432.2122993	790.6651326	807.9153026	780.1247402
AT1G14330	144.7070549	114.0786673	144.246708	327.6063103	341.4506101	158.4545361	632.7802579	357.8323859	385.060815	139.5414512	150.7559088	267.4702964	891.0541201	1911.598299	1128.321834	816.2633799	700.9399353	571.5094116
AT1G14340	779.8029996	635.53936	700.0832123	379.2940251	405.980292	402.8632328	784.8830603	460.1738987	501.7352509	255.1495894	268.5985239	362.6161449	706.4868386	993.4765089	802.3540737	666.7370771	743.0151285	582.2466657
AT1G14345	4110.897984	3766.524555	3579.62812	4071.398667	4681.694155	4488.913734	4378.802814	2822.17155	2642.246305	3192.595299	3404.528384	4555.346307	823.2688605	1673.408922	920.48306	1895.099804	2987.913463	3203.447674
AT1G14350	628.1458509	439.5820892	356.3256415	472.8417989	406.9148261	462.1430566	2722.578884	2818.534987	2355.683148	945.3846138	1452.200931	814.8514761	217.0077145	313.0274962	238.5574844	411.6690054	459.6228614	506.927822
AT1G14380	2211.128894	1660.982417	1619.574594	1310.3757	1406.982282	1446.687801	928.6549958	577.7938671	685.1801654	611.9003079	563.2569229	627.1712821	33.83888909	39.69911137	25.93052383	376.2815669	356.7797435	224.1608096
AT1G14390	7.958966634	10.00440148	12.03563898	5.037212869	15.70549237	22.45362958	3.044766244	4.94884098	5.564201304	0.987785748	1.011431845	1.008066977	0.990667415	0	0	19.04087818	26.0175091	16.03510232
AT1G14400	3685.673496	3199.678102	4456.932721	2465.991165	2747.373702	2728.032329	3434.101421	2227.610581	2803.258436	1170.563598	1176.509356	1304.61565	6918.040419	7636.013234	7112.162787	6695.385433	7054.209257	4788.256542
AT1G14420	0	0	0	0	0.997075035	0	102.7310463	67.16778074	69.96133984	46.59616594	35.18419253	46.35361644	0.995078118	0.996553526	0	2.002971138	5.010096098	2.008806657
AT1G14430	12.14578634	4.920200502	8.982739477	20.02847459	16.20797447	23.75092392	12.03802399	5.027012137	6.004623121	51.27987906	44.29710161	29.10572575	0	3.03406432	1.002545165	0.994899029	0	2.998121479
AT1G14450	417.5854579	351.0082474	314.3340806	444.0519528	381.2195881	465.7601934	291.9335317	172.5561363	204.9917644	164.5159118	145.2517902	266.3367514	226.7935394	413.243612	293.6173197	277.6923124	307.0601764	380.8816108
AT1G14460	234.4451111	199.4037218	157.3480269	201.9028198	281.4798072	253.4233112	675.5383304	619.1608985	448.732734	843.4774331	735.0507363	704.8083572	16.92548046	13.95383228	11.97787582	37.21930172	72.0353784	33.12106256
AT1G14480	803.2042689	391.5186593	479.1650752	1167.8523	1076.561132	327.9687848	0	0	0	0.993433109	0	0	44.81109534	53.8270799	30.93195998	37.06593297	23.07687893	36.18220625
AT1G14510	247.2266988	229.6203919	254.8381504	206.8034888	193.3745598	227.6158748	441.50668	274.730021	318.0978265	443.9621559	393.8181099	383.1852638	1067.813726	986.7348746	1094.392114	1097.830327	1209.084647	781.6088949
AT1G14520	4.973590838	6.004851006	5.003839297	0	0.997064924	0	3.017348205	0	2.002061981	0	0	5.026865022	69.58050305	27.9549911	43.23953033	95.15550397	98.21891893	61.01928485
AT1G14530	788.2662752	736.0089561	612.2187119	475.0475756	439.9993277	551.3617659	50.26347736	36.80740424	57.09634544	37.78335763	55.30432375	71.14943372	66.8110524	137.4026342	107.8242972	79.00970413	69.35134049	116.5364379
AT1G14560	227.5852156	173.1101072	206.110082	153.989884	151.2182359	143.6430716	266.5664463	177.4248285	206.6556821	146.4586873	155.986798	193.3917037	265.9984757	343.1893583	284.381962	181.1692058	197.2224231	215.0803325
AT1G14570	1857.446024	1452.623416	1718.748492	1340.16883	1737.073537	1649.223552	15.28345166	3.01312537	12.15349967	40.84795454	28.3186461	12.22736965	1363.389924	1686.397615	1492.258117	1426.093719	1625.550257	1438.78398
AT1G14580	1933.319754	1681.912974	1717.328863	1231.951291	1406.285013	1615.051604	1826.111361	1251.394812	1588.739369	1650.657685	1305.849773	1144.556137	819.4006721	868.633008	903.4203444	845.9480057	892.1974169	531.8890257
AT1G14610	4052.640094	2974.412565	2984.70045	3014.288878	3567.746514	3362.08405	4895.421228	3012.650927	3523.214651	4906.227865	4827.476675	5035.578968	4699.39984	5381.998034	4926.789628	4679.460837	5425.072659	4490.12859
AT1G14650	2081.431107	1655.701506	1766.635064	1297.728061	1369.602665	1505.24808	3731.001698	2256.501913	2544.745379	2556.516604	2749.774099	2998.267384	4933.892919	4782.019373	4617.425676	4601.262428	4808.708364	3824.574852
AT1G14660	196.6014227	173.8227053	174.64783	129.9545619	139.0339663	173.6339519	26.3649608	19.74175597	10.0299354	21.95893048	28.19032427	17.11632614	532.5914138	552.564969	546.7891742	574.1830253	656.0975887	515.1284815
AT1G14670	769.9839225	528.9366938	479.9041666	908.1152025	1057.697044	1053.416317	886.7578606	489.7560856	498.6900394	627.073137	707.9318365	699.1939165	1254.875331	2322.493796	1237.055574	1559.841457	1649.484834	1785.559649
AT1G14680	0	1.002645235	4.000972288	1.99949176	0.990154033	0	1.004353313	0.996257265	0	1.987268194	0	2.015300329	6.983109162	10.91726595	9.983059907	11.03136709	6.040321549	19.05198087
AT1G14685	377.6862949	320.5963091	301.3061417	419.0705773	548.0531154	540.9845634	620.0273258	454.5059555	493.2808606	1177.682074	1047.918743	1103.303469	1012.557605	1249.787096	941.747485	1117.252379	1352.373885	1281.310451
AT1G14686	0	0	0	0	0	0	0	0	0	0	0	0	89.09816553	118.1978901	99.73609257	156.6821208	180.8263246	182.1275655
AT1G14687	54.45983431	54.67489641	67.99974508	41.02600213	59.89222759	87.415238	43.93099283	23.22330894	43.6369945	91.78481272	78.91627244	31.85814333	6.09136081	5.017680416	14.06553481	15.57023731	18.19322933	14.94572203
AT1G14688	0	1.009450177	1.010085098	0	1.946772968	0	3.967214328	1.981602913	2.040838475	3.945242744	4.026458957	1.004766901	17.0118014	27.79768884	26.99245822	25.10751483	35.16441868	47.8378584
AT1G14690	396.0792969	309.5893968	308.5186802	206.0589303	237.5971435	275.9484279	718.3764787	452.9147115	599.0203452	225.7149039	204.8787076	283.0796828	399.3860767	332.0655323	410.7659092	580.1228665	675.3095645	422.2844922
AT1G14700	563.2218565	456.702096	483.4836742	443.8169232	711.0622235	704.3025735	3468.687173	2817.684572	3570.491512	2653.732746	2257.986196	6418.991526	2.000881182	2.978535467	0.999526863	30.22437761	32.08538851	37.91077274
AT1G14710	593.1529224	280.7132094	350.4826267	569.6047152	775.0655528	724.3092044	608.1006992	359.4313012	455.6577067	620.3987745	709.3757106	734.09896	531.551418	891.9471323	595.2977457	770.010504	717.6402141	712.0031801
AT1G14720	437.4398322	215.5787297	265.5555945	236.0233426	199.2524169	339.4562782	596.5632058	426.1854174	384.214461	450.1245586	420.3412924	328.947436	188.1305449	224.79429	228.227146	64.16724495	58.93732036	34.87222084
AT1G14730	31.11325571	31.01050707	44.90991704	75.66225398	86.79269257	83.23663159	49.89917175	47.29667398	43.11291942	32.08583251	38.98770459	30.89140962	6.007041087	2.004664184	6.003656166	14.92639444	26.0403424	10.99762316
AT1G14740	1820.002823	1103.164969	1441.875528	1300.544557	1547.670003	966.853899	1359.314681	957.0140309	919.4440315	1262.837307	1061.836339	1237.530231	6266.740388	8401.326262	6114.439868	9790.214617	11088.40948	10497.54667
AT1G14750	31.92817319	21.7221428	25.70941595	32.34415376	38.57745476	37.95548607	10.03602869	0.998665307	6.974707254	2.995856901	12.00503184	5.025105852	15.95038766	41.04808648	41.0053821	82.1006773	102.8981306	105.3906694
AT1G14760	1.000747154	0.993565593	0	0	0	2.012727404	0	0	0	0	0	2.016582213	0	1.002518782	0	3.015913414	0	0
AT1G14770	114.228403	86.29857947	87.1136233	88.51518966	127.2989881	112.6792457	47.06162632	29.65193188	37.18490675	44.35897552	51.69545564	52.36021144	0.995729258	6.948098337	0.997353347	5.021537264	5.029990576	6.02841739
AT1G14780	742.3416422	315.1579542	385.8122416	184.6625355	114.0007209	89.19976092	1448.784856	957.6693118	880.6102905	274.3513657	399.2030991	303.3492341	1356.137189	2495.952945	1894.418356	574.5461828	417.222405	640.9600476
AT1G14790	739.6583959	560.4606284	621.0274591	346.684937	451.6916842	453.0734532	1903.788491	922.0404082	968.5922327	477.1879568	393.2073767	876.8349979	9156.628187	10168.20158	9188.743548	10332.40931	13524.80224	9840.413702
AT1G14810	1481.13847	835.3346242	552.5633183	1713.242014	2029.585212	2270.337155	1231.77275	737.9257138	611.6088711	1684.730971	2405.42596	3595.719921	620.1459374	776.60512	591.3618078	717.1100199	674.4793727	842.63253
AT1G14830	2252.743121	1591.642	1833.139893	1833.632879	2152.517426	1882.54973	1828.888137	1387.694839	1336.91385	1133.729806	1225.695997	1237.630607	2874.183689	4988.629327	3152.730429	3773.399	4331.503159	3979.290127
AT1G14840	1836.994153	1152.441601	1162.52527	1014.902628	1094.809245	1259.660004	1384.554631	874.0822437	1141.868281	1651.345733	1608.880421	1638.773047	349.7142841	404.0061139	367.3138777	676.5681044	690.2044704	585.5546819
AT1G14850	368.9882035	272.9759194	249.3525352	329.8130053	333.0378736	390.016728	271.321653	188.6189507	226.5013177	255.8858009	249.4587041	308.3336663	1316.702733	1424.86348	1235.474526	1474.587009	1554.192215	1370.413842
AT1G14860	327.0640692	303.6570193	377.6485245	87.68918946	162.294868	156.9953734	487.5087516	301.1029474	425.9306719	243.4670662	212.585703	262.8544817	127.6470717	94.39517005	89.58107576	44.87019287	62.26647748	35.37256083
AT1G14870	692.2912195	308.929296	417.1449569	350.5990324	325.0859289	217.6065461	177.5287755	47.0924263	110.0377252	20.00998451	21.99567622	26.86785536	203.4108446	229.1892283	251.288797	225.0531063	240.1610047	288.4824356
AT1G14890	216.899384	97.36972354	177.5283417	121.3145661	190.2090615	165.526413	3126.59777	1529.574892	2144.770957	1011.035506	869.7007183	1188.097485	595.2068768	1620.120863	498.6449846	482.9728502	257.1701616	313.2912024
AT1G14910	1392.928366	981.6751314	1131.94402	900.6907851	1122.663024	1092.449471	2607.794893	1640.828509	1698.917875	1859.038642	1785.612697	2337.182179	759.5442036	1048.671247	980.5534513	964.286239	1185.026635	938.9538814
AT1G14960	0	0	0	0	0	0	0	0	0	0	0	0	12.00248894	0	3.985606989	0	0.996803645	0
AT1G14970	25.96184527	26.93670141	30.0285782	35.09508024	32.78323358	32.23748081	60.21083654	37.69638789	27.03769157	93.06817965	83.44099692	87.67692663	16.03743716	25.05680121	20.03301374	42.02910975	30.89339797	36.8879915
AT1G14990	40.93845822	17.34698548	16.87484323	11.62488449	15.05480645	20.7467064	165.7809722	93.54674864	76.85236783	87.33333152	83.00952915	157.3193591	175.3198234	224.5919047	221.2390369	201.5741035	198.889202	180.7323913
AT1G15000	1498.31294	1117.031023	1278.312255	1011.34115	1062.999985	964.8834582	974.4646579	602.8760788	679.444212	468.7050002	389.2596928	530.8719959	21.09261808	37.45254591	18.04319089	168.7263724	177.5230237	191.5188816
AT1G15010	84.94394995	39.24138702	52.8973089	85.80517058	47.36114923	11.88625755	46.3688737	16.26606667	19.0207984	23.4215671	62.15453966	19.55317711	10.03692368	55.78590957	17.01141799	58.39244246	40.44134708	76.96928073
AT1G15020	356.5903189	311.8058661	271.5646504	326.3942717	320.5489684	375.3641644	393.8150974	205.8814037	229.7185793	161.4288674	134.7724903	169.9363443	476.32688	798.4009554	465.2934178	649.8909441	672.9344564	718.583002
AT1G15030	454.277917	314.0601692	363.306693	281.2725878	250.5072165	289.8891494	279.4919467	172.0354446	249.2049545	140.4250075	130.2520504	192.8014945	845.1944604	1040.160752	826.3688395	1170.552942	1383.568178	836.888837
AT1G15040	0	0	0	0	0	0	0	0	3.978218159	0	1.003490493	2.016559735	12.00034622	6.030140373	9.985769037	0	1.987354511	0
AT1G15050	58.89291539	34.43952861	42.95369731	21.93548657	38.0379224	41.79538343	1.006447741	0	0	0.993439413	3.006232283	0	0	0	0	0	0	0
AT1G15060	824.8101929	552.2763184	671.0059712	640.0998699	725.6754623	783.599484	2275.744795	1220.779352	1609.880215	1072.711495	781.1281219	1420.646055	802.6876745	1293.69736	918.3787552	1124.280588	1117.80705	1040.865271
AT1G15080	178.1671724	122.5116755	123.2091168	205.663065	217.3814238	221.4205966	775.3228227	433.4156936	616.9021873	452.1145911	389.6336684	444.6686422	45.87496563	93.73972101	40.95254059	97.12580338	103.2948952	167.5070829
AT1G15100	324.3016825	199.8281322	213.3888444	141.3837017	140.7264182	108.459648	125.0161942	49.11845084	86.71953083	11.0069469	5.71878252	11.06443613	353.8739378	540.4186935	415.6919689	165.3683181	242.6925017	202.9752174
AT1G15110	495.048158	395.0489257	400.4238042	364.3898248	417.9630765	315.5744235	172.659457	115.2966134	127.0261975	123.1021809	115.3597844	76.81672858	584.1588515	833.9588529	645.4144883	383.6951608	354.1248232	341.311773
AT1G15120	1293.122736	1088.24075	1094.319072	1090.87797	1256.668509	1249.954443	1418.52742	887.9533558	893.0285502	667.0242626	751.7519863	1067.13244	503.4256493	933.9898606	548.0901298	570.6696985	541.4747353	652.0462709
AT1G15125	356.5538043	204.2005036	437.7495147	25.88402769	59.4875303	13.90212939	0	0	0	0	0	0	3793.721582	3889.482235	1340.121686	2643.428645	1138.496075	2404.480623
AT1G15130	2653.517825	1846.765333	2077.12895	2032.53441	2507.097972	2052.303367	4971.073621	2930.83641	2940.115095	1942.696143	2112.924988	2630.910104	7843.441324	10590.46689	8308.591913	7462.450213	7804.032645	7454.941777
AT1G15140	5436.206381	3559.235422	3708.93974	5414.486888	6157.864154	5868.512977	7610.98364	4793.32456	4041.19537	6983.091628	8065.911803	13296.06043	1072.507452	1624.141417	1142.055813	1458.276535	1460.425694	1964.636543
AT1G15190	3.013581972	2.936300189	2.984467245	0	3.039423092	0	2.987379353	2.012822902	0.998327751	0	0	0	9.082575938	44.60073513	14.06210278	21.70759342	13.90225913	42.74237208
AT1G15200	1701.266187	1185.603004	1099.778816	1055.053532	1421.085665	1217.614735	1180.909129	780.4641613	941.2567782	1363.270617	1221.706014	1297.199292	1741.484804	1928.809152	1693.993527	1806.141735	2114.555078	1885.938379
AT1G15210	0.998987881	0.998552234	2.008415232	74.07786154	18.95192551	1.004374295	71.79887131	25.19570811	28.7573663	4.30854676	4.394135971	6.846849652	348.998076	1369.799028	635.7553948	73.26130265	38.93452341	12.08294333
AT1G15220	98.92621935	88.10348873	83.68259763	68.7894403	58.40996055	86.00706818	183.6565242	139.0809429	122.4491127	111.8777213	101.0256096	181.6780438	283.8999913	343.2590384	268.9748215	271.5900634	302.5611752	276.419239
AT1G15230	443.6932827	324.1107572	374.1028447	249.5836086	437.0887592	354.6534835	160.6119965	92.61676368	89.2390297	99.63643517	56.78294654	116.9788295	360.2574037	446.6720888	359.1327498	451.8614889	564.8558121	547.4567963
AT1G15240	1082.426339	939.5231849	1043.006937	818.8224096	940.1443176	902.919964	1088.839838	569.1727205	617.5112799	457.844685	465.0686283	662.6497862	2478.349275	2459.969512	2262.397265	2374.018251	3043.70937	2276.453895
AT1G15260	847.39517	685.4499222	755.9435001	485.4854425	741.507847	1095.492698	1266.612425	757.0216296	1221.286931	1120.22738	729.3763356	1503.168013	203.1466887	167.3493607	216.9432145	570.6356447	580.2115109	413.8103213
AT1G15280	2538.61696	1983.185321	2283.501536	2011.032646	2203.165418	2158.715535	2485.462543	1488.937673	1656.203655	1680.43778	1795.862378	2064.149637	5196.526937	6030.378335	5030.884133	5884.253473	7666.205907	5440.858794
AT1G15320	21.00620731	36.92582308	37.01517888	22.99535355	31.136463	37.89164214	10.0559401	6.991377677	5.341152095	10.0305789	16.02409394	14.97405784	81.11959264	162.1660635	89.1015615	60.73977272	51.84259845	72.55944353
AT1G15330	3.007966691	0.996604451	0.999443235	2.994968299	1.004688753	1.996297265	4.997707624	0	3.966646217	2.015933083	2.000396682	1.006293082	772.3789185	970.2495464	702.6805919	422.7085791	225.4099976	242.0487246
AT1G15340	9291.376888	7516.698854	8422.154447	4464.77774	5064.975708	4731.743852	4085.463983	2341.024497	3582.46836	5663.652867	4436.140727	6297.076338	10370.02602	10332.95899	11408.70988	9343.276138	10991.23931	6693.988013
AT1G15360	0	0	0	1.012394951	0	1.985798086	0	0	0	0.993450038	0.998246867	5.04601252	0	0	0	0	0	0
AT1G15370	871.3126662	788.6022759	805.221036	737.7165489	807.0499648	695.1506943	672.6197016	374.9064784	382.1996906	312.7376211	302.8372937	391.7925708	540.8585486	709.238141	550.9054327	539.065131	586.5257738	572.0621543
AT1G15380	7.982199679	5.014480175	9.989867062	12.98574132	6.044309362	6.951227079	3.968295794	0.995796609	2.015153916	0	0	1.008293233	2660.980229	774.9816747	1885.24287	670.5075597	345.9013377	41.71579274
AT1G15385	0	0	0	0	0	0	0	0	0	0	0	0	0	6.988435969	1.006562893	0	0	0
AT1G15390	695.1120094	413.6668094	422.2274745	736.2928702	916.7328306	969.8759716	387.8243835	212.2275165	203.8192651	571.5698345	655.6608048	855.5943374	178.8211598	305.4962585	162.9055608	188.8428496	243.8696343	272.0761417
AT1G15400	1419.879267	1077.827792	1217.646122	577.9001949	772.840392	657.9430155	1101.439213	631.0203889	758.3940023	202.0570659	221.0995568	320.6525075	3355.039433	3254.730361	3308.406302	2753.306006	2998.294729	2443.219445
AT1G15410	293.3492953	168.1228536	197.0254709	83.38364831	94.55815611	103.2069514	1401.23512	906.2067508	778.9241203	131.0534917	199.2539177	184.104099	288.8638317	281.0582935	275.7612678	378.4656397	302.3875527	408.2711081
AT1G15415	0	0	0	0	0	0	5.907981963	0	6.126445517	1.002103385	0	0.986605842	0	0	0	0	0	0
AT1G15420	321.2418837	197.023603	166.517236	212.5589925	184.3388124	233.7979873	247.3102372	141.9827944	226.4695759	296.7073164	350.5282843	222.4320768	247.3577529	256.1628908	230.4843481	254.5630034	265.9856232	235.9905868
AT1G15430	492.7552627	396.5143807	447.5585668	375.9018708	379.3120362	307.3220854	587.422578	382.5650633	360.1387286	324.7681908	436.8270473	343.8836382	391.5547352	598.8705024	397.0424472	295.8624074	311.948455	348.4663906
AT1G15440	490.0307361	246.6985906	235.964526	254.3771963	209.6919993	289.4716724	204.3489105	105.7474972	140.0250896	231.5743158	221.8441977	254.9345691	506.6994145	515.5387384	446.1360667	396.1169778	215.6701789	312.5485332
AT1G15460	0	0	0	0	0.99700951	0	0	0	0	0	0	0	3.987811203	7.018020157	2.997752796	1.001609443	3.989728005	2.005383039
AT1G15470	377.7207177	260.1708951	267.7355451	299.2979629	361.7583432	346.6972375	1026.059645	629.2319733	638.9879231	665.8091063	662.1519037	860.2843719	801.4908775	1154.539913	816.5388705	679.0065817	715.0082204	791.3679188
AT1G15480	102.4001534	57.88887432	30.04998677	45.33379834	73.68923002	99.93891019	96.13038996	41.97229036	68.41722148	126.9598218	128.9030761	171.1925828	137.292994	84.50491308	107.7573474	75.23927899	50.11650399	41.23012088
AT1G15500	3935.899621	2562.444884	2967.264145	3456.457071	3593.686109	4131.79858	2421.994477	1424.506563	1725.972691	3805.870102	4421.957068	3935.466927	1372.807316	1959.49797	1278.559472	1308.257814	1428.941737	1640.862584
AT1G15520	453.4455608	177.4959393	319.3839438	171.5335474	72.7852819	75.42518248	408.7625173	46.6378412	211.9176339	50.54192146	36.34736239	47.35675968	4619.771584	13868.4394	7761.261339	1304.335025	1518.847598	1046.883259
AT1G15530	383.9913625	242.8699481	295.0644424	298.3071565	387.3891871	249.6431471	261.4790836	127.627235	169.252318	194.9457271	235.3680781	312.5625151	3702.898635	4516.643836	3662.021443	3441.555895	3208.293043	3422.518595
AT1G15540	2.003598052	5.01003952	0.999536314	3.001419699	0.999238923	2.996541526	0	0	0	0	0	0	2.002093911	0	8.016617131	3.001944403	0	0
AT1G15550	254.2926935	163.4851312	139.9781406	84.89758572	89.00032042	70.37033889	7.995089702	5.021655371	21.92252049	42.15963115	44.79550307	26.98477473	55.14424534	674.9887004	91.11015415	472.2131834	686.8047116	664.3111651
AT1G15570	465.3662947	377.631136	252.8612845	665.8473896	838.0760237	898.1230363	225.9562276	151.8417662	169.8882667	958.8174321	875.0830716	608.2561993	75.59600328	135.093075	75.78184748	159.398998	254.5056862	230.4547645
AT1G15580	14.97984127	16.14622357	10.97490573	75.23184733	46.49144639	37.11099351	0	0	0.996265469	0.992441856	0	4.033141873	52.76610596	36.64920531	102.9954135	85.82268663	33.37720766	60.85886003
AT1G15660	83.06711504	57.32422637	65.73965424	71.94689586	81.90231763	97.70628369	311.6056223	204.1554264	244.6212268	185.2971689	199.9195908	260.1394363	470.3841369	605.0657879	448.1016757	450.0635742	487.1149567	478.255581
AT1G15670	177.3084843	155.7482685	333.2828983	133.3508445	205.5908431	99.41764034	125.1366584	28.13614746	60.08327335	6.049618958	8.083921517	24.93719106	3699.315598	4350.314692	4182.1737	1021.549244	773.7012302	569.3437289
AT1G15690	25003.01276	24810.89926	25778.85269	19055.28609	18757.50726	22826.19506	43184.45331	28294.07944	29592.32182	33455.38924	39574.1305	35916.83548	78832.55668	70295.78242	74940.62842	75891.62696	98067.8733	61762.58258
AT1G15700	92.45813294	62.26949983	70.12843096	87.05690118	130.7503225	148.2663406	597.3741921	370.387015	355.8328062	378.3303541	380.3317031	582.6284271	128.6051543	151.9123424	125.8572688	186.0646919	162.2787839	204.738901
AT1G15730	1029.441769	727.7135076	556.0487034	686.9763634	922.0527662	972.2358404	837.1799769	462.7504972	417.3504411	738.7745162	1137.954117	1838.431683	824.8716834	772.705714	821.5937096	916.8596461	869.7662791	1088.338763
AT1G15740	1665.100982	1517.131116	1880.899432	1122.92264	1176.471621	1294.559371	2588.566127	1258.878508	1690.520791	424.8224133	354.8716766	1016.163329	31814.59103	28169.17234	33157.84062	33469.69854	43595.812	24920.54552
AT1G15750	2653.467616	2365.879702	2986.101269	1752.254507	2284.758498	2034.349642	5227.726267	3341.075318	3922.674143	2687.170506	3246.69624	2275.842081	4226.988306	5453.201391	5133.025643	4945.999481	4365.071802	3348.794889
AT1G15760	3.017417222	5.992552565	6.978290351	4.987676594	5.035413357	5.947517609	30.79972829	17.18176077	17.02298054	67.71154878	50.66415859	18.82829173	0	1.009080465	0	1.981356379	4.007291946	2.997700035
AT1G15780	1.996064523	1.006629568	6.010086139	0.997798036	0	3.005872115	1996.635735	1208.945545	1300.482404	938.1482565	902.0564114	1196.847796	6093.724217	8559.702181	7104.268536	6392.984494	6349.051737	5609.365308
AT1G15790	8.936946059	6.038524989	9.02953771	1.005227574	1.984497548	0	254.7829313	98.67876231	108.8713015	45.75451274	28.23749948	76.73347288	568.1013823	706.9919338	661.5174303	729.4142568	819.1803894	646.164503
AT1G15800	137.946664	88.50682229	73.81043804	56.73010567	31.88414144	48.14174362	119.6909434	52.68977958	108.4713607	86.3092137	44.94920696	88.9282582	287.9266236	320.3058691	350.8276965	246.4664859	252.1694572	164.5779142
AT1G15810	449.8421404	304.3596212	294.1184634	346.3374861	372.1801886	430.7038625	240.4147699	131.0360215	141.8265436	145.5794508	183.1943117	204.7059836	695.4388797	824.9874904	598.5184822	645.5647624	672.945398	554.5110906
AT1G15820	67547.20758	53964.36503	50526.45767	104290.4747	134479.3006	116219.3116	69997.19255	47793.65702	51222.40324	100091.2955	84114.82329	112549.1465	9811.370043	17638.42114	12134.27549	33254.11138	55150.00711	77925.81954
AT1G15860	910.9246227	735.1604934	813.3785488	769.5135442	813.0004245	835.032928	3271.663576	2112.741801	2174.297584	1326.575004	1354.523574	1467.459937	1568.934854	2224.574675	1782.803669	1457.695435	1802.09082	1574.877055
AT1G15870	6.949523445	3.016498408	9.005556314	2.010920505	3.963191617	1.007511182	40.89784901	16.9146745	16.10542902	31.76517148	34.22017804	50.08174766	22.05411647	5.976703655	5.003876854	51.09062945	35.09476771	65.82332496
AT1G15880	565.1429472	469.7885124	497.0123384	405.655854	482.2133773	434.5495502	562.6411662	336.2576649	369.4068176	275.4537714	255.9166637	344.7484166	1661.822579	2383.957163	1844.587855	1922.070089	1906.92835	1744.887174
AT1G15890	86.29914441	43.76364024	64.08146278	79.25169137	129.5200242	136.5221376	1.002417032	0.98501038	2.016929992	6.862201361	3.048494507	0	0	0	2.002003076	0	0	0
AT1G15910	1322.647689	1021.894086	1086.777259	1041.297328	1196.922303	1078.811137	251.3587225	126.1114509	187.7561797	299.3052998	231.2222027	299.786372	456.718639	571.6599855	430.2313604	1103.132432	1379.775048	1254.592142
AT1G15940	1650.215837	1366.076766	1575.893647	1049.332733	1309.590672	1191.14152	645.4478333	353.8723169	396.7939866	293.623667	337.5719326	324.6853197	886.4851383	788.5320887	863.0978276	886.6099286	1014.739507	795.6276888
AT1G15950	2752.749612	2390.138738	2613.971253	1649.901202	1544.943775	2046.669337	4174.486375	2650.386333	3412.041508	2619.003934	2304.126653	3010.530108	2341.911096	3592.432186	2520.571693	3463.646199	3988.03406	4121.452806
AT1G15970	369.5886578	236.6055415	192.1294082	266.2344424	301.5508052	322.9637758	875.6777046	582.6978435	609.8247844	710.4485428	680.1828267	804.102482	206.5267145	295.297578	234.5554146	193.8151632	234.8747504	242.4382724
AT1G15980	8413.750276	6312.238852	6206.782154	8470.063067	9109.408738	9810.182549	23908.91707	15999.63634	12609.49157	10502.83544	9763.967759	15302.76024	941.0602119	2076.997393	1119.693221	3767.10315	5800.319669	6820.127864
AT1G15990	0.995358999	0.993554225	0	1.000439662	1.975716368	3.064158695	0	0	0	0	0	0	902.5571044	1097.058809	996.919619	947.8724315	1094.409664	806.7850505
AT1G16022	9.952423422	14.21382	11.97545399	39.93134626	61.32994076	39.5601412	117.896784	95.84632963	68.64566697	92.73409526	76.84097526	109.1878134	3.011306073	1.981625427	4.999382564	20.76062065	11.2748966	24.37935299
AT1G16030	111.0430853	74.96671225	76.04684236	74.87077664	98.02468931	102.145721	339.4036212	188.3097971	189.9813246	181.204489	172.0658705	279.3919184	542.5824601	522.2247032	663.2708078	731.9680462	654.4504002	478.7061728
AT1G16040	151.2989408	102.6324079	104.2709498	121.2382086	163.7329829	162.6899586	146.8930896	78.5592635	70.59489288	75.63361649	71.5309104	81.89889402	171.391474	255.7581764	168.6843721	139.2548023	185.3669693	146.4195234
AT1G16060	49.06928103	52.02404384	52.00092286	38.90892367	36.07000729	53.92849848	18.05714649	6.991909457	9.046043902	9.969022231	12.9373534	14.0625948	10.98873443	32.99245505	5.996779292	36.0012757	44.04421481	34.04253249
AT1G16070	20.88952202	14.02207036	15.0247795	20.05167024	39.59396854	23.24082393	10.01531785	7.928959365	26.02172435	31.6835653	38.40212398	43.17819238	0	3.973567098	1.99650369	2.009917047	1.003615152	1.001525183
AT1G16080	1669.602074	1207.991401	1057.049946	2005.019378	2673.420738	2652.187532	6092.209072	3912.001256	3180.629079	6102.943763	5822.176482	7013.933091	709.119989	1398.287465	713.02721	1787.181447	2905.040552	4309.672323
AT1G16150	89.31966577	66.85748211	59.925639	127.8257755	33.77306802	83.55275062	40.16930153	18.75122418	25.06109363	14.7603962	6.066770615	19.20460871	34.77703955	73.57181221	87.69629104	31.13844362	14.06326604	24.17584889
AT1G16160	58.10694323	34.98531598	53.66236665	63.1794333	24.67674723	50.66935533	2.011457029	0	0	0	0	0	16.97045637	22.99348242	33.99172942	13.07107604	13.9641692	18.99707344
AT1G16170	502.1980465	454.3707188	520.469209	395.1905315	291.1438252	307.9990584	185.6131873	178.669531	133.6911055	187.5961618	299.0682517	128.3718006	371.3357986	471.8953206	357.7781893	470.6082528	642.432503	561.5040299
AT1G16180	3431.356197	2982.385473	3458.408136	2347.80249	2789.310601	2654.41964	1340.018482	723.4410511	742.0886832	288.5899659	263.3826037	500.6944959	9624.411902	13506.05871	9840.229336	9891.953593	10713.03377	9618.989049
AT1G16220	16.86519621	18.05338374	22.06633442	14.99059007	15.92803216	29.82666484	72.34190851	37.64902879	61.0540888	59.39236407	61.44963035	37.25817654	69.7155461	170.6541226	63.88921537	66.11938928	64.12369743	81.37521227
AT1G16240	1565.758402	1202.329075	1248.284399	1068.386213	1546.540114	1146.118274	534.4707485	293.7331436	313.2785784	250.6066831	211.3641202	332.7941056	3886.220054	4651.495534	3898.943694	3680.787564	4298.994437	3271.807083
AT1G16250	618.1782671	496.646578	509.8041389	388.7127607	443.307246	514.4908917	2360.930045	1401.558009	1551.335853	763.0737968	766.6304911	1159.866394	910.4885126	937.619472	805.50182	905.5993233	1423.486196	995.4807008
AT1G16280	224.9314204	172.369026	168.9975875	211.1058796	243.1718634	216.2607323	134.9044342	84.98784881	94.35814287	72.76739206	107.6049459	56.84804261	482.6795657	512.3025423	520.0367978	450.1996634	494.6122004	411.3466959
AT1G16290	3.96768353	7.041685228	4.020156783	16.06714792	19.68585952	12.18271948	31.66696017	34.68496152	32.05192764	96.89711122	76.87887317	89.13475796	4.985125169	15.85233051	11.97394799	5.036723877	8.045119753	5.010572162
AT1G16310	165.8620129	183.2267532	188.5125718	180.4394502	223.6643907	359.5760153	1009.751102	516.7689403	661.8177014	183.9656962	155.6848934	205.6179383	56.80221141	98.78636031	72.80892713	32.02849586	43.11964438	36.15456706
AT1G16320	8044.864143	6683.593569	7083.278576	4532.687323	3946.854398	4600.024116	8365.526406	4976.953717	5319.835882	2814.751367	2725.800145	4636.74563	1367.005976	2812.636018	1618.895699	2346.114153	3174.699133	2849.382919
AT1G16330	16.02849479	11.96206822	12.49979695	11.52844069	31.1319556	18.2158064	45.10779257	41.40555657	45.28261554	222.092428	208.2739158	179.4188925	3.013407706	1.990017221	0	1.01448289	2.985744059	5.943126046
AT1G16350	795.3176789	311.727245	279.5314108	309.9088114	433.2119196	753.7240359	728.9692747	411.9768993	600.6899172	1599.018841	1795.028779	2024.213514	1672.652518	1959.62993	1385.908606	1373.035939	1332.496714	1220.56354
AT1G16360	1.002371166	0	2.003255963	0	0	0	97.12726022	50.05180306	52.96969251	10.73324584	10.07551105	15.26117333	11.09353862	14.89505651	22.09599434	19.32164068	29.85408238	12.78681045
AT1G16370	0	0	1.001600816	0	0	0	0	0	0	0	0	0	0	0	0	0	0	0
AT1G16380	0	0	0	0	0	0	0	0	0	0	0	0	0	0	0	0	0	0
AT1G16390	60.28236226	43.07277431	28.65798445	65.54190207	87.35448065	73.94420645	0	0	0	0	0	0	0	1.002032742	1.002837001	0	0	0
AT1G16410	0	0	0	0	0	0	21.04787543	7.962503641	8.984175344	2.978402848	3.032820819	34.17549369	635.3518449	3970.517304	1876.089249	4583.095697	436.9605529	1848.044607
AT1G16440	0	1.995012975	1.995387107	0	0	0	1.001964094	4.002310951	3.991887599	7.000843293	4.979598474	5.007161544	0	0.999115726	1.000713658	5.026755975	6.989261867	5.988007541
AT1G16445	148.3883183	88.77806844	95.2774008	170.0146312	198.4526662	206.5854836	111.1532416	55.60762982	61.23978936	135.0402532	136.0485712	225.4262391	126.6055206	77.4331593	73.73239218	107.0294961	124.4206005	169.1945937
AT1G16460	3337.034011	2358.784373	2756.21799	2334.711117	3107.347759	2968.611404	1930.890195	1247.55717	1184.828309	2104.469607	2335.424815	2981.436178	2566.897217	3036.578961	3011.915795	2580.60085	2438.506645	1788.444135
AT1G16490	14.76851209	18.29386798	7.039286243	19.91669841	35.78995704	24.10263682	9.99440926	8.918150617	6.042653549	7.899445081	9.107904379	6.022293954	0	0	0	0	0	0
AT1G16500	20.16421369	14.93191131	20.94974984	20.93906794	18.23162707	38.54173371	101.0534103	59.19952252	74.03144759	56.89978448	96.07435872	45.45343811	14.0334322	31.13384526	28.02926891	19.86708255	24.99110535	12.99770564
AT1G16530	12.07825768	8.042023902	6.975974056	20.9204892	23.14346361	13.89554144	31.73076957	26.26447417	18.01477426	8.11308296	14.04296089	27.63550088	9.044145015	35.06078376	21.0305404	31.68855179	8.037673152	39.90534023
AT1G16540	284.6520519	246.3564414	249.311431	185.8330467	191.0907367	182.3706601	316.634689	175.5583685	191.4621936	160.2387858	148.0460233	210.4774908	1093.097105	1533.900165	1170.389293	1111.124013	1152.060987	1066.430728
AT1G16560	702.5311341	531.7775442	639.6659814	588.2150837	656.0776854	626.7111093	2334.931977	1374.725656	1433.740225	948.5389743	1022.12514	1319.705702	1058.441401	2288.405684	1336.656303	858.6538068	743.3752048	968.9339736
AT1G16570	350.2273357	281.3829994	212.6929788	304.1870319	359.4405029	343.3550993	819.536359	450.3911981	597.4425627	423.013851	393.6893135	569.2065798	639.8260163	756.3300713	768.4220238	632.5470852	836.3536968	709.5440828
AT1G16590	83.05826254	63.5062302	65.77508469	44.24872834	75.47975574	91.17997616	70.86403509	56.88657072	38.17085224	58.79581562	54.33741932	75.74359599	64.02152689	102.4573234	71.93056783	118.4271544	135.257062	136.3112078
AT1G16610	1926.815011	1450.224449	1503.078908	1570.460157	1613.163304	1737.078195	316.7886297	183.1786495	248.7068746	345.5521762	338.4038116	358.1446855	2012.935695	2432.481101	1981.304729	2642.087179	3218.450986	2409.038213
AT1G16630	45.59919279	29.10767824	31.10383493	82.20755788	142.8860266	116.6287055	92.51123486	47.53308742	60.91689285	495.6313406	429.3281187	294.6741091	0.997484924	2.981451354	0	2.018041465	1.999778249	0.999318144
AT1G16640	13.82979465	13.23585266	3.00340023	16.01462492	8.861832992	10.06194231	16.90172681	14.98308957	12.17361783	19.36883885	22.06986352	22.82627229	17.00920159	32.73634103	15.94521089	31.8761179	29.71969808	47.19742519
AT1G16650	93.47545543	79.19569295	57.09912784	127.2527591	149.1536489	127.4878322	198.6932678	114.7989088	141.1291228	182.8553503	200.0536973	178.3343012	135.6085269	242.2037063	189.6898678	196.4516142	295.1216954	254.7212091
AT1G16670	1361.373072	745.2751923	1070.213676	1017.237938	699.8117471	667.7548646	546.9903723	277.6338371	421.4206479	147.7161376	183.021096	247.2606839	2029.438742	3520.206472	2055.386066	1426.638303	1336.925138	1425.686001
AT1G16700	1705.525576	1281.739252	1244.661275	1266.973429	1485.003306	1651.504277	1091.41524	743.6065532	700.8582074	513.8938364	532.6496365	599.9629547	668.156404	927.4459737	767.9189695	681.4353651	826.4429899	725.9415477
AT1G16730	1448.116597	1119.825797	1268.072024	676.7152656	656.11422	625.9149618	787.989193	437.1443901	490.8627012	47.80225519	33.93622912	106.5472549	23.03569487	32.0315259	23.01020529	25.84104832	42.13324843	38.02076573
AT1G16740	412.1605734	288.2478986	331.1501259	364.0509196	392.446596	378.9777528	665.9712432	442.8990076	450.1655903	365.9152622	376.3363026	526.8975383	760.9170814	1117.405357	855.297533	753.6310378	804.7115079	821.2248745
AT1G16750	281.0917997	282.3236138	219.5585258	216.2309169	296.6296078	400.2794087	689.5268924	541.0869587	552.8630081	577.2351518	556.013953	599.3272528	201.9058097	173.3152648	190.5809077	327.2636148	313.9331129	288.9233386
AT1G16760	1.000953754	0.995044986	0	0	0	0	20.06716276	18.79556471	33.03801409	29.61624295	34.41274062	36.30328251	3.994929416	1.997492956	0.99980896	6.04743697	5.979733424	2.99620724
AT1G16790	117.1454654	84.17914072	89.70213771	83.6798003	115.0639043	139.1294004	100.816041	68.44816229	59.31137371	188.0371011	173.3172833	138.4459095	93.59209369	165.9256115	107.2451763	122.4924575	107.2848271	115.556431
AT1G16800	420.5223561	300.0433482	232.5673213	166.7790452	208.8822831	187.3741706	94.61923046	64.56223351	60.98287818	76.09942966	83.01161764	60.58479523	612.1278381	645.4282563	778.1566433	655.3489273	619.6303188	473.6709844
AT1G16810	2571.458725	2287.201249	2323.885251	2113.192038	2454.254057	2177.074641	1898.994545	1238.5282	1456.817113	1287.144707	1307.29686	1442.323777	706.0999293	986.9216809	778.3542208	942.0551471	854.2581388	867.9492574
AT1G16830	65.55104362	30.99263654	22.06458477	42.40535048	32.98763766	43.10078441	21.08077138	16.8407746	23.99165588	36.57401115	29.28450098	29.2317351	20.90127995	23.8523988	18.95666332	29.18066939	32.10490245	36.15367301
AT1G16840	389.6557775	326.4594735	361.5425389	369.3468725	549.9410546	410.9686085	326.7219705	163.2378873	247.224974	304.2800839	251.8933423	447.5940834	1176.733873	1392.754489	1133.605958	1257.904023	1607.15481	1311.87404
AT1G16850	117.8943528	64.78741994	81.11658345	78.78671907	69.4666949	81.16978153	14.93601075	12.09053036	18.6237716	13.13634846	8.963985901	17.85936744	93.28964145	184.2438137	86.9937091	195.0919226	93.02611669	159.1916132
AT1G16860	752.4595574	558.3907942	597.5466098	755.5607341	995.7111984	798.6571696	1218.161536	791.375029	765.1802313	705.9273802	779.1692032	958.7390143	111.6502353	150.1826983	114.8849116	240.9205955	271.7034084	263.8850624
AT1G16870	635.5324749	363.0943019	309.8060593	529.0682624	610.2637499	697.5525622	554.216959	317.0571372	390.3834169	301.5016731	312.1778072	531.3192906	454.8039896	611.4735435	378.4115531	521.849402	659.30399	588.2336051
AT1G16880	20206.51811	16692.34501	19352.4102	17768.16363	18909.79708	20947.36363	45236.69482	30029.35514	24638.74956	22811.74555	23399.38196	35145.5087	5969.292445	8990.153788	6988.932439	12890.67266	18775.3593	18339.67016
AT1G16890	2725.834591	2212.929158	2624.213299	1968.592738	2157.309377	2165.709015	4234.93181	2797.271966	2746.835625	984.3444747	1055.692628	1574.107814	3436.796249	4649.195542	3869.729287	3907.371256	4398.573429	3716.277912
AT1G16900	206.0102201	174.2229949	157.0176912	204.6107926	251.1991041	244.7527833	610.5999279	331.1218234	336.4554064	409.920764	447.8971069	395.7147397	307.6386978	406.5903373	359.2763803	332.9185207	343.1760264	266.3551084
AT1G16916	38.61643188	35.61212596	27.1446828	27.04736755	42.39262488	51.15315771	163.1226703	105.3319788	109.3298608	101.0409465	102.2831928	130.3553673	23.1966645	41.22277939	32.16582992	21.63803762	26.60605319	23.07850869
AT1G16930	129.7369074	96.91786369	122.321211	90.30066991	124.7048539	129.8945047	0.998634712	0	1.260053591	0	0	2.013040985	190.0460262	162.1340218	139.8193669	209.2428003	233.9916247	130.7545352
AT1G16950	0	0	0	0	0	0	0	0	0	0	0	0	0	18.85344701	0.995336084	0	1.011026691	0
AT1G16960	213.2896526	181.2029635	201.9094775	190.6909723	301.4706023	271.652134	136.0057114	109.9385541	129.3686404	118.7618809	79.92765457	148.0874258	261.812718	226.8649699	285.0946393	349.6030563	402.2106035	285.4360527
AT1G16970	516.6545978	392.9057798	475.2677093	349.2605917	421.8200142	421.5879252	370.746073	187.6726413	250.4406748	262.4385114	239.9483938	325.7235927	297.4656098	341.7098149	340.7870805	319.690497	354.9268049	286.9747487
AT1G16980	0	0	0	0	0	0	0	0	0	0	0	0	0	0	0	0	0	0
AT1G17020	242.0323536	146.4941699	246.1574024	43.22114224	68.1448003	51.78361566	35.03867562	32.68729173	24.08304047	4.941068727	13.15172036	11.05140865	105.6241025	179.4020634	150.9094376	38.1976251	31.20732529	57.20256454
AT1G17030	13.97601103	4.998307473	20.00769745	45.05046496	48.19327937	45.45827369	54.10494782	54.59146101	41.61678966	53.48965892	34.07945349	46.27450145	6.998162861	8.96574815	9.99457705	51.33607524	50.98987302	42.9466953
AT1G17040	218.4586475	150.8003259	180.0131826	122.3991796	176.252182	177.5520391	327.4127687	210.4390826	225.4319506	334.7149121	310.5251222	307.0305884	283.7696156	321.0417444	337.9149084	261.7796567	369.2980083	280.2886176
AT1G17050	5582.580374	4056.3907	4713.779154	3957.453383	3783.637192	3936.475575	4811.317524	3197.227584	3096.696569	2616.605545	2578.911567	3623.874417	828.2016256	821.359768	1063.876365	577.8697535	680.9161408	711.4345564
AT1G17060	0	2.010825341	1.001630708	3.001870166	0.985524229	0	28.12001581	19.82790337	14.07731121	2.464059367	0	9.092501944	15.40185014	31.69398883	16.94149849	20.0645402	27.2441671	29.18539699
AT1G17070	512.3001043	437.384021	530.9200416	482.0014047	601.1139833	529.210367	795.8042664	418.3951254	526.0541508	569.9539358	542.967068	615.760579	813.2264232	1030.904134	780.6895219	859.3578198	966.8256238	968.3278243
AT1G17080	968.6878816	790.7479595	910.3333182	690.7327394	745.8418778	723.3269778	1178.969431	677.5846709	934.736161	364.6848977	411.9820673	506.4265757	722.0255949	1425.755179	871.2364443	856.238833	849.289054	1002.047393
AT1G17100	10914.46579	7851.941156	9078.785165	6949.103153	6173.336375	9010.178271	16655.24782	9924.921763	9932.188471	6238.876725	5547.170741	9546.943217	543.5848652	1912.130067	617.135207	1466.906986	1980.766489	2600.631209
AT1G17110	3043.191124	2146.711725	2335.737261	1855.158919	2064.13429	1993.275906	378.1779485	267.57998	326.5592483	538.073302	464.2038702	444.1812114	1298.381211	1528.364508	1606.979394	1582.570301	1599.784042	1191.931331
AT1G17120	1689.412978	1500.129966	1637.947314	1084.497565	1286.522699	1157.770398	287.6190794	151.6950141	187.9085304	163.978039	180.2309363	283.529074	1397.008199	1803.345876	1297.819201	1359.107882	1572.307209	1261.652154
AT1G17130	1106.463057	717.5879752	735.4726259	836.5593217	936.272139	908.6650512	2866.491432	1670.907022	1707.456467	1793.483641	1693.825142	2152.799113	1068.721869	1606.563986	1190.845587	1072.261332	1221.117029	1044.884768
AT1G17140	78.32813213	74.10520812	38.94972078	77.77718326	98.79210749	148.0152248	314.8625888	254.1880044	249.1281973	460.2525135	369.0865655	397.800007	15.99173397	11.02240447	14.9990947	228.0182808	169.8131844	100.0039497
AT1G17145	269.991848	199.0084997	213.6420037	197.2189043	237.3512524	236.8243042	86.05677879	56.55117878	89.39914683	238.2058217	188.1199644	244.226708	435.0902955	453.8459062	489.2498747	416.6755519	499.7099861	327.8722561
AT1G17150	0.996491439	0	1.007569008	0	0	0	6.003187937	5.924132158	7.047139059	0	3.014781734	6.042436977	0	0	0	0	0	0
AT1G17160	784.8545046	558.4846991	607.5178346	566.0168025	660.7341807	654.2396841	788.872282	471.7271015	409.5761089	309.1976662	238.9372048	547.3673046	1415.716989	1565.084829	1352.038953	1352.297991	1390.517414	1403.713155
AT1G17170	135.4846003	122.6269206	99.92910442	95.4414493	75.56856718	124.9197498	16.02755098	3.992401743	22.35370173	9.974161417	13.14121571	10.97632653	0	3.98478409	0	4.006739608	0	6.082451877
AT1G17180	95.79495503	39.47231767	34.00867217	24.92984644	39.13379417	47.85182891	2043.26999	1023.318066	1345.356865	333.1516709	253.120679	599.4573576	0	0	0	1.003961793	0	0
AT1G17190	1879.626714	1343.659137	1616.853418	968.0572475	1079.73337	1178.679419	37.7832158	34.85823748	34.56669779	23.69621514	19.07511211	22.93296631	26409.40877	48441.97074	25217.70642	8586.59536	4342.27876	9309.589854
AT1G17200	711.8576317	620.4616722	736.5015815	486.7440625	545.8226245	704.3187027	542.1168769	371.9635077	556.1819967	887.9868918	772.6843631	688.4473599	153.2128289	311.7705511	126.9765846	254.3971314	305.2686446	413.8052754
AT1G17210	2732.061372	2192.34624	2577.036748	2143.185733	2393.204329	2170.075153	7482.740229	4524.048693	5252.96217	4997.332918	4374.663721	6595.061328	6360.417119	7506.526745	6588.46988	7556.016376	9935.701653	7717.615973
AT1G17220	26929.40395	19404.60848	22710.27627	22919.12187	26983.26441	26513.48752	52861.90124	32871.46212	31058.43757	37045.85043	38247.4265	45507.57709	7424.212202	10674.54381	9259.484068	11601.31564	14635.19933	13815.82474
AT1G17230	452.8650738	396.9905319	433.6969586	541.6456776	892.0847369	502.0533501	235.0220744	141.1437923	143.8588644	80.82810171	75.49924096	154.2681287	559.7264041	589.5622171	581.5852242	690.2135395	1061.057693	777.6005231
AT1G17250	12.88490998	10.02267687	12.04794319	1.997771424	4.963619209	1.004899093	16.02991345	3.936705822	9.00981787	0	2.020599408	3.027975854	127.7012082	228.7509326	150.5237256	153.6515072	163.6822607	144.5096445
AT1G17260	61.39069301	43.02028129	24.89383767	49.87524261	52.96767542	49.81113195	5.02864349	5.909043353	0	2.950539412	7.082107224	11.1583596	81.73831558	130.0286837	110.7848583	94.70455434	100.2561956	93.20631309
AT1G17270	216.9176854	158.4088262	137.0602086	179.2290045	229.8064752	206.4186423	377.9082099	260.1203945	211.1644791	250.0937454	268.0523792	320.0334653	759.3507305	1047.590163	842.3136948	801.9992745	839.0332941	792.8748969
AT1G17280	1498.488664	1205.585995	1402.358045	1017.581055	1131.9757	988.8906274	2919.136251	1700.398077	1941.190894	1301.61456	1191.635153	1520.701022	1835.478808	2556.254527	1938.286426	2187.312014	2426.785429	1813.503483
AT1G17285	0	0	0	0	0	0	0	0	0	0	0	0	0	0	0	0	0	0
AT1G17290	8894.925972	6280.703277	4759.843241	10026.17785	11453.45674	11942.7243	7075.959529	3941.435418	4270.052853	3193.267521	3046.842343	5073.801587	7592.177382	12425.41105	9459.653948	7962.28588	8757.152052	9158.004755
AT1G17310	0	1.987131584	0	0	0	0	0	0	0	0	0	0	0	0	0	0	0	0
AT1G17330	167.0932672	89.57621989	169.3305973	99.19624154	101.4219749	106.1669562	228.4505372	86.01867106	141.5817489	115.0049572	118.3465468	115.3482413	603.9182758	872.6057484	594.9029345	898.9043298	999.5157623	804.3881608
AT1G17340	1326.537621	927.7447017	1326.498077	2339.36451	3499.96441	1602.836063	523.3026831	277.953748	348.5152252	245.2310766	290.3637733	470.6280274	3802.492062	7582.735386	4479.217055	2688.577358	2557.740979	1874.282134
AT1G17345	0.990760386	1.018009986	2.01597416	8.977168956	11.0400052	4.973587985	0	0	0	0	0	0	0	0	0	0	0	0.999252923
AT1G17360	2860.797866	2362.239326	2494.002679	2900.46446	3248.892552	3037.72528	6895.171132	4668.742969	4239.63382	4562.25409	4273.930628	3967.012257	1797.376183	1837.88485	1839.132813	4141.656514	6120.576823	4562.987966
AT1G17370	5106.255869	4359.16495	4626.087809	3793.364554	3869.33889	3218.961381	5061.654761	3186.863472	3843.225424	2354.091649	2045.390122	3017.909889	2640.196839	3666.264629	2850.507652	2637.743694	2318.748076	2563.851245
AT1G17380	2106.698902	1360.58079	2455.58758	2972.390743	2399.229232	811.2509473	313.9578838	208.7143131	450.3496807	65.43257873	167.052034	646.0161395	376.767208	657.5254294	432.6557852	412.0921479	118.4955617	137.5703903
AT1G17400	0	0	0	0	1.994122773	0	40.06905586	35.5565791	43.25625244	34.45219192	28.87356342	25.5813628	1.006422467	0.993406037	1.002136321	20.19958159	5.992935959	4.949927444
AT1G17420	4955.678958	1974.290475	4315.98769	9648.634428	5533.756564	4523.54742	231.807476	131.4261819	146.5237617	80.54346754	157.5843654	467.6532615	143.9562462	64.4961337	149.082663	87.90984472	199.6453665	96.05910601
AT1G17430	40.05460054	34.04572531	59.00638098	91.66604583	106.2901326	24.85590549	9.996583418	7.963205711	6.02828367	14.89897177	5.004219702	6.949457945	0	1.000805769	1.001075617	2.005336208	0	1.003536619
AT1G17440	1214.632962	866.7935463	971.2867342	847.5189386	888.4138126	852.2463061	1230.969442	698.3890283	852.9803795	821.5187963	801.6085958	1014.706191	1661.649134	2136.747544	1974.663712	1775.933256	1748.565728	1479.873587
AT1G17455	56.10330557	48.66604416	74.90568686	56.18673213	50.59630481	66.51947894	105.5705056	66.61399226	96.36265565	76.82242208	52.08637636	55.23822508	108.9478371	148.9980228	113.613993	146.5403266	182.9703037	162.2493603
AT1G17470	2336.367163	1843.701487	1837.433679	1837.462568	2263.764657	2357.148361	2312.530283	1517.822482	1505.011156	1034.355042	1071.592326	1304.402786	1715.697631	2609.951165	1869.500963	2357.85988	2854.726728	2416.434569
AT1G17480	16.94785954	18.0093431	17.02080681	38.95946785	62.88277447	58.23946651	51.03476048	17.97204962	24.93829195	72.73413055	57.29814742	55.04761971	12.96148219	13.95419678	7.987029061	4.00835343	16.06502187	23.07744555
AT1G17490	357.8537049	232.1211816	249.0712058	270.1220116	393.8792334	341.5916558	150.1920291	102.4593081	105.012175	79.37960347	72.64545645	105.5470775	203.1081768	318.9504381	215.8041775	216.644628	211.6884938	219.3106243
AT1G17500	356.0749632	294.2199164	274.7608573	428.6669462	641.8132375	312.4082818	550.9258426	324.2997696	387.1924255	392.9125129	377.6964693	419.3094084	838.6279495	1395.971781	730.034515	1031.031253	1145.904605	1268.493223
AT1G17510	49.60119441	40.70188575	37.94763214	41.96918078	54.84971598	42.81513132	22.72121161	9.178125292	10.10073693	38.65204445	47.58792765	73.31890614	72.67379091	94.21114882	55.1498259	88.2846414	85.74789002	126.5685641
AT1G17530	254.6409528	216.180824	150.5047683	131.6501354	172.4643802	160.6699426	7.994457166	5.997170283	5.075685141	8.080372431	7.787778008	8.982073636	393.7617994	447.6707172	333.703651	377.1676056	442.2237649	375.5560849
AT1G17540	4.872551156	2.808833566	1.002633541	0.999986425	0	0	53.46953335	30.17819142	41.04372154	10.93854667	6.045186993	27.5016313	0	0	0	0	0	0
AT1G17550	2826.309088	2400.252658	2382.870065	1489.202519	1544.71797	1841.437421	3629.485458	2093.070707	2329.046201	1216.271309	1086.044922	1948.737361	2051.211224	2972.443668	2088.728134	1577.379579	1933.475379	1519.52696
AT1G17560	268.596561	159.0405038	173.6369628	167.8002224	231.7908273	266.7359274	0	0	0	0	0	0	465.5147146	373.7178003	462.5875549	922.2252982	1077.950262	791.9202136
AT1G17580	726.8610803	603.2922303	569.7589173	513.5129644	523.0360618	612.1787772	703.0451007	449.8402896	490.099674	511.268827	425.1894735	619.5609331	2927.366497	2959.320099	2923.034647	3248.044171	4121.284124	3215.237203
AT1G17620	902.774039	519.4736425	755.8138797	1437.509802	1739.087302	717.4550298	2841.338045	2102.973063	1653.414353	880.0277874	1429.727929	878.4220982	811.7472236	1310.843091	757.6073997	1498.280807	1321.046113	1594.566427
AT1G17630	74.48295453	28.02838994	56.10595025	19.11676936	44.12963235	41.77344581	10.03940843	5.947179909	3.990507775	20.7835	9.09704769	21.14593691	50.80550168	31.87939102	46.91323225	42.17370427	20.04477778	38.16451503
AT1G17640	88.40915452	70.28060983	77.06280395	102.3395091	113.1974071	89.49946228	86.57200318	49.73805084	57.98002099	22.84800854	14.10112019	33.09980673	949.8525307	743.9660503	1137.914342	892.2870149	1131.78418	746.6412992
AT1G17650	3248.70839	2130.194939	1822.047184	4150.822425	5312.969679	5413.0693	5723.470636	3765.921141	2806.183311	7004.372756	7417.470745	9151.618089	125.4731205	312.5955596	79.84498249	770.9716752	1229.234364	1829.471963
AT1G17665	100.6826217	70.5078487	75.99160907	79.84882043	86.79379217	98.99928231	144.8403149	89.92244549	72.2946055	58.51479356	80.55108391	97.44746862	121.2669094	144.1667737	114.162724	147.1492362	117.1651681	168.1623475
AT1G17700	3.02786402	0.992030375	0	0.999044549	2.036958926	4.93002312	43.67640023	27.33968399	40.99300658	32.45617721	54.77831285	47.42797605	0	0	0	11.87122231	14.07701629	9.019414414
AT1G17710	48.76476207	43.35819401	124.2061114	36.08074641	14.70718384	36.09422452	1303.163713	628.0138698	656.8270773	107.4858364	111.1152865	329.6116152	131.9088403	217.4533096	268.8963873	72.33161453	89.43654017	39.9989786
AT1G17720	882.3763732	679.7067252	659.3412671	783.3713321	894.5822565	807.8862237	3328.169148	2136.609807	2120.612336	1709.047035	1788.929882	2025.821267	1163.954506	1665.546637	1283.90002	1173.069793	1286.61337	1117.055191
AT1G17745	1104.971209	616.7151836	931.2552318	289.7149094	415.9120051	394.9242825	3978.004471	1380.266956	2078.494247	1094.988718	935.3900452	1819.726578	2410.18291	4706.865185	2786.724675	852.9710193	409.4707306	714.4342612
AT1G17750	92.0919528	41.06657522	75.26446783	94.16243798	80.24513171	48.59000795	176.3010673	186.9157041	179.1104381	476.0096585	673.7605674	202.9245287	32.8280583	29.93397467	23.94808393	90.41563892	58.03069993	47.23447771
AT1G17760	86.54839993	79.43702721	67.56410732	90.42151861	99.56828762	113.1688753	820.6224685	437.7780663	457.3916013	505.7457071	494.2527106	521.0843643	1333.668561	1529.373457	1350.49383	1510.349529	1739.084019	1309.619717
AT1G17770	3.406935287	3.904898926	5.658315362	4.334186913	3.158780772	3.31118016	0	0	0	0	0	0	0	0	0	0	0	0
AT1G17780	306.8602176	235.1914491	285.0720591	143.5120088	180.7361752	162.9617018	280.03855	135.9918747	184.0365148	85.07669699	65.59555648	110.2507455	792.8850133	1035.710302	876.1697529	843.747124	987.4524013	779.1160943
AT1G17790	271.556733	238.0557334	275.7498721	228.0101586	273.6886078	262.270884	580.9789346	338.5418996	421.9349274	458.7639149	440.7296949	541.3198348	346.3155378	454.7758633	356.6132207	368.9856739	344.2925279	321.5260116
AT1G17820	471.5337069	349.0316786	380.544769	383.4428106	507.3327935	446.6336278	736.1568506	437.6621287	422.0948503	344.8598026	329.9694053	552.4979276	807.7208769	1165.608768	867.3220992	1109.989031	1191.223896	1059.459357
AT1G17830	115.5986418	62.77450083	71.2513688	69.84619913	92.19520115	56.19451269	83.02003743	49.43504983	102.7841895	160.5935622	50.65854844	371.5388273	451.2955269	1051.419603	598.4645867	919.9777058	1158.40243	688.8679433
AT1G17840	2137.544068	1711.211571	1434.379652	1929.040778	2246.520007	2804.64834	558.2275978	388.4782466	446.1640065	628.1326149	713.4288442	627.8841904	1818.692818	1689.881004	2015.880683	3712.671719	3837.752957	2754.399038
AT1G17860	478.9501776	227.7557336	551.1018319	976.3023799	505.0727039	572.9700581	81.72904485	23.01040467	53.37856663	25.99545136	23.02744531	27.85950265	722.9110624	867.5109988	874.4468602	384.7561476	244.0071887	325.2863587
AT1G17870	165.0398685	172.5837357	150.4922008	168.6998206	215.9417603	190.6673215	13.04727843	11.9219469	8.978702962	29.8796967	22.213013	22.15235089	0	0	0	0	0	0
AT1G17890	837.529681	612.6996591	603.5988217	657.2610948	764.476172	826.4311431	1336.49384	874.0273604	972.2451519	1148.028726	1174.531978	1527.933798	2382.418301	4668.065352	2526.546555	2369.78678	2461.621273	2683.092706
AT1G17920	71.68560999	44.27121864	41.95026768	75.9586495	121.807602	84.68419752	29.15359475	31.61192916	42.03345572	330.7636876	394.9466542	109.0295037	73.15411923	69.37560746	77.73666846	112.6723712	187.9066469	118.9212568
AT1G17970	408.7852562	425.5250531	482.4559912	399.4523564	565.9937362	447.4719504	462.0648164	361.6601471	463.8131059	583.5104112	512.1687711	474.4021467	45.08191924	76.21537758	82.03271449	57.76302266	49.95782854	53.02148106
AT1G17980	305.7082186	268.5215807	371.4395068	225.9153245	266.8745341	237.1044572	1786.446796	1028.467392	1216.529448	704.4495195	675.3379798	831.046467	1221.207044	1975.759236	1424.443787	1318.359289	1596.62685	1542.003062
AT1G18010	279.4067332	269.8998267	281.7381966	195.505323	198.2516202	180.2359209	70.94426506	37.30210055	40.1458721	83.05974249	54.35595029	63.58507542	2840.192262	3913.615018	2859.121541	2289.338679	2452.824394	2050.711277
AT1G18040	217.0207421	198.2468307	182.2803718	189.8787639	211.427813	222.0714996	458.4002972	293.1677261	327.9956598	509.1559	541.6351747	543.1149473	83.73756193	151.5737824	112.7365967	181.1636388	221.3977721	183.1824398
AT1G18060	8229.781147	6244.960233	6998.62607	5635.469966	6673.10719	5349.400625	4122.508551	2475.937114	2307.436043	3132.824176	2710.007082	3374.064053	457.101661	1525.814225	599.0658436	1313.332157	2016.494008	2524.679748
AT1G18070	3219.570939	2023.973611	2347.973371	2675.62321	2938.475645	2573.013057	3360.858437	1905.958315	2218.248353	2063.7548	2044.170818	2152.135774	3189.558602	4958.578019	3779.850298	3240.437737	3350.939633	3316.338666
AT1G18080	6391.250306	4191.806811	2987.067834	4617.165359	5901.074385	7117.390499	3589.523798	2260.163936	3059.706511	8503.053461	9682.928969	8452.943434	2087.3257	3328.311928	1617.551511	1391.088056	1457.800265	1866.728905
AT1G18090	234.1669875	181.6488428	167.2444299	216.8890048	242.3623043	266.4107207	258.9205328	179.6769876	189.8132671	307.7982645	313.8040348	264.9854817	60.58078434	60.36343255	54.75598466	82.51941403	63.53587083	79.65445321
AT1G18100	0	0	0	0	0	0	0	0	0	0	0	0	0	0	0	0	0	0
AT1G18140	695.6366071	553.2354594	506.1066943	1019.29355	1347.94702	1141.726281	2.006575748	0	0.995838094	1.004721744	3.460425683	2.00701389	10.01505908	48.49655486	5.007492977	1.993517291	0.991885876	1.997578186
AT1G18150	1279.011343	879.1473372	1112.456347	1010.915062	1132.861433	1303.758838	4096.762096	2364.21106	2769.755129	1811.11869	1557.253992	2255.193864	2078.378798	1537.714706	2382.063695	2031.933634	2255.023371	1685.552235
AT1G18160	1862.927282	1394.437273	1700.436449	1324.297988	1583.4644	1540.103556	835.9761392	438.6068931	567.4879055	386.5600679	394.3025447	505.0453734	3395.498105	3554.500868	3198.240417	3726.096184	4746.076749	3434.695575
AT1G18170	682.1167462	523.2519996	531.5737747	490.4877104	617.317592	666.0536282	1773.524081	968.9847632	822.8363058	880.2241256	777.7487064	1421.944261	446.3658434	811.1151541	445.4610977	620.0968314	768.2173153	1181.961871
AT1G18190	618.9769961	494.587973	430.3173736	470.4090042	603.3789057	554.8292588	57.55533987	43.08759338	35.57271355	36.26428625	27.35503799	46.93466921	802.6267289	1438.525168	908.9534212	1284.604369	1444.212113	1403.093826
AT1G18200	20.71585978	22.58648684	24.91559513	6.022753171	2.99929012	1.997579067	53.88734842	27.9330341	51.18055793	5.988190117	8.050971444	5.980383747	387.9219529	638.4518392	427.1076626	479.0954942	580.9418222	630.7592633
AT1G18210	1278.412257	742.9002278	1261.375788	1640.112845	1237.100991	1265.030211	1255.150352	881.6738644	889.2575426	1502.791133	2072.469366	1009.916054	2112.794528	4384.3087	2558.245258	2885.616443	2608.969246	3436.771888
AT1G18270	2319.282612	1894.224268	2321.01414	1562.538927	2021.813012	1841.649346	5639.655868	3258.976612	3581.177246	1538.479455	1481.300719	2200.635995	28806.35887	22274.59811	32760.96281	29205.96495	27199.91804	14126.78094
AT1G18280	0	0	0	0	0	0	0	0	0	0	0	0	3.014035825	0	1.990366279	0	0	0
AT1G18290	0	0	0	0	0.997068692	0	0	2.991459821	0	1.989942061	50.03962858	0	0.993381126	0	0	0	0.999042391	0
AT1G18300	403.8495136	304.497638	325.5272794	469.4554572	430.0479497	310.6554733	792.3333738	646.4022362	622.4693845	671.9322889	918.4528615	709.6569265	653.6446655	649.3091103	508.0854286	392.3937671	654.8610421	437.6430342
AT1G18330	4260.222205	4083.227695	3597.578195	1441.57573	1781.103563	1927.784628	742.1087261	678.1901688	974.0002265	2383.716815	1653.533327	2344.21367	2469.250147	1600.530958	2323.309419	3224.102521	4153.247482	2041.71322
AT1G18340	251.0371873	210.7709754	209.2943419	210.2049941	234.4377593	260.4219445	327.2375548	209.2924443	231.4269557	228.1369561	289.4520247	272.7569768	249.1311215	355.100918	343.8622468	353.2919201	402.2040668	311.6236266
AT1G18370	592.600447	458.3691158	486.366622	457.5612752	542.4230853	642.4558207	209.196653	139.5624155	152.7099235	1326.221293	1239.233066	762.44693	0	0.992282936	0	5.032838227	15.00803161	15.0205564
AT1G18390	231.2858143	169.238261	239.4746581	111.840554	75.0887558	118.7061325	410.2310816	186.2945902	286.9868549	54.4811708	35.99685876	88.89383775	1105.998458	1857.771192	1101.811566	990.7502329	892.0241139	1484.215986
AT1G18400	67.88930327	33.94184262	45.91361544	43.559794	60.100677	67.53130875	214.1775344	196.4527248	126.6870283	31.66343294	38.40845561	52.12618503	128.5599145	39.8437908	103.7095617	647.4161112	535.5548666	293.6948923
AT1G18420	0	0	0	0	0	1.004718814	1.007001869	0	0	0	3.008350911	1.007015129	0	1.999329594	0	0	0	1.003443514
AT1G18440	813.1363067	548.2040515	467.3980592	814.8135801	882.1693375	971.6011031	481.6756546	291.3485634	316.1395177	436.2443914	554.3166614	693.2628139	96.737987	174.020081	106.8092946	155.0927259	185.0037715	226.9723745
AT1G18450	902.8119026	758.3802213	705.0024782	728.5880301	889.818806	998.1642749	1236.724622	733.7909998	883.533968	1154.881776	1244.476357	1285.964199	2247.79054	2498.837807	2461.035687	2319.356924	2686.614987	2135.859498
AT1G18460	2082.894186	1772.258086	1855.451526	3532.324854	2673.367622	2631.007866	572.908452	307.2231577	511.8034337	1184.010646	816.5301119	1578.183415	238.4921546	252.8992696	283.5868783	365.838408	537.4717178	408.9096941
AT1G18470	1365.395449	1328.980991	1378.123142	1442.35368	1806.907642	1451.164363	1463.268975	906.2867929	1074.210468	499.0783209	477.992372	624.12867	3687.367599	3280.163196	3722.283668	3812.038765	4194.621735	3566.866254
AT1G18480	498.5411427	353.6226351	368.4410609	349.2238157	381.446087	287.7450754	822.9716981	505.6299534	461.2152079	702.5862288	632.6976192	769.6798849	866.7636147	1313.22899	1014.59737	1037.318048	970.1701711	1017.118322
AT1G18500	1783.787565	1178.665639	1281.067432	1798.942425	2981.027949	2083.767612	6037.587697	3448.252506	3674.568274	5156.311279	5712.355907	8246.661156	7444.204596	6068.59681	6399.558405	5141.618457	4546.310513	3878.123831
AT1G18520	0	0	0	0	0	0	0	0	0	0	0	0	0	0	1.00101563	0	0	0
AT1G18530	0	0	0	0	0	0	0	0	0	0	0	0	0	0	0	0	0	0
AT1G18550	33.6951788	14.04120812	10.03617944	55.17160814	58.24287306	49.74231618	51.32257999	28.72059555	18.96770911	180.8325415	165.241792	119.0922155	2459.42674	4068.072206	2002.506051	2507.125118	2034.754853	2986.364787
AT1G18560	146.8811837	128.2427158	116.2451581	108.408845	140.8703319	157.3611375	193.6474399	120.4065696	137.3712259	126.1855085	144.0963372	152.993319	477.0335277	601.3928505	464.3739978	537.8009814	534.69018	617.9476515
AT1G18570	3.982386523	0.995327649	0	0	0	1.009806063	1750.92006	1071.545247	1128.571734	185.6331037	176.2997082	385.3963696	1515.249201	3322.16275	1905.800229	946.3896973	845.3124743	1514.061471
AT1G18580	347.0114477	279.2020846	296.3874123	322.1983334	413.9485687	345.6034799	431.0970311	262.554937	248.769879	155.0033708	216.6681402	216.17804	614.9270983	1004.680575	612.274954	590.8851034	589.0975891	650.5865787
AT1G18590	12.86648303	13.76819397	15.60866344	16.40859807	14.39249938	7.308282585	283.4136915	165.0895549	385.45414	33.2019247	85.73644915	346.9944666	59.87118023	396.2651873	126.8440528	356.7373916	45.10038222	372.173987
AT1G18600	306.6391617	221.0208668	237.6633917	213.8075283	257.3783651	305.8436567	586.8923645	453.6275696	393.614718	443.7279299	528.3385895	540.5709276	216.0148363	349.9465716	260.4219474	245.6627728	282.928188	289.0528366
AT1G18610	883.4447657	674.811353	966.7413363	577.5434759	620.4527852	621.4253074	444.3717675	263.1582183	284.1485634	282.6201177	265.9869034	366.7891815	204.2104035	227.8484151	193.0013111	160.4392626	156.93824	139.6506327
AT1G18620	1233.797999	1379.917631	1340.859408	1856.127865	2584.185119	2078.153803	2527.777771	1920.781347	2234.267291	1498.07581	1461.629237	2135.791936	132.5232417	136.0479256	140.7369794	430.1262253	559.0259549	372.5714134
AT1G18630	200.0884671	128.9589948	122.2747684	154.6205331	197.6546845	249.4744606	108.1971341	80.2702629	65.77146806	109.1797911	129.1302994	243.3834863	53.47534707	70.51147756	50.13163536	51.75323117	36.3056464	52.59871395
AT1G18650	20.15005919	21.51407483	25.02843066	52.70830856	105.3736205	87.42479949	61.58913491	72.46291326	47.02662459	113.891191	120.2934836	59.34403661	5.020944107	3.019613105	0	45.45060937	66.97635953	43.8961784
AT1G18660	2985.609629	2548.686013	2802.545012	2181.082572	2206.475967	2277.755297	3094.714629	2036.18897	1989.995405	2168.814197	2047.409565	2390.55466	228.4533912	273.6428945	264.0813168	191.5363982	207.0195016	187.8601314
AT1G18670	537.9942733	476.6695243	325.0770917	528.2991466	981.3348869	444.8356252	181.0664645	117.9542904	163.162472	418.021479	318.0494573	372.6096233	89.76448726	109.7634749	100.8666936	178.7711087	178.095436	258.7157759
AT1G18680	235.5849821	193.5572777	174.06036	272.5421534	316.8570701	253.1933114	151.1202991	97.2956739	84.67316952	116.215196	109.3700089	106.8540109	23.10542054	50.06574751	21.0521223	78.36389121	93.42861475	92.09431807
AT1G18700	4.949548601	12.03161664	16.09074373	5.013396624	7.890912934	8.10389729	669.5977668	408.186688	439.9039744	462.0217036	437.175801	496.3249059	1910.533074	2094.694114	2015.788319	2009.098464	2115.561908	1878.946281
AT1G18710	707.1537198	637.2826321	1033.207484	239.2064003	473.9009263	99.56961565	1781.052137	1242.874068	1500.650393	1070.862522	897.5046843	1590.477655	219.8672572	95.02940865	160.3586764	321.8364065	179.4400977	66.53940791
AT1G18720	1732.384712	1410.696293	1845.276982	1453.258287	2218.084948	1406.069021	1179.537876	556.4630807	675.221425	371.2058233	377.7338128	541.9829445	2035.656621	2569.933135	2286.814257	2092.366837	1985.339046	1821.935939
AT1G18730	6467.798463	4895.678588	5443.889118	6411.127365	7844.412033	6338.140414	16534.97691	11436.34299	9026.642549	9475.679805	8258.095746	11286.03679	2182.035148	2636.638765	2056.533312	4900.135937	6917.401278	6822.315237
AT1G18740	465.5516047	207.0029762	315.2243104	308.3991625	308.9838283	161.4833039	228.6813431	186.9080476	231.1228302	353.8801591	1193.306302	329.3006206	407.5923716	513.0772981	379.2714903	527.0465117	433.0616832	617.7935973
AT1G18750	70.26284966	68.16410714	75.98807102	36.95962781	46.3109259	33.47930073	97.52444395	50.82869733	88.36115045	177.3775281	1066.708518	185.3489794	117.5786473	151.9241102	144.7939673	130.0176656	142.2191861	84.898937
AT1G18760	0	0	0	0	0	0	0	0	0	0	0	0	0	0	0	0	0.993586738	0
AT1G18800	1958.428841	1321.704986	1193.558518	1082.371205	1354.1614	1375.888405	849.3630683	369.6829954	553.5567205	1013.671976	1044.634713	1908.378746	1402.991014	1234.81621	1310.588127	1057.004007	654.2388083	785.4452271
AT1G18810	1395.699133	1174.053484	1370.298666	366.9309081	508.2572831	543.4677964	1140.943642	727.6805214	885.5258625	454.1993243	380.5367945	624.5289663	219.0494607	235.8482304	218.5321931	359.8140887	457.2570682	381.3359102
AT1G18830	10.95720151	6.994791809	21.03308065	2.005574971	3.929783315	3.046637859	611.8778258	395.4606049	354.1294255	717.7734894	743.9548552	1116.02314	22.00580432	14.92650189	29.00826673	25.28356424	7.980990315	14.94001186
AT1G18835	29.13453832	13.39942755	32.56129797	15.03482013	19.87185972	19.79185633	14.90500258	6.12298252	12.24635035	3.030550005	2.982988497	1.963463742	3.02341354	1.99404469	7.007448379	8.840418918	13.19097797	4.992145938
AT1G18840	698.0265941	520.3951019	391.2527239	845.4313743	1202.437939	887.5353987	1993.318838	1321.459934	1415.900866	1991.086266	1838.894118	1937.50578	692.1493924	913.9305815	692.5005808	1537.370488	2156.115605	1775.435325
AT1G18850	207.7243241	132.0241942	142.2068118	97.88596315	114.8822277	120.6074776	213.7926551	106.3369639	180.8969057	160.8567586	200.1038067	134.768655	202.0862406	228.0403808	178.5863511	150.3753625	145.6015816	121.6486015
AT1G18860	0	0	0	0	0	0	0	0	0	0	2.005541601	0	2.008427894	2.99310019	3.005478664	0	0	0
AT1G18870	298.0493139	177.2716356	185.3862055	221.1317916	230.6383861	260.6985287	1276.764283	775.3081418	880.4497587	925.7788259	752.3419009	819.7651674	18.02312264	15.02222386	12.01081582	9.601325168	10.96002879	9.979858452
AT1G18880	17.4733548	4.112770778	12.17042257	2.160773069	6.12815759	3.018045673	1007.417507	538.1896064	692.231862	492.2369568	408.0055474	544.4672195	385.0578638	428.1622003	271.3762972	169.1789381	244.607104	200.4450727
AT1G18900	434.4791307	328.8581341	363.8680638	278.5694489	252.1618018	264.7931117	1917.84827	1123.561964	1241.403828	961.9448761	1000.54745	934.778042	417.1936224	599.6579551	418.2076471	460.4600734	532.089943	550.6228921
AT1G18910	1780.639834	1160.726384	1136.138286	670.3509585	557.2428471	801.1821133	4.953323986	2.950472159	9.294365357	2.932429315	1.009094026	0	2191.866369	3345.58376	2638.755068	1922.301029	1616.771733	1979.481517
AT1G18940	58.6249685	34.21085581	38.11282953	6.006535618	7.897811241	10.11034818	270.804766	143.5290662	158.4640518	27.64325954	25.21967843	57.48932696	2263.584606	1937.403562	2236.330385	27.09472581	1.001460061	0
AT1G18950	538.8353814	377.5891361	522.3742587	321.7181694	408.8293733	476.2519906	253.0777152	116.8902723	135.1863164	183.6093005	159.8930287	150.7693382	928.0259384	998.0227244	1028.021887	861.689616	1016.694407	883.0088375
AT1G18960	0	1.0025643	0.996762421	0	0	1.000587566	6.003380043	2.974039198	1.002962965	0	1.010405814	1.006476554	0	0	0	0	0	0
AT1G18980	62.23931697	95.78416739	68.22335368	101.1783616	77.86417925	141.6872542	43.92966202	17.11132172	20.04828544	0	0	0.995744076	5.996762353	6.998103254	8.992043911	0	1.000177772	2.99564027
AT1G18990	605.3105201	402.5997797	505.8091203	255.239117	296.6579494	147.6546159	27.0150874	17.85451101	16.03227145	0.991322075	5.023684171	5.040260538	110.941898	246.6927411	167.9915542	309.7849034	588.2274231	468.0946354
AT1G19000	4564.981317	4133.756546	4823.500643	2543.807872	2626.498271	2196.73	9966.91625	6140.590782	8728.091064	6243.95533	4570.134609	8718.235097	6334.059721	7614.546569	6686.196325	9981.804233	14797.83999	9837.17308
AT1G19010	119.3580877	95.18513147	103.2015346	95.35766654	93.71138448	103.1733035	27.45243369	20.89390209	27.06765331	45.23372883	40.2716131	52.77063655	114.6794762	196.5212831	146.8209644	198.9933891	243.8832715	284.1037082
AT1G19025	52.57881673	40.24815306	40.08991354	24.21414868	24.4483104	40.62790984	250.8894025	166.6532247	228.1820365	115.8718314	114.971023	149.9271217	269.8785891	554.0001109	290.4792979	147.571055	163.3322243	187.8884497
AT1G19100	651.6305424	494.9725001	543.1975785	442.4053761	436.1265729	480.2951329	648.7655876	448.1867547	531.3069868	602.2192802	571.2806093	603.7299364	483.8692492	608.8398156	599.7910028	747.7470873	937.8936235	778.8677672
AT1G19110	2076.390878	1786.803061	2008.357179	1902.11187	2133.618608	1730.175324	4193.05555	2830.239559	3476.07616	4488.363979	4140.930585	4254.394353	5446.609236	5006.912449	5225.000014	5409.794731	6280.893187	4242.521165
AT1G19115	1.002232972	0	3.97847156	5.139360397	3.781773902	3.122535199	0	2.933378537	2.016317956	3.974584412	4.029179553	5.018353043	0	1.003873185	0	0	0	0
AT1G19130	1099.126997	778.2774429	839.9768479	648.8449159	816.5578345	751.5585195	542.3587246	320.696212	311.1207675	319.1208185	316.4266629	429.7239053	1814.129185	3529.931528	2106.10115	1382.318904	1473.861023	1439.126259
AT1G19140	918.204237	603.7995284	723.8545415	757.1357014	974.6525216	917.3723612	711.0851281	465.3527522	515.7062221	381.6659533	317.5438229	460.7337164	746.3793642	1125.337432	804.9306951	863.5703839	980.9260089	1065.669814
AT1G19150	4269.003238	2923.678289	2734.744788	5288.150232	6243.828043	6393.474044	12529.25209	8758.072861	6368.788126	11979.28107	12075.31427	15749.80415	512.9558917	1573.704099	567.3908373	2414.347314	3545.244507	7665.846035
AT1G19170	211.839724	191.5735219	152.5626153	221.2436256	227.8299706	211.9836425	1211.283762	682.8124219	811.8448287	511.3099217	541.5089887	566.5852196	330.6187468	471.6766275	384.6941541	374.7247142	412.4433684	350.7674213
AT1G19180	2204.920288	1199.420927	2483.015152	3074.144839	2368.860404	808.1584169	447.0979836	418.1892544	1328.54315	294.6461838	664.8751594	1914.972386	980.790392	1528.737538	927.0528331	773.0376348	386.4580286	415.7269383
AT1G19200	10.0488544	2.000683263	9.980667183	4.00739558	3.998388982	7.002375074	87.64140005	33.06519126	51.1144096	61.05341823	57.06154397	53.85201288	66.39875017	102.8441606	109.3210274	10.03366552	4.993228836	7.929014434
AT1G19210	84.37715359	8.923465087	21.86450168	17.87964038	5.058818802	0	27.89810724	16.20611145	43.32647313	9.053135617	104.0266274	44.69029474	1.007356028	2.021307389	1.002742045	3.945710768	2.990194577	1.993924404
AT1G19220	1608.462737	1300.282854	1456.308086	1680.621408	2120.141595	1568.026907	916.8080154	548.2775763	834.4543645	396.7002305	384.6567296	742.3283269	473.7008592	457.719472	580.1713279	757.2889478	763.676091	426.2685842
AT1G19230	3.98682986	1.995725436	6.015747935	4.012303691	4.978327304	3.023903847	12.05651932	7.9264525	4.198670309	10.86678629	16.10796882	10.08542262	0	1.998327808	0	6.986412493	10.99953624	4.013878318
AT1G19240	79.71842668	79.95305648	61.4309764	70.44986427	106.2451036	74.07601007	41.25079845	11.04779208	28.35395836	12.30615176	15.81512438	22.28978125	52.31474392	106.2291745	64.05477609	81.72735561	67.16329382	80.9192856
AT1G19250	1.992463311	0	3.011079868	0	0	0	41.2335139	2.981113792	6.014441597	3.959920143	0	0	4.996371943	18.90452452	3.000531614	2.017434837	0	1.003836912
AT1G19290	261.0186316	215.8978127	220.3620481	170.7427168	216.7189477	236.0896864	85.52073486	33.56520194	66.24638378	36.4204356	55.35265515	71.92223778	425.9869508	547.5554778	388.4818757	703.9094266	694.8162546	607.4643132
AT1G19300	462.0319239	237.7064093	282.9133052	484.9615805	450.4616413	277.6620538	376.4340645	234.3904174	269.2985668	155.5134904	232.9241376	254.6499087	171.4080767	550.6657383	191.3459418	346.4611658	237.344697	396.1483055
AT1G19310	211.8812603	150.1709967	262.4541621	161.584943	174.6721255	133.1489079	175.3888242	113.5943611	130.8610234	97.89327554	97.60731835	128.0050716	609.962991	937.5791693	691.143548	580.2477857	635.1996824	642.0448608
AT1G19340	104.7713424	79.26281227	103.5091492	57.46315307	52.68653919	57.05381511	95.04989753	46.50136846	65.39970324	53.23350376	56.8736154	67.40900565	413.1099073	372.507728	479.1883	409.7866017	480.6399595	379.6854453
AT1G19350	5964.73315	4445.548901	5352.998408	3410.056999	3636.084311	3468.033629	2608.543454	2068.076381	2028.274651	2111.411479	1979.966903	3133.152285	1281.483712	943.6807402	1570.496884	1894.124214	2033.960982	1563.593855
AT1G19360	350.8509895	261.0042144	293.2359104	417.5221156	493.6498429	441.9119713	950.7698245	616.5261208	591.5941231	382.6762752	449.8384663	474.2035681	1094.916047	1570.436991	1210.530187	1093.628295	1092.513779	1416.64538
AT1G19370	139.3633311	110.27769	124.407134	91.01021242	100.1222166	123.121783	352.6427058	224.0246752	215.5856245	71.03544048	69.10335611	119.3131883	213.2912542	175.0367447	177.9879865	232.6881328	213.7929302	216.609938
AT1G19380	123.3766573	71.95339451	85.9677409	247.4149411	293.3555437	173.7424316	161.0621892	101.8558264	117.5560352	60.14114343	96.64965589	67.75867345	249.7859231	596.9898379	240.9277803	762.3647018	679.4822455	1048.831907
AT1G19430	601.1845526	445.9928531	321.7335877	457.6719994	655.6395641	538.3392569	937.5297662	549.6243672	605.3707927	464.7201224	509.2392142	659.6332611	3101.350588	2847.020448	3229.89831	2526.609112	3359.618884	2188.322909
AT1G19440	201.1848058	169.4095787	135.2277925	337.7403819	466.5189486	207.2708301	2001.842866	1281.638793	1305.230647	1019.058908	1314.960878	1224.881337	579.0959623	857.95863	365.2807358	1479.187	1726.159266	1939.83465
AT1G19480	354.3447763	248.3885959	279.0984131	241.0955777	297.5125483	309.3889645	449.4673507	218.7080089	273.7600391	164.7663874	191.3191235	219.119787	261.6232107	343.5022719	230.6628537	296.6821073	363.3308802	418.025557
AT1G19485	655.2971652	541.5044008	602.71366	462.5628023	504.2690918	535.2192658	521.7205053	303.5705158	326.9355745	394.5334157	349.07102	491.0118457	890.3848769	1191.236732	770.9246828	1147.242919	1667.35168	1459.060009
AT1G19490	220.7649307	168.5603413	195.9226026	54.04632949	29.84915433	48.32016727	318.3278437	197.6147827	240.8326487	202.6958491	146.4299803	206.3930435	112.0731431	150.3708442	137.019892	153.902518	140.7174341	127.9767866
AT1G19500	0	0	0	1.000449799	0	0	0	1.037298437	0	0	0	1.934418162	1.009060985	4.965212513	5.003168744	3.90009139	12.22610041	8.042328008
AT1G19510	305.0961218	302.6014066	408.1976707	98.85880364	73.67047657	103.4465855	613.031952	323.0954428	433.4638276	61.55286504	28.97616826	175.3456136	114.8472484	95.06492665	124.2273265	80.04945325	198.952909	69.44489142
AT1G19520	884.4082924	582.0165943	492.7551398	670.4301748	765.5564468	847.5814514	1224.929279	612.8267011	824.8544561	1059.583112	1088.563255	1245.737613	1521.425472	1694.319817	1407.432904	1556.85932	2443.947166	1467.359617
AT1G19530	0	0	0	0	0	0	9.927281707	6.100929189	19.35390985	0	2.000260342	3.9449487	418.6016909	108.6371033	323.3139685	107.2329805	45.75986929	3.979184885
AT1G19540	36.71843902	18.14502857	25.06203843	30.94291627	7.959172266	18.07410287	1203.165045	383.0307464	516.6315179	373.5826389	296.757315	503.0490184	687.9420368	585.2435103	556.6812715	251.7354522	203.9402059	150.8849481
AT1G19570	5430.909777	3662.72123	5043.242956	5233.845904	6666.322941	5422.083165	3939.157447	2622.319214	2507.986311	2725.392327	2590.501678	4404.691671	2428.395064	2265.600394	2822.665878	4567.589946	3050.647491	2357.829323
AT1G19580	424.0732519	317.2705009	337.1018074	277.7347695	318.8494795	308.13792	1278.505132	785.7698975	799.2025638	767.3130108	694.9457178	870.7968808	78.661251	178.4141779	106.709533	183.3289607	180.4565245	248.4472071
AT1G19600	1949.474535	1481.592733	1597.181614	1568.891339	2076.992531	2045.743504	533.0716751	256.7417801	339.1292424	432.3195924	356.8502799	487.6656342	2580.398566	2983.312738	2505.183292	3681.242951	4642.302924	3594.990447
AT1G19610	10.99729263	7.227654163	10.66569797	0.99782026	2.950794952	2.943973647	1.015378863	0	0	0	0	1.997491727	926.1067842	496.6586298	958.3952346	489.636441	953.896258	116.1115393
AT1G19630	0	2.443688676	9.008098593	2.472016915	1.404438516	1.473793225	132.0936359	65.66084021	87.72059675	37.24590962	29.40996061	56.66066395	3.031608008	3.990808265	2.011668896	8.135001922	6.920870208	13.74246847
AT1G19640	109.5379378	81.42086231	80.84341989	96.96671569	155.8671961	186.3019219	101.313535	43.97937007	32.96641612	30.64750317	24.2087353	100.9338433	26.90024831	64.78493184	95.83395364	73.14458168	11.0341867	15.06329765
AT1G19650	1662.2725	929.6067223	1165.913786	871.4249663	984.3554827	1149.902953	651.1849909	258.5483517	368.4693431	141.7906602	62.93188621	369.9973087	18364.12687	23232.33473	21575.19166	21251.04499	25721.14013	15510.39954
AT1G19670	7490.596105	5349.08287	8100.59435	6027.830254	8340.886961	4327.359818	269.675927	123.2444888	120.6030425	582.0234666	690.8990796	2087.319581	592.5772566	407.128854	820.5161585	1297.109477	404.0402621	596.2260607
AT1G19700	1013.865043	889.7137237	1018.760354	336.426229	338.0395104	417.1259788	594.9622007	350.6966427	484.3569875	223.3528992	191.5253199	209.0689557	1863.338454	2933.779575	2054.930948	2113.931353	2138.295999	1619.96501
AT1G19710	489.8808998	409.7957914	444.2518668	296.1485554	320.6157574	349.8233937	915.3664612	556.9665494	571.7181699	461.8037884	473.9746467	617.8160386	1022.293243	1444.911427	1025.968318	1322.980496	1525.071563	1435.030362
AT1G19720	1398.904847	986.1923973	895.2379216	1321.63849	1690.16807	1727.408343	2745.254058	1604.752553	1952.316364	2979.282753	2433.639107	3274.181919	2908.502659	3979.776405	3765.895915	3850.54292	4556.954863	4230.867543
AT1G19740	5402.606202	3812.267456	5054.7628	3523.866782	4234.21053	4032.882612	3860.327917	2266.857409	2592.479533	1700.718381	1902.010177	2689.741821	2752.087184	4382.379496	3333.179344	3790.296097	4595.713425	3908.401517
AT1G19770	709.0656949	296.4326399	717.2444425	933.2459897	981.9010604	519.3375984	476.9010349	281.058972	393.9251554	143.1977892	268.280707	193.6169563	3920.60923	4474.802594	4247.545452	3766.257438	3825.30137	5217.291147
AT1G19790	5.036135319	2.976679725	4.985941957	5.987145497	2.997767705	0	4.389743762	1.89206008	6.533134251	0	5.514538154	2.506182991	1.006177126	0	0	1.000157972	0	0.995730219
AT1G19800	1300.984247	1006.690363	977.0985811	1150.500264	1457.984462	1531.841377	1288.157059	831.3159932	797.8482934	910.2232249	946.0625497	1186.245655	1403.717199	1703.086585	1306.348933	1527.847172	1738.962501	1720.21074
AT1G19830	2.004777943	3.053387076	1.986024051	0	1.994134159	0.98951669	2.018534942	0	0.995257317	0	2.005549244	1.00476113	0.99471001	0	0	11.80672727	5.090388156	7.996317882
AT1G19835	2442.722361	2100.961885	2025.848891	2465.526809	4581.480424	2021.548748	914.3237663	706.8326859	620.5059649	410.5964272	478.6311223	510.7394853	357.1197018	377.3857136	564.538665	1543.040781	1824.911613	1822.236164
AT1G19840	26.20703066	15.04541435	8.985485581	4.984454688	12.18835774	6.879904839	110.8000558	65.16979938	57.19519018	113.3714378	70.21841095	96.29399177	28.26754814	89.67225448	32.09843339	43.2471691	59.13355295	89.6120552
AT1G19850	236.3064464	173.9915339	138.8949646	207.3515532	261.0380057	414.1537564	433.5621899	288.8397666	343.7399475	759.4369289	653.8441126	720.0333394	76.05169748	139.2595331	79.93071517	86.20322137	75.82394065	74.21820151
AT1G19860	995.4170537	620.5815317	849.9524083	606.0382919	550.3017795	653.8287142	2103.129922	1285.333991	1602.583265	988.8358659	966.3480351	1183.73332	366.0067119	515.009424	464.578679	360.5653854	329.1141178	273.7023924
AT1G19870	1680.741833	1263.358636	1628.187558	1217.700667	1810.369454	1177.742822	1828.556728	1151.421143	1440.236294	1845.610845	1592.403832	1601.902917	1460.654903	1575.104897	1383.301607	1856.5697	2433.580354	1518.345259
AT1G19880	736.5410116	560.9832632	491.0099132	657.8707139	801.885927	751.460214	1619.640208	1001.8368	1027.011523	2230.829937	2348.601268	1736.120002	838.8038078	1009.148315	791.8466884	1033.746731	1261.011796	1113.447819
AT1G19900	0	0	0	0	0	1.004698816	0	0	0	0.993473633	0	0	0	0	0	0	0	0
AT1G19910	3507.617967	2883.909252	2591.73595	2441.613492	3292.37947	2958.257801	2578.343292	1476.528731	1786.408513	638.6070763	704.4549769	961.2494025	1612.710214	2522.749235	1677.30525	1119.076352	1225.679988	1269.188854
AT1G19940	191.3587339	133.921163	115.3664677	292.2591117	318.4284403	282.3157011	17.00016559	12.83889915	14.99663302	18.79722326	28.15159593	20.44762705	1502.07038	3159.599972	2067.346619	3685.215946	5050.406856	5462.870128
AT1G19950	151.5746438	120.1972271	87.09446206	239.2318879	277.3308845	258.4200084	478.8661935	314.6451655	321.507272	437.4887971	489.0822182	583.971005	29.92072929	49.77866888	14.97110946	116.1502856	144.8308638	195.5205186
AT1G19960	120.0560012	70.22366552	85.21155984	57.07780543	53.57621065	75.43885252	4046.025491	2126.373639	3304.25995	387.0053122	417.5478268	1542.313813	129.846047	312.1889079	128.1294465	85.95747605	157.5405646	87.34427358
AT1G19970	146.1723655	107.6629211	108.7579997	99.03831538	75.17162522	96.68236273	159.3090703	56.58033703	47.11039102	5.973205697	5.007690227	25.05524536	292.7976634	322.2970612	331.1624544	131.5485133	144.6723399	120.53865
AT1G19980	82.80057192	68.15261615	71.37063024	60.75654081	82.07066655	89.39262164	160.5523772	93.93233826	109.3294289	106.3692312	71.85791969	100.9338838	91.40167325	125.5952505	125.1779927	116.6370632	114.1437878	84.21163349
AT1G19990	364.9427761	323.5730634	290.0446391	350.4253066	455.1625678	415.251972	209.4296609	184.4594112	168.9392659	452.9375884	457.668562	352.34307	38.01888526	68.8553124	39.91246184	62.37743226	68.60608025	82.46584564
AT1G20020	21435.5094	14789.05234	14925.65041	20297.73326	21803.83107	22975.4658	69451.4348	48631.33021	40348.75609	44965.78828	39717.98396	56395.83258	6031.762414	11304.4126	6880.030667	18241.73618	29341.49972	37039.31779
AT1G20050	401.8815226	305.9047877	264.5593517	346.6780277	474.9885333	428.6079514	305.8806215	217.562006	259.2317684	304.223152	322.5329473	240.2707112	435.6093307	583.9359406	426.9939174	434.8011945	568.2841876	393.2632006
AT1G20070	3651.061681	1819.147557	2923.422645	805.8282914	234.2588816	917.8280896	7665.748487	4000.583503	6148.04946	913.4282661	735.0605657	1392.365963	76.39121789	268.7483993	112.227132	174.2167448	371.8833919	270.6195632
AT1G20080	3.993900481	0.995290931	7.984899461	4.055420124	0.964648514	7.204782261	18.8776101	13.71144432	12.09496282	9.742924441	4.031522881	8.161420867	0.999563126	0	0	4.052710554	0	3.957791202
AT1G20090	230.1777314	272.3178375	170.2368073	462.8517343	713.0633521	374.6014282	188.7822669	205.8824902	161.6978616	493.7811049	644.9130824	252.4303721	1308.133073	676.6268252	1010.439501	1649.278636	1577.274357	1198.044716
AT1G20100	1375.566304	895.6950519	1230.505627	882.2779112	908.5853241	727.8802066	1364.972453	838.6700148	939.5587004	1210.244425	1042.032507	1149.771388	1937.461915	2033.499602	2028.37432	1094.921244	1052.284163	976.9905477
AT1G20110	2604.776252	1935.338766	2213.491213	2385.230314	3004.177333	2190.382113	1404.113123	766.61155	891.8813814	530.9958525	533.0879482	598.8053265	7814.717951	9640.930542	7999.387877	7819.537646	8194.803016	7166.405474
AT1G20130	0	0	0	0	0	0	0	0	0	0	0	0	1.002929243	1.000429345	1.002016752	0	3.982664995	1.991070247
AT1G20135	0	0	0	0	0	0	0	0	0	0	0	0	0	0	0	0	0	0
AT1G20140	64.38104	56.65918931	39.83592898	51.94586756	48.08014532	51.64640572	163.9840245	82.86763441	106.3918605	89.84813415	85.08992865	92.31826384	339.898399	372.1768719	293.6704087	206.6446163	220.8946418	185.9557896
AT1G20150	3.995721282	5.995058481	3.000353709	2.006875095	6.933676609	2.02565717	1.003919173	0	0	0	0	2.018296687	3478.809574	6553.799927	4506.939892	3314.439205	2049.616425	1643.420503
AT1G20180	0	0	3.004896041	1.000462422	0	0	2.977587066	0.983892374	2.003822916	0	1.271880124	1.009832406	6.989962073	0.987573798	4.99039185	3.031044664	2.013605629	0.999505961
AT1G20190	1018.66038	556.4007338	551.090258	409.955981	494.6275671	467.0513672	1065.660569	494.2429711	805.3056184	1641.926929	1259.208432	2500.685985	17.99661682	23.01975744	96.94983116	981.2525302	951.3898099	121.2325757
AT1G20200	884.9607735	720.4526122	668.2717271	789.5655714	995.4124072	990.0184553	322.8323903	219.845579	214.8857621	190.7035293	128.4305774	157.3985779	1915.552218	2926.59893	2166.167741	1770.249423	1787.136444	1753.337309
AT1G20220	1870.055941	1205.224127	1308.918235	1367.681853	1730.747484	1335.015544	831.8500141	565.7561494	620.4227761	1304.510737	1484.737773	974.0766378	492.0468716	595.42741	468.4093256	454.2878305	388.5512224	375.0685214
AT1G20225	428.7886461	318.6923587	387.9069323	352.596482	414.7404421	453.7850129	224.8105368	146.0975369	150.3301531	70.98239362	73.10557854	118.3325972	2022.718701	2547.131611	2187.067695	2102.735476	1900.380133	1696.106191
AT1G20230	71.56652721	47.99205841	53.13859177	38.20908384	44.1047426	73.33186796	167.9635975	78.17899961	84.91775905	81.01405878	53.51879177	112.9885763	19.90665302	32.71284847	21.93186035	13.01150122	7.066170923	10.07222687
AT1G20270	333.1082558	236.2550795	283.1489691	221.96219	225.4267281	206.8717681	179.2223663	100.855487	118.2826053	67.54084754	98.78508183	115.1902319	237.4885934	337.3810738	275.4260617	252.5268608	243.3793829	253.8621544
AT1G20300	160.8538105	98.70379044	94.96731096	90.73890681	91.84585509	116.1523015	66.23362197	57.91487164	51.94582655	91.83186007	139.5958751	138.6162837	154.2547966	196.2587496	181.2061603	236.1925022	214.1445018	348.9250558
AT1G20310	136.3523043	39.94095055	49.98611732	100.1477445	34.12219724	27.02162042	90.97047947	9.077736059	26.00090209	0	4.996687028	6.976630518	24.01817798	93.21805268	54.01925068	2.989689304	22.01078569	28.00099685
AT1G20330	2731.518404	2529.420692	2152.416106	3987.256144	4985.619696	3322.237601	1007.651027	730.7615184	683.7399899	608.5452996	574.4881002	764.2885994	2495.349891	3412.725352	2660.684765	2806.000759	3381.304884	2514.05253
AT1G20340	72975.10783	55773.75231	53582.2941	89326.8019	103691.8548	96056.11609	146592.716	99147.7436	97343.4627	97685.18801	91026.72882	149842.149	5561.54609	9127.73081	5487.786774	20735.46928	36728.8651	38068.23755
AT1G20350	24.22773758	11.91497982	21.000629	19.97861444	6.096397723	2.951078381	2.011484974	0	0	0	0	0	150.0925522	179.915332	107.555511	214.8793132	237.989598	265.2199915
AT1G20370	521.665334	362.0315115	294.0119072	350.2351009	423.2549823	355.4841411	475.3561191	279.271583	336.8932843	390.4638572	400.1745635	370.4837663	719.2274589	751.8100245	703.9447803	947.8108754	1143.398515	1010.239385
AT1G20380	174.3827608	169.2763828	127.1808861	88.81545667	114.4802699	125.6785267	151.7162676	81.6587896	89.5797017	55.85949382	41.49284502	53.75937512	1629.763154	4222.295071	2285.653776	924.1572986	666.4925825	1132.797586
AT1G20410	250.9083084	218.7780211	214.7407424	225.3479095	270.3403253	263.408123	352.3881065	203.4900612	240.1274233	293.9896175	362.2981043	382.9086937	331.3258687	417.6618205	362.9942763	363.4437199	501.0639055	407.2740157
AT1G20430	21.69908643	21.51603604	11.98311175	14.986009	18.03182959	32.75753001	232.82604	123.8263503	124.4937517	207.9301656	197.9100979	232.5055256	49.20978325	32.70686528	28.01367559	28.62565606	31.55015954	41.02225342
AT1G20450	10308.04915	6938.759884	8803.782717	11992.01258	9794.021831	10789.6486	24145.56052	17315.26803	21366.51482	7588.112425	7654.242959	12939.88895	12763.16673	27122.01503	18490.55679	24665.15461	15361.20655	8730.484912
AT1G20470	32.0873491	32.3858781	88.99687557	20.02081487	24.0479663	16.94196225	275.1530261	127.9373159	137.4985335	42.80626277	82.36956268	47.61254161	17.03104653	8.927847458	12.99459412	3.964939338	7.100395601	7.014237182
AT1G20480	4.028448451	2.967673506	0.999528147	4.99787258	5.001275326	1.001754671	28.51619228	23.47798659	26.4700528	144.6210802	85.53955222	142.4631331	137.6322223	205.2304868	127.3373636	252.8856285	335.7898777	235.2017022
AT1G20510	1030.635828	480.7667373	1185.26218	2051.929867	1925.76898	747.047695	1128.914957	712.6177786	1332.698485	980.3205414	1220.670999	2714.851168	2138.831968	4582.746969	2331.615766	2473.657526	1173.897651	2360.659966
AT1G20520	0	0	0	2.000890407	0	0	3.015654822	1.99094369	0	0	10.06382233	1.003898472	0	0	0	0	0	0
AT1G20530	9.926501053	0	2.002122731	19.179861	47.65997069	27.21724916	39.09274038	23.78443197	33.1243423	161.0405004	108.6183234	196.7763355	0	0.997707156	0	0	0.999764284	5.995272028
AT1G20540	214.2685347	145.7568861	138.0896173	191.9006312	266.6000105	286.8028186	388.7206518	264.2760628	275.2822442	200.2612856	247.2919165	287.5777182	450.8324748	712.6888349	485.9016518	521.3532199	649.6775467	766.6104197
AT1G20550	144.2713307	143.3595723	128.2278691	121.6363116	179.0792376	140.1972724	39.07846499	24.75756728	24.02753663	29.6215583	28.34882424	31.22232571	128.5407684	174.5543191	102.7909865	169.3864883	197.77157	198.097226
AT1G20560	1612.561031	1303.035529	1772.209115	1892.165912	2283.36276	1451.456436	3201.585067	2245.783138	2249.653382	1595.304913	1681.166973	2034.874762	1272.215958	1951.339698	1524.924165	1257.689637	1527.376572	1429.438514
AT1G20580	499.3259928	309.1303824	292.8784096	352.0316608	430.9525534	495.1943265	624.1433371	400.167552	497.1540518	540.1838166	557.7474279	797.0460972	351.0311302	484.9863053	387.4667918	332.0790335	339.9016875	368.0017549
AT1G20610	61.88512147	33.15032441	37.08519138	64.21252173	96.43220082	68.98818421	510.6261347	257.5377188	310.2763	474.9199481	355.7580545	693.2540772	29.87244466	96.00512657	41.86514048	64.38694722	62.64725591	62.28191817
AT1G20640	1142.340365	882.4271303	926.2130139	551.6068731	557.3649954	605.1335745	2728.070365	1554.228186	1914.197313	1312.41426	1259.33003	1347.805676	2610.467645	3365.921724	2987.245265	1998.396489	2583.002512	2097.499043
AT1G20670	1490.806008	1158.612512	1259.109368	1055.43888	1099.273802	1073.970879	1872.136638	1227.892678	1344.92067	1267.719152	1147.103127	1525.149192	1290.63225	1650.648934	1195.246515	1583.410274	1800.076228	1695.261296
AT1G20693	2228.517349	1635.485215	2649.227642	1059.566167	1244.202064	1636.451858	0	0	0	0	0	0	5643.902506	4338.603525	7393.9957	3545.047254	2930.750148	2465.048536
AT1G20700	20.21511161	10.03294187	10.95825592	10.91056314	9.091051428	4.925098842	0	0	0	0	0	0	0	0	0	0	0.993582271	0
AT1G20720	105.4801774	64.66825195	28.62631034	72.33814272	75.25615466	116.6886133	50.44147325	39.3041261	37.18202755	106.6981672	112.9514381	130.1668594	33.18636729	74.74990712	24.09584905	31.52884144	28.64372063	42.73767377
AT1G20760	1661.869954	1342.049481	1328.647271	1280.512827	1642.120983	1442.915227	2855.958977	1713.302569	1799.81492	1511.20417	1619.697489	1978.158462	4953.899832	5637.046988	4679.409041	4533.263424	5079.950289	4202.598234
AT1G20770	502.8142745	355.0620604	371.273562	385.5502856	519.1937005	457.5074444	1011.018484	695.9817502	691.7700366	511.9723924	490.0999755	669.1248021	292.4414683	396.5477783	279.9350536	345.6250552	391.0533039	324.5197423
AT1G20780	979.8893056	754.410475	884.0752095	1109.271212	1690.417127	935.3591625	2057.317732	1149.531659	1352.208787	1261.294019	1435.632385	1238.321337	1351.137854	2074.839114	1516.211703	1450.441863	1503.576629	2004.32819
AT1G20810	2521.218603	1873.263098	1923.691103	2773.062748	3291.396566	3109.786076	4312.495836	2875.798869	2307.29233	2474.02581	2301.7056	3415.894192	752.0107647	1195.05806	885.2295028	1316.499484	1738.602277	2140.040042
AT1G20823	573.6071757	532.9811244	522.9808733	280.7096699	163.43004	165.2446807	581.9681791	405.5242625	426.7998538	92.01393016	152.2535246	275.0753	26.29949211	50.56119897	15.05600294	44.08180125	75.92809317	47.81372361
AT1G20830	1251.291522	952.5127996	948.672483	1138.250037	1285.129448	1313.051807	1253.454459	847.6458175	793.7026128	701.91538	778.8336983	968.6366827	629.1288533	935.1567876	634.3714346	839.3185714	1075.690254	1091.191842
AT1G20840	393.2314374	232.5368286	291.2960948	277.9476885	466.4999849	480.0528117	744.5748004	501.2606757	523.4641002	1022.852585	1031.027337	1201.168577	9769.469144	7005.393076	11305.04198	6278.499587	5428.122314	4179.871356
AT1G20850	931.6129282	818.5201666	1153.181564	1677.324355	2365.766102	1885.058308	1839.113038	1698.971411	1676.815812	2300.260085	2284.812711	2209.521969	29.91502035	70.76185817	6.987017107	644.1474196	835.3215198	796.9508547
AT1G20870	8.943101793	6.023206669	1.003900429	9.989448703	8.955278635	2.013306054	5.01080857	7.047621056	2.008094133	5.944139012	8.043303226	7.961246735	19.89831692	22.88126113	16.95701309	17.05739142	40.17572838	25.14577136
AT1G20890	146.8599472	134.7162932	140.9153512	83.28555333	86.5779548	75.60939454	81.50458852	55.53499371	50.91415848	69.14055453	84.61266143	63.19468327	78.49328088	88.33644083	80.18702314	71.54080243	81.1428449	60.40056887
AT1G20900	0	0	0	0	0	0	0	1.988901275	0.99813509	2.022485589	0.993025554	5.00917094	57.52624646	48.73011221	88.39531563	234.7482253	197.2982538	54.68877503
AT1G20910	429.8303213	313.0673295	382.6673366	296.6694347	281.6423401	344.9805764	752.1611141	455.2883208	546.474195	910.3909181	946.1305189	809.2016609	247.5961113	256.1097624	232.0119492	210.6716119	295.7408955	218.9576154
AT1G20920	2356.103262	1764.432646	1707.801345	1605.979312	1849.363339	1663.87015	117.9733765	86.43735537	95.19802651	106.2619565	58.11690099	102.5549234	4061.252065	4216.907437	4332.193825	5019.986444	6129.221096	4464.970515
AT1G20950	1289.782948	990.759357	821.1380058	1170.877307	1165.338904	1292.727627	943.0981792	632.6007453	777.1873328	2165.076314	2325.291867	2038.229254	1028.42778	1719.434314	1221.877378	1159.505159	1286.864271	1013.322556
AT1G20960	5912.916125	4010.852248	3892.668155	4045.189042	4999.425899	4569.75035	3900.124272	2176.556074	2608.666608	3331.855291	3432.450449	3580.571863	10045.88388	10238.91499	10783.55636	10082.68778	10941.98022	8101.094589
AT1G20970	1795.544726	1576.417684	1267.267951	3153.716063	4819.258425	3165.957666	1938.369782	1348.160184	1257.39835	1796.522786	2378.400711	1796.55295	2849.754041	3449.254774	3016.292896	4629.916032	4682.371873	3962.264353
AT1G20980	2262.514818	1818.760734	2411.740266	1661.487075	1936.956705	1566.238883	4381.133594	2701.012489	2926.797349	2452.267704	2546.942002	2384.490641	3484.972903	4209.666784	4094.97197	4581.845037	4295.462943	3845.38356
AT1G20990	0	1.991059427	2.997762043	2.005555536	1.006490621	0.993996868	20.07730462	10.99797844	16.06471783	69.96575844	67.06364896	15.06918864	3.033118819	4.06668716	17.09870112	5.905243785	6.938888534	1.98451941
AT1G21000	6170.396064	5874.627017	7652.831856	1233.004709	1168.212908	1112.454011	1486.562884	979.5774122	1437.372279	196.6500681	173.8074914	532.6065593	11999.47259	11076.97757	12466.78672	5443.589588	5426.089834	3393.640736
AT1G21010	938.0442731	791.2787112	764.9747836	418.1730531	302.7146814	185.1260138	236.0112653	151.3451525	310.933806	128.2906852	108.0620416	420.132514	18.19692375	15.76459509	20.05469435	13.79510048	13.21126734	15.01455504
AT1G21050	192.9944176	216.8516084	151.8798816	207.2212547	369.0487814	349.8137117	251.3453943	187.1982707	216.6111347	68.74798475	53.2591881	170.9306247	487.928282	467.475716	397.6523746	1001.433347	1025.602197	1088.84777
AT1G21060	572.5832016	553.719657	368.7655916	435.2016229	502.9516309	670.2912306	1948.299007	1214.224283	1403.847456	1258.16726	1254.195539	1691.558516	94.53653706	214.1488559	89.25011304	423.7732685	720.2175354	749.6985997
AT1G21065	11839.62101	9289.824468	10420.61627	8140.621232	8993.683177	8581.889748	11234.21601	7632.149236	6830.620959	3959.767227	3197.26261	5409.233756	177.8427124	236.1276244	168.6718836	282.2882224	300.213846	367.9024128
AT1G21070	111.0326095	69.03540985	109.4188014	111.9780736	116.0233249	83.51509037	1316.968319	841.9420064	745.8346009	767.4450227	899.6605228	899.4537017	144.1789693	211.854466	128.0873129	366.8981007	585.6020416	438.1996182
AT1G21080	2449.128606	1777.116087	2028.091233	1577.192127	1435.625837	1564.136745	3441.38914	2114.90784	2390.369523	1044.990657	1007.471799	1475.223271	2274.971658	3489.290578	2560.801187	2779.624145	3041.862592	3129.183319
AT1G21090	68.07594273	54.09775653	39.98277907	85.75607291	115.6889506	119.3223422	74.8084527	38.59725678	47.00012449	296.9596439	262.1039047	169.3682377	81.14098643	32.05186528	65.0214607	112.3600955	127.2856331	83.06212083
AT1G21140	27.26336078	18.86727443	29.85536677	0	0	0	273.34224	49.71976141	93.96503178	0	0	0.991540764	153.7845301	218.8846072	127.3549086	111.9307036	117.6933034	38.87362097
AT1G21150	108.9009116	75.55665458	79.26654557	95.09806082	96.78381264	127.4113027	0	0	0	0	0	0	75.92416633	86.96003948	109.0045403	115.405918	126.8986083	126.9328686
AT1G21160	210.8252481	153.1074445	190.6101725	106.4923106	145.4228333	143.3078577	30.16105554	23.61306243	30.1209312	2.940614411	2.024029897	7.003900263	1272.975403	1229.869693	1164.55041	1130.059391	1356.491756	973.1983921
AT1G21170	93.32987998	59.43696163	39.73072461	84.43586555	129.7463685	103.7655692	0	0	0	0	0	0	450.1965506	901.629687	471.2759062	577.805974	680.8744101	796.0199913
AT1G21190	299.2061113	210.7117271	134.7992706	223.4570224	289.1219343	305.1328576	58.27745054	50.696887	39.57540658	53.60926918	49.99754719	61.3599754	790.8802933	1220.22816	845.386026	822.313015	891.8637466	913.2112903
AT1G21200	389.9565446	317.3997455	335.8356892	255.9438966	302.6227883	317.7674767	656.811204	362.7740946	329.7047462	304.610065	275.2993896	319.2657615	722.7918431	940.7029638	719.6697918	805.3402928	924.2285684	870.1050405
AT1G21270	400.4269342	317.1438875	359.4560871	479.6760137	746.7513009	1027.951209	1.973254817	0	3.027049142	0.999032995	0	0	1346.664286	1829.017367	1399.33752	567.5728564	376.7814715	625.9847816
AT1G21280	0	0	0	0	0	0	17.94042909	6.036681107	9.989419461	3.019671226	1.995700031	1.988380499	305.6454522	406.6052473	387.162843	315.194987	318.4230789	264.9935487
AT1G21310	6136.163408	3239.264802	6544.362666	2091.182122	2315.959316	2825.321957	736.8242444	727.6385083	338.003519	157.5288361	251.3728629	248.4784265	1787.302781	5732.163159	1207.864599	7105.169067	498.7399374	547.5116888
AT1G21320	83.20229601	83.03357924	85.12907954	66.20576931	90.06359631	70.06625235	609.0557483	370.8417032	438.7200811	339.3243313	328.9122845	346.2436554	232.2936592	335.7406593	272.0603165	284.1248719	296.4023269	261.5952627
AT1G21340	0	0	1.001621641	0	0	0	0	0	0	0.998101512	0.99809276	0	0	0	0	0	0	0
AT1G21350	843.6671939	622.4723828	492.732207	968.2689913	1074.556551	1183.902896	1549.792782	1130.884752	947.3422302	1967.267068	1810.307974	2329.955722	97.88731731	204.841913	94.45124372	262.378161	304.6216567	494.352964
AT1G21360	62.61029325	64.64980399	69.09857223	12.13788347	11.6070718	20.47501649	116.0668464	95.24825699	68.06197149	7.877195323	12.1292184	35.1421197	127.312739	128.8058347	108.5519685	113.7875087	176.6376024	108.5312941
AT1G21370	160.0468014	133.4758813	146.0742631	148.8585684	215.306527	209.0285244	352.1536077	164.6876562	221.0471259	142.6908799	143.4144044	184.9170458	489.1169545	811.2533441	493.7816333	583.5349594	619.4055504	707.5717854
AT1G21380	2370.874036	1562.011527	1890.447829	1952.225525	2014.871981	1979.545271	4302.74058	2473.396962	2496.445266	1388.351004	1325.281282	1983.877507	4599.661961	7146.673582	4809.679283	4040.76839	4246.304863	4432.429181
AT1G21400	1323.413562	1373.757649	1419.653	2125.652017	2561.605303	2344.703782	1224.090151	661.4839957	866.4104054	1257.766985	1160.668265	1439.428426	21004.13274	18145.17252	22882.74071	19834.43387	19140.96117	9789.702004
AT1G21410	938.3476233	723.7178225	811.5033251	817.434284	1051.766521	626.2603526	1534.023412	792.7439579	1611.059729	774.0679225	582.2390178	2018.72079	3705.468661	3351.893169	4044.985176	3113.416469	3742.62459	2649.433476
AT1G21430	0	0	0	0	0	0	0	0	0	0	1.002794783	0	0	0	0	0	0	0
AT1G21440	295.2805968	238.1502232	180.3359601	518.16473	684.460591	777.3598613	132.9417847	67.37595479	68.26472894	418.3400881	392.1419139	605.6593504	986.2539966	1163.081939	1102.622651	1682.17291	1709.825946	1260.239555
AT1G21450	1077.387459	893.1693041	999.4783104	712.0440879	735.3166912	758.6602444	2015.422405	1202.949282	1528.181659	1053.587713	991.7201078	1165.809775	4552.248114	5628.69512	5069.634261	4469.254075	5129.586905	4380.987124
AT1G21460	1450.962671	1334.629864	1114.606146	699.4508761	730.7139724	990.6251753	3505.789583	2195.382825	3573.859718	3548.011711	3377.425751	3744.825507	1599.658069	1330.459862	1481.748273	2605.015321	3412.775827	1429.337759
AT1G21480	391.9104577	272.1239703	281.4507055	281.2106253	350.1291702	354.7314439	536.8777275	323.4255107	356.8131632	478.6426568	510.1745125	579.7894841	271.8604219	430.2037131	318.1224265	394.045416	583.2001319	479.4351534
AT1G21500	3305.226028	2819.184618	2191.123783	6648.9025	8714.922091	7313.638077	4605.15024	3473.967873	3900.450466	9106.669153	7979.065999	10956.62522	838.6073336	1194.338918	1000.105529	5466.530112	10260.8131	11933.97294
AT1G21510	10.9165637	7.040222455	8.020055709	16.05869883	17.67843926	12.18136785	19.01108164	19.88875927	24.01539732	65.55275459	53.44582303	37.09543592	0	0	0	1.993766922	2.002784191	0.998502499
AT1G21520	29.84544823	29.21969494	38.8767362	6.016909734	5.205517341	5.886504734	11.91249087	2.049237091	4.100075731	0	0	0.968033273	21.97394709	18.77085329	46.04652094	46.43679726	36.3555149	6.093787733
AT1G21540	39.45597334	11.90307901	19.9705599	9.964426427	9.092755867	8.932697122	1233.384853	940.0271579	954.0505768	354.6542439	408.7765907	480.8472665	750.883274	535.5246942	632.9149916	2612.707494	3795.520804	1047.333969
AT1G21550	96.39921485	46.58078808	63.95572436	18.93949529	13.02631002	7.954482231	664.0217216	255.5796312	305.2662262	55.35469243	42.03196446	93.8172113	106.5509402	285.1062541	201.3853309	206.1548576	249.3972487	148.4733974
AT1G21560	267.1222425	189.5256032	149.4185058	141.0076971	187.2607185	234.2632276	312.5251974	235.8152711	238.3877872	395.5157068	301.242963	304.6693436	0	0.992504074	0	30.27343887	40.08608392	14.95554609
AT1G21580	2185.60602	1721.784292	1946.743573	1898.911713	2558.62527	2079.811845	0	0	0	0	0	0	7506.870952	9035.38347	8048.45895	10362.18716	13157.07996	9885.206007
AT1G21590	2957.225332	1739.608545	2493.223304	865.8131289	576.9939924	1095.337781	882.50036	454.3478492	581.6608519	690.0625348	476.4830008	1044.444438	5342.001193	7711.711889	5604.492966	5480.954477	7078.300069	5539.64439
AT1G21600	881.515456	453.7752192	508.9885579	824.037556	968.2389293	1090.503921	1498.286933	991.6513978	1097.811643	3732.655586	4141.419516	3663.265019	974.6156561	835.3329851	1095.550379	914.5424419	1156.214095	952.1389934
AT1G21630	2845.658138	2210.38653	2394.084327	2377.292249	2940.378191	2506.120909	2144.123169	1395.170423	1388.195214	1040.122686	1112.280044	1233.440732	7523.149251	9618.553318	7988.132652	8088.822422	9125.308816	7802.999873
AT1G21650	1873.237628	1347.886752	1409.42959	1117.073847	1503.878858	1353.504167	596.4816078	311.7162725	397.5203626	310.0963254	269.730512	436.7949586	2583.115126	3641.752294	2641.856107	2641.519415	2639.353385	3014.053602
AT1G21660	445.7199149	246.9716724	300.7913794	248.0317562	316.1067055	319.3152125	1606.030839	1127.756433	1038.827217	1028.787659	1117.98103	1376.381456	2598.692846	3150.100246	2694.202781	4053.715066	4277.141268	4007.618781
AT1G21670	1785.288522	2004.190516	1180.177666	1029.603019	1277.697634	1306.585715	82.05252725	60.25773944	70.66245321	145.5603812	175.256721	122.23849	1305.070689	985.0885006	1649.417749	1438.036962	1452.105834	1378.324153
AT1G21680	13114.05492	12869.61578	13209.27153	7489.092011	9306.06931	8156.244309	25776.95026	12563.22876	16314.36755	7689.378517	6404.185218	15822.15708	61162.50013	73457.53103	65085.80587	60890.99018	75085.64893	58860.31863
AT1G21690	402.8656875	478.0808183	412.2226461	368.9836487	377.8653367	400.6116379	1013.238511	747.3586875	731.2420683	530.0140143	539.4579349	670.3523436	320.9274758	463.5100469	371.5138759	431.8914734	530.3015582	412.8675331
AT1G21695	96.48238975	74.05922759	59.05931744	62.77728849	63.65442145	86.12223208	20.86008178	15.17293654	17.03141321	4.028596124	0.987631942	9.912651683	28.15973074	38.29223454	28.06480352	53.43406594	58.89387651	39.89132425
AT1G21700	995.6185804	743.2176342	816.193515	779.331678	955.3473634	908.0000636	1208.08163	768.6339462	894.2468191	1185.558852	1139.001816	1189.27368	1775.24625	2059.473463	1612.867339	1729.959169	2232.975683	1814.557009
AT1G21722	1.002396898	0	0	0	0	0	0	0	0	0	0	0	0	1.003875872	0	0	0	0
AT1G21730	268.864604	182.9803776	164.8418098	186.1290293	312.9181457	299.1545995	111.4591627	105.6913504	152.7255614	431.7738665	528.9459463	358.2795963	321.3918372	322.1845843	359.882996	285.582133	434.5445867	285.4768788
AT1G21740	20.91057261	17.01798488	5.009340812	37.0037262	52.59644764	41.36737924	86.22145594	37.90893291	35.82680137	117.6174675	100.2684997	75.37409587	92.82609527	405.5936663	162.9858728	63.14886875	26.87009222	70.06734283
AT1G21750	1976.40626	1031.228774	1571.748611	1227.911111	1313.1417	1287.524248	2792.23098	1210.477031	1271.230011	1971.25037	1914.810111	2649.547232	6181.723377	15182.43298	7614.018074	4616.058046	4057.192397	5501.784904
AT1G21760	2530.079528	2244.435908	2579.009917	1929.791046	1952.816217	1997.679413	476.7562846	265.1857408	265.9756703	228.6788592	184.4847376	247.1862308	2961.910402	3651.522313	3257.529091	3497.053473	4206.3515	3035.165751
AT1G21770	1173.589003	903.9160945	1024.470161	658.4589378	772.4470699	730.2340723	1383.338401	903.7793192	986.1689933	548.646886	478.9744142	797.7690668	1037.047587	948.1674152	1012.925607	631.6707223	547.3539744	442.1738482
AT1G21780	1133.225994	1023.129241	1133.357151	777.5241577	888.9402638	775.5031281	2040.505276	1255.803794	1490.134038	547.2418984	486.2559944	882.1728126	2284.192121	2242.225708	2520.237735	1930.819708	2131.881803	1506.22417
AT1G21790	321.6915295	240.8123243	245.2125153	221.9309742	206.0202065	210.7342727	364.2052417	275.1896604	248.0522603	416.7380056	416.8173152	410.0234265	773.1279108	792.7415777	864.6150208	819.4628024	495.3964653	290.6582992
AT1G21830	414.9130784	367.7941376	552.5320816	285.1296764	354.8840869	392.9048248	745.0001342	496.7205016	726.2919743	425.6153071	327.4654809	551.0741233	553.7593289	461.2791972	646.7806209	943.1548779	663.4462507	359.0924358
AT1G21840	44.40773491	28.20782083	27.96151853	20.88888836	34.34402315	41.1602926	126.9962122	75.74204748	100.6748997	70.69867746	79.74776989	74.44625802	890.067654	980.6925644	978.1004698	1313.525454	1664.95825	741.2528449
AT1G21880	913.1615185	549.6701978	590.2961654	871.8948354	1103.414399	1071.564916	691.8255982	474.6244016	548.8117611	850.3250514	1116.293329	859.166457	284.2017207	394.8599988	310.6210449	1733.535909	2278.403309	1986.591995
AT1G21890	0	0	0	0	0	0	5.012119994	0.993455482	5.195591969	1.984402017	2.183481248	2.009463088	0	0	0	0	0	0
AT1G21900	1155.885868	850.2844689	797.6552594	998.3986358	1259.032002	864.3756677	545.5877712	318.9488684	318.8603609	225.9742703	223.0546647	317.8486704	1030.571246	1922.553125	991.8066902	1048.98529	1037.663842	1074.688982
AT1G21910	170.8884656	160.4926611	106.0768021	491.3524416	341.2021075	95.24487854	24.94528114	86.48137997	21.15260884	19.83463689	58.53503713	10.99243224	39.90202647	36.59881633	45.88592185	259.3540786	446.9068434	337.426367
AT1G21920	781.1971628	823.5290864	693.290474	334.9204782	558.9659076	366.302183	2249.89435	1367.408823	2431.09883	841.9190073	621.3082499	1300.546838	12529.11194	10593.56061	12067.86029	8898.363873	10147.96558	5110.647587
AT1G21930	445.5463702	295.3658435	289.3035393	365.605881	375.450374	427.2539345	302.8691403	194.7903816	172.7877705	196.1181891	200.4667963	251.9233586	230.8227154	293.0863917	210.4524391	310.692954	376.5512699	340.1190661
AT1G21940	0	0	0	0	0	0	0	0	0	0	2.005556134	0	0.998814126	0	0	0	0	0
AT1G21970	0	0	0	0	0	0	6.989302453	9.084725214	3.994493828	0	1.00547866	1.989461711	0.998169151	0	0	9.98913675	2.992282047	2.002175857
AT1G22015	0	0	0	0	0	0	0	0	0	0	0	0	0	0	1.001014627	0	0	0
AT1G22020	865.0520122	729.9266327	788.8188332	753.3504759	892.7269007	859.0674051	2783.387463	1686.437812	1634.618952	967.264094	983.645787	1158.708375	2304.697316	2956.53293	2455.841465	2878.915162	3185.990664	2690.66886
AT1G22030	27.16044088	17.8437431	25.92021681	63.2969496	128.4927102	84.81302773	32.08373845	31.14325683	36.15117264	66.23044213	87.44460909	67.20075398	35.25626609	11.14257129	41.1603104	23.79398179	42.61201114	21.87357174
AT1G22040	644.5671709	572.5990345	597.1265154	382.6304686	534.7105814	474.8578704	1894.210762	1136.839525	1171.293736	720.7875465	650.5676819	1102.057082	1268.723272	1820.487141	1538.462099	1423.69959	1536.688145	1362.185397
AT1G22050	202.3530968	181.9969135	185.8758976	138.4485049	142.662573	169.8975625	413.680939	256.1426302	284.2141631	165.2004875	182.8460372	213.2831451	210.0777446	285.8609041	238.7048896	197.8674807	156.9644418	154.24696
AT1G22060	1585.350948	1190.015561	1171.875876	980.4878247	1507.356706	1242.049761	4093.185153	2630.548219	2760.565938	2976.680122	2514.12274	3573.118553	1340.428766	1204.515256	1450.207155	2096.199065	2429.409632	1395.693481
AT1G22065	7.050554256	6.214441683	1.949630149	13.94002605	13.87223369	6.893899736	7.80339455	4.064332034	3.015638709	10.04536629	8.950258973	3.95655907	60.38284031	10.89316672	103.863307	41.32547121	21.35274041	30.16347161
AT1G22070	866.9884369	562.2064942	790.7558631	495.9139469	438.3644385	503.5534245	1025.081281	473.1855749	443.3541599	186.7687967	192.5874911	220.9812148	985.4554381	1574.498067	1084.408747	377.6941467	248.5164269	493.5448205
AT1G22100	0	0	0	0	0	0	22.92693895	13.7373813	8.090908036	0	6.057896455	0	0	1.984964207	1.998848114	2.01903283	1.001089123	0
AT1G22110	7.027447142	0.991791628	3.988567092	5.03644127	2.998378045	1.000276942	129.8849794	113.2018959	68.19430272	18.02522791	16.92675518	28.00656103	8.047680165	46.28081353	17.0514007	2.98938151	0	1.99089279
AT1G22130	0	0	0	0	0	0	0	0	0	0	0	0	26.99059981	13.93870393	5.999467324	8.047713186	12.00926387	8.987612625
AT1G22160	580.5911515	317.7877741	590.3755772	98.65380243	82.40483274	71.27296538	125.9040394	78.10983862	46.05065281	82.23052774	79.94314655	177.1716776	33.21262018	36.77891568	58.09555607	20.68184888	19.30775904	12.97517325
AT1G22170	156.4977976	82.06712753	95.93878393	68.32070638	99.16062322	122.2977244	48.1013734	43.45124907	13.10649015	0.984320172	3.028600428	4.035053935	0.998825641	0	0	0	0	0
AT1G22180	100.223072	51.32226123	75.73806532	49.33719702	78.47909247	28.58111179	210.8874274	117.5375092	118.159777	48.21592843	58.73943429	60.42536847	150.7557377	190.8336014	159.2368431	56.77580481	37.05300948	41.59254703
AT1G22200	721.7302669	547.7927626	540.5522443	706.7188009	686.3959966	619.6492254	1530.424574	819.6483703	909.4822426	786.2257735	795.1571686	811.8004043	1088.423094	1868.15283	1332.330822	901.835487	881.9651192	864.5922344
AT1G22220	46.5546207	38.57544026	28.94915669	49.96885095	45.68346982	49.30771892	25.97066218	20.16637171	18.979382	45.34765164	42.5738344	31.93066474	96.40582995	170.8631067	78.17394617	130.9789152	217.5836265	78.93912748
AT1G22230	26.98262503	28.97920283	32.03859205	42.01405166	49.85195006	48.12891547	71.92167887	65.12225787	61.95813771	23.01195346	24.95198639	60.96428621	16.99707179	61.02284757	25.03751051	122.5624568	78.15668273	96.24184371
AT1G22240	8.222392636	4.971038932	8.039641685	1.020472742	2.090862642	4.141451174	3.015372584	1.986571171	0	2.962937443	2.027025905	6.055243551	4.987337929	3.972464863	3.992808279	6.044921442	3.008958379	1.001380608
AT1G22250	7.907969079	3.045305553	12.02213293	4.002657229	13.83990983	19.11527359	13.91078436	2.983278316	9.115064078	59.44865748	37.43178951	13.9595546	0	0	0	2.019784693	0	2.980164954
AT1G22270	208.0719258	155.6250284	157.2469	195.9331039	201.2592179	177.9390306	315.6814642	210.2457489	256.5087962	404.7931391	398.4079104	385.9716313	131.6942491	140.0056628	101.071437	123.5164388	121.7446454	141.6434884
AT1G22280	2110.395579	1244.472899	1752.093596	1617.785592	1478.152981	1319.439401	1689.352029	1087.586548	1152.151493	1228.765207	972.2688528	1243.76325	3425.18579	5207.907673	3786.253598	3164.43555	3099.951944	3524.831719
AT1G22310	221.8957193	166.836677	155.8513739	140.5512791	255.6552962	179.7914937	2635.529122	1581.937419	1460.73287	1689.649855	1716.498729	2160.211701	153.7849973	147.2045329	137.9146799	175.8274348	223.9415086	200.5403315
AT1G22330	56.58883234	66.97585204	42.85952566	96.97564416	231.6268516	76.11845941	300.2713538	294.4933079	220.9963308	298.6639997	404.3363487	163.0464111	39.05177871	66.20893226	46.01710055	109.3723743	158.045352	110.1215273
AT1G22340	307.9685596	238.946421	316.3152594	73.41110511	110.4902082	69.97101262	260.3276759	160.8652046	212.0219664	2.050845396	0.985090609	39.54207701	71.04830713	99.47637005	99.10761731	101.1220622	118.3617102	73.8568323
AT1G22360	44.35114964	22.93283684	59.76316475	51.5136605	57.94436412	19.01829315	385.1088968	275.0422102	326.013779	37.04845568	36.11945269	150.8647981	2360.575194	3663.288047	3040.926795	691.4148644	555.9611462	584.068635
AT1G22380	679.4114347	579.0259135	912.9005063	385.166981	465.1909202	451.3119583	774.1648167	558.6649156	380.013616	256.6195563	391.4263453	308.3098692	158.3213125	234.5361341	223.4441343	376.6153184	744.4788619	480.2826402
AT1G22400	462.7670536	425.3828226	261.3747346	663.2666639	1285.465993	801.6601861	889.9952301	655.3102613	780.9455255	192.2753072	214.6102257	346.9379333	4605.349392	7451.848344	5228.974258	8089.259717	13150.19844	9478.519763
AT1G22410	7135.773009	5047.235663	4952.613363	6118.806628	6878.028524	7380.577331	11619.07199	8345.189299	9023.628547	8176.892353	7462.334494	8789.717945	320.5008692	701.4520369	321.6386204	881.3247962	890.0679842	927.886506
AT1G22440	1469.883934	1088.707888	1249.040938	829.1669636	1022.449184	977.3780361	1646.841514	1240.054829	1158.627698	1545.536431	1787.1077	1161.414065	0	0	0	2.001530325	1.993502442	0
AT1G22450	1198.983945	859.5701707	807.6045341	1122.173814	1345.828162	1398.110408	2047.764968	1341.495121	1317.326747	1284.466587	1323.813033	1731.057307	983.9735817	1905.786988	1156.535457	1078.387257	1029.204096	1281.064812
AT1G22460	0	0	0	0	0	0	0	0.988269883	1.010562691	0.984603793	1.002785816	0	0.998808829	0	0	0	0	0
AT1G22480	0	0	0	0	0	0	0	0	0	0	0	0	0	0	0	2.982376004	0	5.045816727
AT1G22490	105.2966152	67.34510913	68.89509308	57.737987	28.04925026	46.85985754	49.03006643	45.84394164	44.96804222	11.93411974	13.10004124	11.00455505	6.014599592	6.997909453	4.005954637	1.003058248	0.994566251	0
AT1G22500	329.8513902	308.814053	288.2034314	50.77734392	23.28411941	62.34830906	5.990854564	3.017428194	4.967148685	0	0	0	79.14103341	72.75994339	55.08193129	28.88399825	58.57822663	32.94475317
AT1G22510	58.43716916	39.95111589	36.05264986	64.86463189	74.10386053	80.95011311	104.5855451	66.78404186	56.5192684	26.84800322	27.18299085	39.88932914	33.00466586	65.23034416	41.98049035	103.4307261	157.1417909	155.3144053
AT1G22520	380.7631839	266.1192071	257.0242157	360.1547696	395.1441171	419.3100692	353.408968	249.4555254	260.9028236	184.0090973	222.9298308	268.4032616	162.3942404	234.3091842	158.3311915	137.2490661	143.504354	144.3449243
AT1G22530	667.1872943	578.3616113	653.7016811	1763.598368	3226.810857	560.1290951	924.164205	930.9441498	1052.476042	1011.119389	2017.938429	857.0376206	6420.919967	5800.429588	6122.980393	5743.854457	5680.123394	5035.066544
AT1G22540	589.0846602	478.8173467	582.5583658	378.6295081	526.9766824	539.120414	1782.789971	1117.499456	1223.965684	718.7452992	813.2801476	1117.431833	2269.695679	2723.338176	2307.903476	2111.505131	2312.894621	2221.758738
AT1G22550	6.281837844	3.990413385	14.00721738	0	0	0	228.5240458	138.3052554	174.102265	83.2577934	134.9059227	109.176758	194.7090268	129.5637934	203.9532878	369.1535506	394.5511538	133.2006917
AT1G22570	1.71355718	2.993879137	1.000229316	0	0	0	40.1350042	31.60592954	42.7301114	17.95695544	21.63548162	10.01217475	551.0583272	612.2518515	614.7927771	555.7942329	638.7562957	337.2684209
AT1G22590	42.17901758	49.43370398	44.96867888	27.92892403	29.0901529	33.8182685	119.1514773	102.7908204	82.25967005	157.3167162	112.0925725	119.4773612	2.010280273	0.995599912	5.015022056	0	0	0
AT1G22600	2.0058614	0	1.985947322	2.000948947	3.022407088	1.985507609	3.02035013	0	0	0	0	3.021749952	12.05381061	15.16255769	10.02686177	34.73231475	18.87067462	11.96568414
AT1G22610	3235.623339	2400.603882	2692.502999	2053.749765	2729.550186	2564.121905	7686.893346	4335.740146	4784.2872	4010.156356	3820.351822	3757.299084	2062.564514	3284.779911	2611.487891	3039.487281	2869.020411	2585.80221
AT1G22620	1975.263572	1777.280315	1776.095255	1547.072703	1644.612072	1498.914853	2256.276037	1307.567239	1513.413511	864.6372073	893.1595234	1206.407427	4138.187423	4722.30522	4333.316073	4330.957199	5538.423348	4382.113412
AT1G22630	3368.370797	3049.089285	2964.651994	2082.609816	2269.989059	2115.287031	2712.409426	1906.03795	1945.111805	1934.679069	1602.040473	2236.122344	94.05599574	209.0601355	116.6952434	295.2059265	517.1719556	418.7608509
AT1G22640	441.0614858	384.457087	463.3194511	184.7775771	175.2196302	258.1526086	465.2194256	276.4459025	698.5850822	559.88936	309.0957062	846.7078083	1155.043418	1051.757488	1205.221403	602.6956941	600.2486394	215.6759913
AT1G22650	149.9305698	65.84793516	129.0434181	38.78651776	42.20645943	14.94906437	178.0952383	127.2570262	222.6381583	277.8183041	453.5042081	164.0861148	2.000192298	9.078531182	4.00370176	5.991097099	6.949386986	2.99853647
AT1G22660	303.4504775	217.3829228	226.6468482	209.8962945	251.5685163	256.0153826	728.2735224	479.8629167	535.3404292	730.8139617	745.8682757	872.5661798	992.633665	1036.108782	975.6974101	792.6492179	910.1067855	732.7836209
AT1G22670	0	0	0	0	0	0	0	0	0.995263992	0	0	0	0	0	0	0	0	0
AT1G22690	870.1335069	483.4396445	777.2077431	1266.298862	1395.576978	732.7350206	474.0657211	280.3063361	202.4765827	43.83467399	49.8370592	86.78907333	1229.230406	1608.207419	1685.749749	813.9454969	1001.471028	817.3701529
AT1G22700	1689.295313	1114.237433	1005.54526	1535.124851	1795.030399	1619.556068	4315.395932	2635.731074	2371.154328	2701.786876	2824.483185	3561.019772	2043.539197	2515.921685	2107.378984	2563.884974	3591.373301	3338.264767
AT1G22710	18305.47769	16523.89536	23002.49041	18779.37846	19857.61046	21243.86573	20972.3953	11856.31654	15574.49708	3551.175365	3171.495126	8584.247092	23424.09756	23123.25862	24880.08008	18707.91259	20480.80637	18003.39523
AT1G22730	1012.303521	827.8366455	949.192777	850.6941816	953.6561803	897.4132794	1898.544318	1185.468712	1203.141405	453.5691942	479.0009599	534.194128	969.5957704	1426.078096	1135.005505	1030.231866	1170.446814	953.4929572
AT1G22740	206.602222	149.4179207	154.5635627	198.2808885	336.1710829	181.278684	716.417281	485.5872312	549.3879321	343.9953082	345.3178283	406.2972983	709.3370415	951.2158296	834.2132765	1597.656145	1461.098366	1333.916125
AT1G22750	1373.402217	1122.112834	1194.567543	1066.606292	1154.506399	1174.401252	1644.719826	1009.31332	980.8369686	489.0087384	486.4827769	793.9110907	256.5549212	491.6808702	330.9872432	239.8518105	327.1539511	342.3070685
AT1G22770	1902.291911	1094.786165	1743.651416	814.4659402	666.1271072	883.7310969	1555.264224	908.2851911	852.4511774	1103.596206	926.538051	1008.669582	4013.280565	3052.00048	4222.160374	2529.016393	2655.606422	2091.135848
AT1G22800	370.7818291	286.3525153	231.6742937	323.1997773	367.2204253	445.7580625	289.0336155	195.6415763	191.8646463	242.9374923	242.6568459	360.1970302	842.7306354	1052.024762	907.4851097	986.9334629	1106.039634	1091.083857
AT1G22810	43.24206674	9.033434006	34.71659611	45.57268886	14.17204803	4.90204116	5.980674737	2.046765627	17.23148231	22.51746102	26.64302803	14.82408402	5.056185794	6.047788114	9.031731797	8.819451288	6.018072107	2.986583621
AT1G22850	1064.930852	887.330413	877.3134058	930.3544606	1116.288109	1066.44989	5078.122036	3278.683147	2988.350106	2519.906545	2322.871318	3597.142658	1918.949814	2460.797051	1952.218309	1823.739754	2340.434157	2490.960949
AT1G22870	672.0008775	579.0775855	572.0109012	440.807215	502.9590172	501.6987018	382.8208189	217.2094781	234.0408105	264.1645146	223.6262468	301.5689587	2008.495534	2711.282766	2028.406668	2385.941887	2707.833916	2322.205893
AT1G22880	0	0	0	0	0	1.004709342	0	0	0	0	0	0	0	0	0	0	0	0
AT1G22882	402.5761313	310.2559985	382.0032168	712.6800324	1204.531622	512.738538	454.972733	290.5416238	208.0592327	211.7435181	283.0895094	219.2382141	883.8660707	1179.800308	1073.536797	661.157016	483.8273675	619.7949218
AT1G22910	689.8120198	548.4030722	810.5286629	629.704882	856.1582689	603.8546983	1219.677098	893.3884155	876.4540013	402.7457697	447.2983677	614.3634852	308.8642749	316.764633	255.4812574	277.8976821	320.3698877	227.2686804
AT1G22920	639.4422715	460.2920219	442.988644	484.8106547	635.0635799	676.2928872	1111.818473	662.2650017	632.3710179	740.8683086	896.8269735	1049.984961	850.362015	1183.34486	944.9312282	920.5047795	1007.770313	1013.393984
AT1G22930	4665.554485	3844.881185	5251.6976	3206.531061	3371.709816	2735.778944	15357.77794	8186.535567	9614.442284	4428.990295	3487.154819	7110.539891	31130.28953	33952.57429	34891.31103	25411.91061	27877.38677	19307.48549
AT1G22940	976.7005252	805.4046114	782.049238	958.4885578	1025.801824	1055.033558	1352.156035	938.092256	923.1059266	869.8383684	902.7361418	1327.271213	1846.523331	2544.520897	2002.575195	1910.333732	2236.254124	2055.538658
AT1G22960	260.2249446	192.6888645	167.352987	205.1650559	225.9070459	262.8844386	257.5038795	149.3789782	144.9687917	191.5889644	210.8421538	228.1776438	856.5775188	868.2093708	678.5701045	766.6156481	609.2514605	622.4843943
AT1G22985	65.71910875	43.75534361	58.84906352	25.94641369	41.80122715	30.44921647	218.2081385	124.0540971	133.5605841	66.70608853	42.43281384	92.57218996	170.9843028	230.7855864	170.8216158	209.104235	271.0933006	213.1504776
AT1G22990	5.62228211	4.029873002	1.99909194	1.986340272	3.02056055	1.431806463	718.7063884	89.56322854	251.8929308	8.036739018	0.998607668	18.81847141	3.038543305	0	4.017645516	21.84078342	13.01712104	4.928544898
AT1G23000	0	0	0	1.00044518	0	0	2.998866804	0.997562474	0	12.9620742	6.050388267	3.002463658	0	0	1.000085706	2.003981537	1.995310277	0.998037174
AT1G23010	504.5859771	388.3663987	433.83175	132.6262357	154.6611592	272.5889891	594.3993386	305.9537975	618.635718	253.8824118	253.7162006	270.3588447	405.1332741	929.9742984	412.7266045	580.4545126	570.790527	537.5994943
AT1G23030	911.0301667	932.159378	683.4871413	5456.899778	6506.43704	2687.53198	6428.894038	7632.103749	5430.853859	2093.777092	3613.486766	3171.83087	368.8449756	528.7300997	363.6824183	1390.311028	1979.364251	966.9300085
AT1G23040	1299.606919	1148.028038	1182.044252	423.2132634	441.9292884	502.2577482	2486.622759	1606.742039	2005.174757	235.5050924	312.0861561	486.953662	2268.571967	3191.494808	2777.002686	2043.396309	1871.680211	1007.889615
AT1G23050	105.2240834	137.5332294	132.4530053	65.90857695	67.24907082	56.89990134	247.6446389	176.8243564	202.2595298	89.98219592	104.4137567	87.03331763	294.0727426	329.3069667	354.3251531	230.9235977	296.1760578	153.4733614
AT1G23060	15.9865661	6.993056614	11.46851346	6.113212253	9.32248266	5.568248401	4.986400587	2.979356657	6.044445811	1.975983601	1.01665179	4.024302029	128.3838051	41.75285226	190.1592679	333.438403	340.8002145	48.98700665
AT1G23080	677.6206228	491.6440345	536.5394566	576.2563901	824.1126159	863.2186267	40.13013134	25.89796759	30.13715272	92.02300646	115.4726942	96.2533766	38.05909937	34.31020923	51.06394822	811.7963128	645.9429602	190.1016838
AT1G23090	9060.041655	7509.599366	7654.675863	4705.99397	4180.263723	3980.61738	16676.78498	10814.96553	10507.0409	2353.407109	2347.933507	4751.541686	7877.382981	12136.96509	8015.180099	8075.716582	8747.711129	12110.42301
AT1G23100	260.4224606	135.2733389	108.1156461	111.851908	146.5047769	198.5534481	3.935935731	2.05111116	2.024096277	12.31236944	7.992731509	17.44669501	103.5078398	130.9815632	104.039042	69.18656405	42.55555611	110.2278147
AT1G23110	47.52081016	6.041794213	56.18517595	0	2.990266639	32.13923368	0	0	0	0	0	0	61.75256121	51.68919782	162.5043228	24.9905957	30.21990056	38.20118408
AT1G23120	18.66957146	19.34480742	26.95564458	14.22751787	16.76215053	21.94771502	2.998177661	1.007215425	0	0	0	2.003798116	952.3363523	1208.409655	895.3856607	633.7113967	649.6336853	302.931656
AT1G23130	1373.033773	1518.876145	2471.928776	1587.47635	1885.393324	1362.087788	7614.493989	5318.737004	4589.733695	226.1829522	248.1256599	725.6124981	61987.14502	48648.44375	67474.44685	40504.47912	51929.00977	33814.11974
AT1G23150	71.30483753	51.04910284	64.11667775	114.9733303	95.56571272	60.01296162	52.49954461	42.10332165	76.31982388	42.62652565	54.8953107	58.99560114	1117.69876	1352.164902	938.6748245	1196.20996	1514.941371	891.2744431
AT1G23170	1243.171921	1142.011061	1230.080333	794.0084427	1057.774359	1043.14621	387.5298229	225.6934277	242.0631908	415.1559069	366.7560889	393.9299926	2815.815188	4643.642124	2559.926857	3606.205348	4243.918492	4579.599442
AT1G23180	1521.938622	1004.551763	1194.203339	1024.888956	1299.613337	1342.199311	1616.755345	986.3122929	1077.341775	1524.021751	1780.646199	2347.783215	2486.637694	3372.690014	3310.007717	2980.874408	2986.732464	3350.186722
AT1G23190	15628.76955	10228.09675	11541.77975	11327.89048	12547.70807	14999.38387	15230.02234	9073.706546	7464.573265	5888.758685	5968.585349	10577.8588	3648.511458	5963.600394	4612.68011	3564.751252	3478.793351	3802.993429
AT1G23200	2383.241549	1858.88581	1428.783906	1087.085069	1084.938162	1515.520747	936.8745385	623.6112458	1011.832021	337.3094609	257.4275303	811.2668861	453.2531091	571.0059001	564.3510482	374.793073	338.1749854	207.9864883
AT1G23210	8.063758939	4.954003716	2.298917227	1.004186107	4.976956918	5.01877013	4.000017681	5.985010818	9.024934667	0	1.997727326	1.057110459	0	0	0	0	0	0
AT1G23220	455.9953254	395.009701	441.1997525	399.6888543	389.7280524	458.4443809	302.3801271	147.3463378	208.5161965	167.577537	135.4874175	166.862606	166.0173565	216.4107821	154.1733987	200.7672381	222.9433764	190.8525075
AT1G23230	1917.128138	1459.790789	1546.562173	1229.289001	1428.420512	1543.162854	1671.196266	898.0739865	1046.399388	994.9400154	978.3848319	1185.67371	1680.401222	2145.70785	1953.771792	2172.795313	2340.394794	2078.792675
AT1G23240	0	0	0	0	0	0	0	0	0	0	1.00277836	0	0	0	0	0	0	0
AT1G23270	0	0	0	0	0	0	0	0	0	0	1.002781054	0	0	0	0	1.003958398	0	0
AT1G23290	1564.195453	972.5465094	803.071464	1156.951115	1134.021048	1585.466197	2455.197463	1576.123047	2042.9612	7484.076374	8131.62442	7658.906391	2487.21724	4143.983189	2417.272425	2456.137978	2307.03519	2436.137856
AT1G23300	0	0	0	0	0	0	0	0	0	0	0	0	0	0	0	0	0	0
AT1G23310	77955.16608	62761.56358	65056.77211	60111.93984	67975.73094	63302.19278	238968.9969	161297.8998	163238.0824	97433.87644	87146.86007	135872.1716	45543.68025	85465.38687	46379.99182	117287.7506	181701.2197	157514.7798
AT1G23320	0	0	0	0	0	0	0	0	0	0	0	0	0	0	0	0	0	0
AT1G23330	3030.6504	2560.185955	2721.073575	1052.160113	786.2123709	808.0137778	1012.698173	535.3929807	839.5764574	501.3316613	414.4937713	641.9542206	581.4470547	1594.409494	828.4914466	958.3860159	1003.64223	1063.392318
AT1G23350	0	0	0	0	0	0	0	0	0	0	0	0	0	0	0	1.003949889	0	0
AT1G23360	320.0645257	214.7827006	162.8635962	322.8621575	468.2947666	474.0058341	347.5502869	229.3360064	213.3075644	415.6354073	437.1326523	557.6727976	332.0204424	386.3523434	300.4025962	334.9857924	415.1718766	446.1453964
AT1G23380	17.03207248	8.041256561	25.54125697	4.985654106	3.002659076	2.988168292	28.85923076	18.96348224	25.23743731	5.973084732	14.04729456	7.220083535	13.00966429	17.04707877	22.00296505	11.95060199	7.997681286	3.003854831
AT1G23390	2456.389238	2258.840527	2634.379126	2837.675275	3651.386726	2514.899158	1768.365535	1125.1304	1449.424717	567.568591	410.3409857	1054.136521	192.169306	215.6746653	153.4463237	105.8399251	93.36038546	110.6526858
AT1G23400	408.1741249	289.6064101	324.0663359	257.8221985	385.1882256	361.1584721	1058.593877	648.2369935	640.2936963	816.5399292	776.7714248	1069.67072	2880.294907	3343.681621	3700.517768	3046.877267	3349.730373	2802.955809
AT1G23420	0	0	0	0	0	0	0	0	0	0	0	0	0	0	0	0	0	0
AT1G23440	961.7545739	918.8749595	1027.692652	861.1145501	1036.897084	1011.173703	914.003391	576.194971	677.012198	411.2391181	420.6546988	579.4474393	11438.9229	11153.37385	10382.21507	8542.529859	8771.295212	5540.097916
AT1G23460	255.2442773	215.6793953	272.6331525	350.7115043	395.445361	316.0756948	505.7865229	464.6893713	399.2572295	300.0586217	323.5475162	386.8239448	88.65667757	167.0349624	80.76356133	303.9191894	386.1974089	444.7327134
AT1G23480	127.3592763	72.20474845	76.23265474	438.0879122	854.3409902	305.3184058	152.7834321	163.0045329	141.1381324	282.2894813	324.4294574	172.7075448	32.41706919	52.63178736	40.21697048	272.7233091	317.6932887	209.6795437
AT1G23520	13.86633291	9.054289184	14.04698703	15.04882838	14.75096066	13.1844891	1.005930498	0	0	0.99325729	0	0	0	0	1.001045127	0	0	0
AT1G23530	113.9853124	101.165737	124.5184979	182.0116611	224.8109718	199.3337528	130.2546676	98.81004536	96.17665675	93.90835472	76.83663062	100.9549708	112.6246254	262.1252635	131.2121128	144.7166036	153.1949348	152.6996308
AT1G23550	13.9766841	11.03079336	11.00556436	8.979203986	8.987783476	7.007481753	311.7421277	165.652147	195.5845903	103.3097772	91.68043999	147.1388863	137.3772082	245.864981	116.1285528	93.50316929	109.6643351	70.98689796
AT1G23600	0	0	0	0	0	0	1.000389474	3.953953245	2.021291059	0.98469782	2.018439218	6.041558872	0	1.004615051	0	0	0	0.998527309
AT1G23640	0	0	0	0	0	0	0	0	0	0	0	0	0	0	0	0	0	0
AT1G23710	739.3285221	319.3008405	446.5565648	182.4812342	165.6049622	121.4169803	390.0025465	323.0138207	435.2003944	658.4360271	707.5213445	391.230598	438.2574233	550.9487367	505.0899094	345.6681678	413.7377085	350.4579106
AT1G23730	3.967264778	4.025463308	2.001132668	0	0	0	197.3790606	18.92907593	35.10799734	0	3.026887909	5.003092142	15046.70206	7692.049392	5737.988702	5196.233242	6094.516509	5644.405021
AT1G23740	11422.00024	7996.042648	8145.633899	7769.331143	9462.364142	9684.74998	5751.641296	3949.481193	3489.322539	7907.011952	6998.995191	9321.048923	3225.992188	3799.111319	2994.351097	5254.934382	6557.864974	9206.260239
AT1G23750	237.1426741	205.7842782	167.757481	169.2556489	204.5567774	221.5891145	4.952204159	3.039753379	3.012987632	12.18814528	11.04750849	20.64465131	2.002834951	5.947028867	3.996693675	5.948327222	9.137016341	6.016076761
AT1G23780	1429.783815	1032.951609	1058.022588	996.5020382	1212.121526	1230.993446	698.3505113	402.1148074	462.6144363	340.7254874	375.8411808	485.3072984	1113.228316	1280.726445	1040.573307	847.5196969	943.2741018	851.284971
AT1G23790	5.973587757	3.003391502	6.013323645	10.98867906	10.97663615	7.027806458	68.31979169	47.81053917	59.02980089	422.0771965	402.7423418	278.8021384	5.006361438	2.012878278	10.00979237	27.86933406	28.88692975	43.01748397
AT1G23800	137.3962388	77.94622539	102.7854575	96.30203631	107.6678689	47.27526869	35008.60154	24189.39818	27616.59833	7875.410631	8896.038602	12585.53182	4999.637734	7297.578831	5427.063233	3042.758373	3119.247303	2605.97855
AT1G23820	3791.569456	2693.827756	3322.949333	5415.776749	6257.567553	5006.242762	1819.417684	1190.154908	1723.397858	551.6069619	556.4760745	789.7000275	6272.334442	6232.338848	5825.319609	9607.413802	13214.69175	10792.38561
AT1G23830	261.8219317	112.5137357	170.8393947	146.2469671	88.17834074	156.7348255	292.5965915	92.54387013	171.6574556	14.90131923	8.07778305	43.03527387	1673.372164	3261.910394	1945.464793	1103.470458	900.7616314	1133.263946
AT1G23860	188.6701061	143.8024081	184.6849072	155.8858428	174.7689442	142.1936775	223.0049385	136.933163	184.6813655	226.3575882	174.7352854	204.7131344	340.2402458	350.836208	288.7882554	294.4020972	374.1282353	322.7311566
AT1G23870	12360.23834	12522.61282	11907.73654	6276.677	4816.117461	4470.493807	1397.010757	1188.415242	2654.568657	1796.894737	1515.812962	5806.714062	9123.802628	11178.22367	9077.595059	10576.70135	17072.15608	8056.568727
AT1G23890	110.9608645	84.32359968	125.2705007	100.8358369	119.8947275	134.5106612	970.9960332	634.1476673	814.6643298	794.9465728	737.7094588	885.1527249	257.8284866	383.9804374	292.2172057	359.6534521	376.7787796	371.4841969
AT1G23950	224.9324764	186.5550308	188.4905989	131.9598053	198.8927826	164.1072724	0	0	0	0	0	0	231.1396916	440.8743223	290.7144002	352.6392316	303.6016907	403.9109552
AT1G23980	10.86517733	6.532270697	15.87308193	16.03350297	15.06123958	14.253742	130.9489224	64.93532309	50.96152551	70.90352649	64.12260956	85.19145859	36.10113199	52.13209022	31.07236173	53.22413794	61.66225139	44.73547158
AT1G24000	0	0	0	0.997489957	1.000028029	0	1.005746352	0	0	0.993436272	0	0	0	0	0	6.023727339	0	0
AT1G24020	2128.556576	814.8270232	1374.137574	1888.31498	3317.872457	2555.139454	0	1.519625198	14.80631017	1245.559978	949.119738	327.5673726	0	0	0	0	0	0
AT1G24030	46.1774527	49.44835675	46.19562097	55.13382904	96.4671255	63.85080713	54.27083074	54.73582585	66.02775945	92.042845	51.5462835	68.43090308	0.99159448	0	1.986920563	38.02858023	49.3202608	39.17508948
AT1G24040	1039.951463	710.3141683	807.4492807	881.9281932	1056.862332	913.3797058	724.9011604	462.3246047	459.0729492	548.7362463	600.8475395	755.461587	506.6387837	614.311958	493.6387689	539.2452164	624.1451228	530.7932608
AT1G24050	146.223731	116.9045752	106.4165948	92.18620794	115.1253864	107.8010552	731.0388065	492.1006883	595.5187363	469.4812552	436.7730289	597.3707225	1088.771473	1439.287896	1052.374518	993.7788081	1042.633595	1053.663063
AT1G24070	69.80489616	26.00472334	139.5652289	9.036759646	26.52707464	19.28634643	64.93912581	51.53441542	68.0997972	117.5622067	75.03952752	123.5217694	1.00388621	0	0	2.025688315	4.962415205	8.880046279
AT1G24095	6.407119383	6.692649652	1.365867656	6.795955037	17.3223817	4.059102225	132.6924379	56.43965605	100.3366183	114.2335673	134.4605464	304.1234213	9.043187914	5.017019484	5.004804973	9.874052371	2.007698153	7.002469747
AT1G24100	104.5430342	74.97422374	64.13440988	111.9932919	80.74710421	61.36074598	3279.566595	2168.077721	2979.913675	1093.045267	1398.81666	2986.970408	1899.48915	4043.241327	2501.85538	1905.026956	962.5984108	1934.093212
AT1G24110	0	0	0	0	0	0	0	0	0	0	0	0	10.04886836	18.1946195	6.013851901	15.85548827	6.957258841	30.93342848
AT1G24120	1486.158975	1109.944472	1062.824257	1106.01475	1391.714367	1427.829393	2384.80709	1748.292447	1672.637312	1535.034941	1670.347715	1620.093378	793.3121909	1083.597697	789.5982125	1178.125793	1903.421823	1638.412437
AT1G24140	1301.934171	431.7469388	452.7800449	330.2576945	188.8947985	262.6598334	252.9329726	61.02299216	150.7947141	29.97497538	20.51659538	74.58466793	609.8020047	1776.60604	738.2717372	365.0381469	313.6629781	510.4722198
AT1G24150	655.7280074	310.1227582	342.3830669	217.5988414	147.0411239	148.2436846	312.6198458	131.7619968	207.9067917	47.13790858	51.90112183	151.3690843	1491.040232	3542.674932	1888.590918	1431.450522	1084.047104	2138.726313
AT1G24160	2229.572359	1615.00486	1727.392039	1424.253807	1971.064294	1784.93239	1404.309222	943.1530913	1002.887598	989.0131291	999.6422396	1447.413634	3507.131425	3234.892385	3793.475868	4419.62717	4786.643848	3634.465547
AT1G24170	1687.619332	1046.761688	912.8944686	5580.228629	6657.505091	3620.675889	1280.48552	1161.992766	946.6952253	847.8800765	1350.585839	1011.414079	157.586368	277.865949	122.2424471	376.452905	410.773516	442.2212495
AT1G24180	4120.135955	2692.641324	2751.552682	3675.413511	4263.731386	3934.661817	2615.487781	1677.696767	1735.292681	823.9583808	864.9215328	1461.210585	1668.721814	2752.873168	1687.162748	1677.794068	1664.16038	2130.427288
AT1G24260	11.18525333	3.017524145	7.746423966	1.314964243	0.998879913	2.002260832	1.005737049	0	0	0	0	0	5.997994022	4.97518574	12.00983811	0	0	1.007504909
AT1G24280	951.1919106	409.6948891	830.9027177	359.7973412	288.245481	355.3873056	3342.889462	3445.321202	3457.711999	1716.777606	3478.515379	1616.828166	831.2255852	2215.700124	950.0209916	826.3927922	894.1718681	1208.486556
AT1G24290	25.18585266	42.59746843	16.02442826	32.70967488	43.9894758	63.56951766	484.0663733	272.9373215	299.7479932	212.2017479	223.061582	283.5573243	168.5030346	197.7614096	202.229709	261.2556319	269.6110961	221.9871938
AT1G24300	1663.796383	1360.115095	1492.4678	1054.324298	1334.632547	1356.428407	0	0	0	0	0	0	4694.452004	5406.981056	5023.057271	5205.999725	5779.403445	4698.479433
AT1G24310	248.3458933	177.6470367	143.7771887	163.7363196	169.8276623	213.5426567	499.2178793	269.8188615	324.988682	483.8933737	457.1363424	554.6886243	383.8601231	365.5585345	300.6935842	286.5857632	278.7012185	335.9954436
AT1G24320	160.4727263	119.7536671	140.4549547	63.1301618	86.49271623	79.17443176	20.12625136	4.933709493	1.006603863	0.983155702	0	2.029469712	367.3430433	397.2185013	385.3243389	151.5368533	203.87531	183.1409338
AT1G24330	27.33632916	24.40747872	9.334616326	28.26098737	27.46480341	22.01603871	1285.280015	724.0341738	953.6772737	334.5853093	304.8044162	405.2129908	94.72856653	123.8990099	96.90930115	128.6743274	160.7857771	164.3020788
AT1G24340	759.2961222	606.6371723	652.7587559	559.3065496	715.8958069	711.5608655	1297.7044	912.9803061	798.5441117	602.9113045	564.1996591	785.0925753	347.6949779	405.5892841	377.5245922	439.9511256	581.3407675	441.2538061
AT1G24350	366.549659	306.3704947	397.8957669	361.5780976	378.9699064	405.314494	336.9573523	149.4196553	153.7412423	91.38201063	77.96942766	119.8296797	1011.322803	1605.218264	1092.364213	986.0646441	1120.341197	1060.646658
AT1G24360	2883.592697	2003.989478	1832.217597	2548.625904	3131.694856	3010.536669	4432.808088	2914.540294	3088.0179	4388.169636	4648.465437	6335.272995	620.9111207	891.7307489	671.6166534	810.8004689	807.8933403	1088.597933
AT1G24400	137.1695174	117.9817037	121.0008383	186.5102306	245.2201589	302.1571106	103.0948342	76.85829405	82.57033546	187.531152	185.2955029	137.1777082	11.97210111	10.01096017	10.99193416	13.01099784	21.9860564	6.013474545
AT1G24420	0.994567684	0	0	0	1.984140843	2.035559995	1.005758525	0	0	0	0	0	0	0	0	0	0	0
AT1G24430	0	0	0	0	0	0	0	0	0	0	0	0	0	0	0	0	0	0
AT1G24440	396.0798884	327.1660423	366.8835951	242.7644288	224.845644	310.2000597	1380.309817	831.1143266	1006.867877	1015.98948	936.0398462	1134.818035	503.381407	625.4176592	445.5524392	380.7707982	430.4227167	284.5166108
AT1G24450	107.6103421	85.78351065	94.99297893	80.71528946	67.20753277	86.5575272	444.474892	241.8084939	300.696964	221.972937	171.2396984	264.9902754	264.8405858	337.2206724	279.0580066	240.6228254	325.0079735	277.1783963
AT1G24460	2311.719588	1579.252692	1745.790907	1589.877517	1990.725638	1519.288504	751.6821908	452.128422	401.2415801	497.5973842	531.5521117	630.5803091	2520.782447	3794.151514	2586.399808	2906.939242	3460.341771	3192.220391
AT1G24470	97.22182715	109.8723677	83.02303713	125.8532666	124.7627412	143.8040238	146.2134204	60.1453364	125.8786944	121.813479	86.01913065	148.0344288	71.13569458	45.17451286	61.0558238	93.96155125	74.74732859	46.8855831
AT1G24480	0	0	0	2.000886302	0	0	50.99076308	39.98869086	38.00218921	22.98711281	33.09797443	39.91812105	0	0	0	0	0	0
AT1G24490	2846.729954	1961.207587	2063.805818	1838.10625	2183.493733	2296.27659	2235.310662	1312.073328	1609.60738	1638.852481	1916.074893	2381.905258	4856.082727	6114.33381	4871.708221	5126.721411	5566.845115	4672.297538
AT1G24510	1776.323083	1184.262872	1187.053464	1203.47568	1520.416341	1602.465085	3910.900777	2345.526577	2915.829527	4445.7879	4599.645673	4584.349913	4409.121395	4885.072647	4466.254769	3348.243938	3095.679105	2750.816471
AT1G24520	1.002393291	0	1.001628301	0	0	0	3.967464779	1.036287252	0	4.129426722	5.859503242	0.976131922	1.026442453	2.031410386	0	1.939903388	0	0.995399514
AT1G24530	237.432322	72.74148774	100.7513976	360.8974485	301.7702706	100.588894	688.4196346	637.3492913	277.6503037	199.7215517	507.5263345	162.0264725	1867.700723	1953.172848	1613.490857	1088.170318	1147.734131	1128.784246
AT1G24540	0	0	0	0	0	0	0	0	0	0	0	0	0	0	0	0	0	0
AT1G24560	297.6666094	236.8732059	238.4541178	276.4297348	279.4840032	250.5022488	99.19915822	76.12901391	62.49576665	54.11328682	68.54445248	86.92391223	2544.041973	2756.978892	2334.062775	2408.482104	2514.65285	2351.337523
AT1G24570	120.9615604	88.42136286	108.7697042	18.71243372	11.731159	18.27063254	0	0	0	0	0	0	0	0	0	0	0	0
AT1G24577	91.4255127	89.71691922	90.6078055	115.1510857	194.0999597	111.3239077	37.885781	22.02687663	21.08751248	26.51498383	22.28508009	30.29145687	123.0230107	114.2601559	140.1168081	215.0967337	227.7449319	147.0221093
AT1G24590	1.004910536	0	2.99734187	0	0	1.004705031	0	0	0	0	0	0	0	0	0	0	0	0
AT1G24600	2.025480574	4.166882917	2.922060392	0.99153756	3.946410628	2.962950083	2.948361283	9.217510844	8.174404862	7.153025836	8.055585267	4.80918315	31.2904305	35.90921001	41.00515999	35.22195839	27.41713545	24.01646741
AT1G24610	1439.083198	1079.872613	1093.802781	1389.148805	1574.812967	1645.095331	383.665027	261.6467892	201.9751772	366.8453118	485.6789339	575.4163821	757.2233401	1171.628396	840.3695797	842.1657342	1088.815654	1214.335734
AT1G24620	0	0	0	0	0	0	29.77555198	22.24539636	14.97110766	5.044076002	8.967262725	7.923754679	0	1.005966844	0	0	1.992146358	0.99468302
AT1G24625	213.9418978	212.6126341	223.3074404	218.4437485	238.0009454	269.1807984	461.2815231	334.4550707	302.3554239	182.8897016	202.9565299	224.8572213	324.382262	515.0434381	358.2589553	323.3305475	349.4653327	318.0480112
AT1G24650	0	0	0	0	0	0	1.000837625	0.999361566	0	0	0	0	0	0	0	0	0	0
AT1G24706	2006.243413	1384.64579	1422.832617	1225.339496	1582.857109	1432.678153	0	0	0	0	0	0	3956.55395	4564.076456	4278.049632	4162.539131	4711.08106	4064.03027
AT1G24764	2408.691419	1910.838353	1845.580214	2175.518904	2800.536997	2604.588748	1340.326498	1020.921665	1059.98192	1798.35779	1661.163782	2022.249108	589.0438827	329.2641329	494.9669314	1049.532016	1187.579808	934.1444543
AT1G25230	1686.532684	1987.82205	1908.698976	1779.800512	3264.376675	2014.157677	148.4383919	138.9350521	179.1319246	152.9849281	153.2603283	163.1327958	0.998864482	0	1.99661813	386.6060975	529.4905689	108.4846191
AT1G25240	16.97404518	13.0421865	18.00001565	14.94649437	20.96647408	2.999927569	0	0.995406286	2.989482342	0	2.001197519	0	7.013918341	11.00321954	8.011287791	19.09018936	25.90985618	12.94192123
AT1G25250	18.95441104	7.001799813	14.01388113	20.96932646	33.02627151	33.02781495	208.4383087	142.7177592	129.5324534	93.13926143	99.43384376	97.19949062	102.8647141	99.15968587	110.1201912	184.4444337	200.0120365	116.2294853
AT1G25260	599.7631156	451.514786	362.965378	373.1241309	374.0629006	550.6673232	587.9812831	392.5513792	609.3277206	691.8872277	726.8444701	467.5189596	903.6469766	922.0749989	831.4567873	857.2114866	856.4263912	692.6982721
AT1G25270	0	0	0	0	0	0	0	0	0	0	0	0	0	0	0	0	0	0
AT1G25275	299.5541053	221.5623856	360.1935546	247.2984401	293.8152788	281.7616963	356.1969375	232.4645834	235.7508073	214.13256	189.0658841	245.6183463	650.8424179	983.5943759	708.2941408	577.4947186	425.0944341	762.0353181
AT1G25280	1294.660345	994.3143102	1201.404018	929.8287113	1031.493419	1085.47197	2815.878709	1608.754991	1869.226031	1230.558424	1123.446141	1428.278678	2316.853031	3136.471806	2415.415543	2284.801025	2435.217729	2608.276132
AT1G25300	2.015179483	0	1.992936212	0	0	0	0	0	0	0	0	0	0	0	0	0	0	0
AT1G25320	118.8846214	69.40997256	78.29039444	106.9591097	199.0609828	187.8915998	193.5837159	98.85374207	140.0445439	185.6870461	155.8527071	157.5156818	21.91013414	16.94962991	17.97091549	92.44634769	115.1040671	56.19369328
AT1G25340	2.996842124	0	3.011795019	0	0	0	108.9185659	34.61962941	82.80481332	77.87354851	59.66926221	79.43376412	27.8375772	358.3970193	19.92060506	0	3.028488826	2.014216221
AT1G25350	3451.870199	2392.882112	2174.106432	2680.033707	3258.707982	3278.142558	732.2841724	415.7306369	545.4066956	836.3714878	844.8433645	819.3872171	2383.477187	4254.111322	2464.212029	2098.399264	2100.659148	2013.304247
AT1G25370	145.4753519	135.1807206	190.6982817	123.6848193	143.6815505	122.6842876	343.9241102	136.3173921	196.0707895	85.33998612	67.60033186	152.2955674	602.4994785	1295.006091	662.8007334	526.2701069	392.9647093	673.2530878
AT1G25375	73.23090979	74.10910261	63.22521517	62.19112784	96.34894475	96.98836622	328.6564703	195.4369844	215.7711416	241.2954092	246.2793477	263.0763099	109.4510043	192.2031313	135.6751789	245.640004	297.0597692	302.7911917
AT1G25380	846.2772902	627.830323	705.5654823	640.3742761	622.4010081	628.355671	680.8935093	413.2925601	477.394354	232.2911376	210.4121644	296.4141952	882.5316898	1134.345814	828.9832362	938.5342429	1092.333179	1032.053826
AT1G25390	764.9543134	535.8164819	638.0331735	351.4783131	306.0218886	409.6440398	172.5640228	99.55337185	132.2191568	184.2614184	163.893467	149.3297833	769.50856	1599.674696	1068.230185	770.9634362	690.1112232	1172.542513
AT1G25400	504.8824749	433.8128983	463.0636075	727.6256178	720.8028182	189.6727164	197.4871047	185.2984139	329.7149273	433.5715097	607.2511768	221.976216	33.20457637	42.07052489	29.08833183	34.98326439	29.92550829	14.88923699
AT1G25420	635.4136938	508.6347748	531.9592219	501.6576419	579.6213167	472.8085913	1057.744587	647.6026259	728.85279	359.5650635	359.0026118	555.5024459	1087.480882	1081.388759	992.5493043	1092.21378	1191.202895	1113.333726
AT1G25422	7.651918584	4.563388868	14.32778384	22.80990474	17.57539597	23.56250407	153.9789041	83.10198196	81.90060401	35.9068904	56.11742942	35.31155746	4.040044954	7.971135082	7.013879953	3.916420258	4.061203701	19.97406497
AT1G25425	113.7527671	88.03351324	67.42301086	119.3197062	127.9106391	196.4984453	70.16095146	39.06946088	45.32886754	94.30048641	70.33907248	63.41395309	15.01924842	8.959532832	17.93551383	50.76893029	44.77857216	53.71186541
AT1G25440	13026.71186	10783.56253	10274.50791	8493.26525	13124.62159	12672.08247	20187.73583	12843.44555	17333.16423	14139.66376	10626.47673	14028.52175	4488.615327	6270.179149	5685.560063	11863.92089	14578.81911	14634.45343
AT1G25460	63.2696764	51.42809417	71.1937254	23.05706201	39.45767892	20.24448982	545.6614923	323.6451454	271.0738254	81.93754634	52.62453831	118.584272	0	0	0	0	0	0
AT1G25470	69.06381483	73.67287638	77.3306034	48.9557973	59.71104892	64.36480422	29.92732081	16.99311546	35.98440657	29.99734144	18.12714753	30.89282869	806.5579657	858.4455998	759.1968434	806.3433301	995.6017318	747.6341214
AT1G25480	761.5481659	546.7359534	708.4093655	442.750141	433.4685385	415.9172772	5832.430957	3702.169658	3422.976192	606.705085	642.6488426	1038.124497	2524.065947	4043.501502	2665.893178	1484.457319	1691.63476	1814.101557
AT1G25490	2274.935574	1689.450884	1788.671853	2005.546266	2319.873081	2190.316565	0	0	0	0	0	0	1122.955029	1553.050252	1182.492957	1438.904515	1849.92246	1629.496265
AT1G25500	37.60738852	31.77150793	37.12089748	37.17817767	55.19747331	37.54563528	153.3625079	100.7398512	114.38339	91.37045045	73.11692054	125.5181778	1766.347216	1808.370837	1668.668895	1151.445427	1163.189903	1112.88719
AT1G25510	6.63589753	3.559467887	4.861916745	18.39567212	16.42102878	31.58279075	218.3169685	140.078305	151.9212192	303.0439471	331.0954752	250.0750059	0	2.046812375	1.010472806	2.970021632	11.85576021	2.971726653
AT1G25520	1051.996734	788.0110923	901.4181054	696.3539495	730.3618205	821.0914902	5326.521939	3442.084084	3447.174733	1871.211975	2177.844969	2246.018327	2482.187505	3921.005742	2627.054707	2344.747268	2777.027963	2286.789468
AT1G25530	5.904068082	4.470822027	2.002544547	14.55700366	19.12391132	13.1127211	291.4271976	183.0294067	195.6045024	401.9618061	364.8411267	321.1240899	465.6435482	402.0974179	422.1466899	537.2205155	561.8772714	583.2575051
AT1G25540	1684.237039	1437.200776	1667.740237	1368.569847	1236.101319	1138.7601	2201.504801	1385.768432	1508.398824	1444.451983	1391.241341	1486.858966	1179.58594	1715.570775	1513.717411	1249.802913	1270.169825	1136.966693
AT1G25550	8605.321834	6792.020877	5855.33679	1998.041817	1326.646162	1149.015453	1197.917168	948.6792201	889.5924037	647.4749309	995.918089	355.0491789	1378.486332	2229.371995	1213.514001	2019.398975	2558.532365	2058.691947
AT1G25560	3837.466534	3250.07367	3025.336338	1909.72312	1794.060511	1626.782561	564.3422237	746.5496168	490.3985268	131.6894562	526.3910902	127.2482006	4726.078163	3828.514043	5439.061491	4060.299063	4799.096165	1157.507068
AT1G25570	1030.93293	794.7138393	825.837719	817.180801	871.816218	903.0563728	1234.098978	785.6540324	833.2338633	1110.842318	1292.027824	874.900453	1010.354371	1596.292593	1163.454332	2047.164317	3099.804981	2502.883047
AT1G25580	19.64056084	18.7478809	20.3033347	19.19134015	21.69557013	18.08565108	885.3602463	478.0436117	510.1173582	519.352871	463.2478607	466.981851	685.7131322	1224.928691	1017.761795	839.8418859	1082.025794	1339.505949
AT1G25682	571.7592818	453.9193583	539.7228244	427.0863488	515.9478634	443.7412538	1733.936724	1049.36366	1091.901054	785.9147499	732.7909769	1062.218732	2505.488555	2971.742258	2780.302434	2382.611744	2355.468936	2205.78133
AT1G26090	581.7200585	385.6500883	375.1385715	555.7762378	715.5077757	716.524112	976.4576728	574.1693351	534.5633115	910.4051066	897.58095	1062.088866	108.502688	178.326804	126.6019731	212.4776765	278.1921863	312.9754898
AT1G26100	13.05756914	5.007904972	5.987212573	5.97395988	5.014963044	2.00943308	57.84750054	30.03159889	42.0299591	94.0703226	78.36097535	85.60086334	1.996835512	1.989332296	0	0.999594058	2.015342208	0
AT1G26110	7516.948968	5406.523943	6399.633205	4695.036763	6097.200589	5770.233258	5010.721179	3010.507052	3426.335722	3037.616932	2905.734677	3669.024242	7021.878571	8270.176	7412.932387	6662.055783	6779.038179	4876.438189
AT1G26120	257.1572385	233.09682	257.1526903	203.6813779	245.3948979	211.4308072	660.3694626	332.4942477	402.6491682	311.7388198	301.0561906	376.7293857	724.3877332	1065.190483	870.3969497	912.941175	948.4310123	850.2735605
AT1G26160	235.9775322	192.1483769	151.1605533	182.4313102	200.3867662	153.842538	753.8361998	433.6242607	462.4499673	411.0054421	367.9692292	460.8816196	312.8900627	489.2083702	386.8594343	451.8669846	458.210349	503.9888159
AT1G26180	406.1068932	333.0135532	294.8379331	368.5736935	481.8793961	457.2038218	332.4747539	235.1720425	205.3272536	305.6346653	341.8839482	327.4848669	499.3991552	592.5261906	498.6652837	538.1528515	665.0013282	658.9959146
AT1G26190	155.4035096	116.7939601	138.7912701	88.1757405	105.7886475	119.8365338	0	5.966751238	0	0.993441129	0	0	411.6586284	568.9314954	471.3565749	528.3219455	741.6508858	512.9853831
AT1G26210	181.6536005	122.6896665	112.6368029	148.6482765	153.4642605	160.594589	659.7690806	434.741073	626.4027318	158.3806904	245.7113877	184.1889673	25.1247198	9.825463265	12.06756716	48.23474763	58.18685932	24.46535996
AT1G26220	944.8001451	615.7719245	646.624384	720.5897137	915.06509	829.9802625	1570.763749	901.3187517	961.5065748	830.1778712	781.0167506	1054.648344	288.3669708	544.4317823	332.0834519	405.7970024	504.9993816	648.7608139
AT1G26270	1439.162624	1095.126062	1093.715979	1163.086071	1216.241729	1153.17915	1994.431989	1360.120571	1645.447592	2950.747758	2291.595365	3245.367505	3643.857316	3479.005861	3567.368478	5101.905654	5382.639383	4434.612467
AT1G26360	1.005202851	0	0	3.990652432	1.004025717	0.997743585	0	0	0	0	0	0	1.997999042	7.017017811	3.000116745	2.998961402	4.000452233	0
AT1G26370	422.560449	323.2878933	332.0134959	280.9392696	358.2644374	357.87797	488.0733753	299.8797255	357.8856773	497.843848	540.3820939	441.4411326	474.5991796	501.2983259	529.2703425	357.9756981	443.0615846	372.9539294
AT1G26390	4.992125261	0.997532394	0	1.998888452	0.998910537	3.011630485	24.06875931	1.001359373	10.18475327	0	0	1.00352038	351.0339688	1914.649636	916.4332864	15.05215197	7.97575754	6.99114498
AT1G26440	201.7179373	165.4092229	230.4058884	110.5136584	128.2657047	137.9510847	1499.967832	1060.223104	583.3877755	167.6228447	231.6764448	195.0433287	1789.268849	2117.442274	2092.085245	1620.090885	1622.954076	1460.479307
AT1G26450	27.73798211	19.88602961	55.74734325	57.03228239	53.90450046	88.58506394	71.57247923	63.58540736	48.95113697	78.82434948	74.8272433	61.3752532	3.022445866	19.96596256	3.006382415	59.0394745	25.30709039	6.978645679
AT1G26460	553.0013792	295.7141079	323.5914747	348.3833995	446.4998018	606.5417274	667.7528206	346.737366	461.0221355	470.457362	494.6067143	566.3748335	221.9909905	345.8544845	188.5115199	232.0544118	235.6551674	276.4751752
AT1G26470	237.0311576	203.4879542	172.3526819	170.101137	183.1645091	220.0692369	85.73788609	41.08424779	84.05701746	62.39094852	62.05484433	62.40905785	154.1033759	222.2478855	175.4557083	183.3940677	167.5912093	217.2266337
AT1G26480	0	0	0	0	3.653481633	5.000353418	126.5216828	87.23593984	73.71256678	414.6830159	298.4307939	505.7503388	0	0	0	0	0	0
AT1G26500	139.4013651	128.1058889	96.06464799	77.54613547	126.0426109	86.41659887	55.17278389	16.89204689	29.96602856	29.76995869	43.2479501	33.19958267	51.85517819	47.03256363	42.9470361	44.98975659	39.00118597	50.20316184
AT1G26520	406.7485422	339.7543732	316.4782005	268.69509	349.0811111	343.1461879	415.4249474	240.4492963	287.3781088	353.8087533	445.6012876	335.2263314	1037.488859	1330.432083	1036.60215	995.9785241	1170.508581	1102.74327
AT1G26560	1687.074425	1435.421157	1581.761983	1572.454827	1291.105446	1481.863258	2069.967691	1237.222206	1521.133567	1820.067797	1690.809787	1677.883315	435.8315796	1135.15462	364.7800673	358.4825492	446.1268956	210.9970697
AT1G26590	1.987011789	3.012092579	2.996481969	5.025572911	5.83721237	7.14498197	70.24800223	18.87761247	28.11017954	19.76335139	8.113355452	10.04494684	0.994010868	4.963723925	5.981177474	2.005199763	3.020718755	4.030602572
AT1G26610	7.913677154	9.034906146	5.011812985	4.993144059	5.921639297	10.08218984	21.00310754	17.83256056	11.03740641	12.82184135	18.3118897	13.0686527	6.971958447	15.88873795	9.977296835	9.037876117	14.07587247	11.04697776
AT1G26620	1276.538984	990.552252	1028.661575	840.519847	956.1714612	867.1887122	2197.232961	1330.547401	1265.352982	1058.33774	984.9928069	1122.101387	1373.235017	1733.638297	1542.019959	1707.873179	1992.133611	1607.625364
AT1G26630	11905.75715	9442.061013	8899.775142	8905.70231	10193.75076	10542.15019	20553.84111	14217.23973	16185.61026	12355.72072	13555.19701	15618.27422	11727.45871	17054.5223	11516.63479	12171.39818	13161.72986	13398.54161
AT1G26640	88.72351455	49.70450991	59.66010672	67.06364098	90.88197038	88.70856018	225.5540205	112.4082252	115.0210301	121.9439536	98.70960176	187.00686	220.6617401	407.9726988	304.6311129	329.1088441	336.9053241	413.5567263
AT1G26650	161.1499207	115.2871953	122.4555359	157.0044172	190.6719903	177.5781291	407.5420763	236.9089311	250.6688511	123.5519966	146.3030928	152.7014672	220.8382632	371.495474	184.0195996	440.6768359	382.3126871	443.5213989
AT1G26660	118.4891239	93.83567147	95.57177457	66.84788428	81.68367524	96.95253352	13.85340409	5.014056134	12.25058022	15.00090493	4.023887444	12.81492052	218.741384	290.897004	182.3764118	228.6813087	200.8020772	206.7996164
AT1G26665	660.0683118	503.0670614	497.3449518	479.0311613	654.345961	569.6473423	398.4733355	229.8740688	298.9022461	307.0963535	297.14501	350.5004029	1669.677174	2521.700813	1574.701827	2118.012797	2373.554451	2097.90698
AT1G26670	472.093723	438.6229971	455.1342132	340.9652948	382.2337097	360.8609623	191.5993982	92.72959539	123.7607971	64.82714354	70.45509524	103.8020814	422.6802235	492.2937987	417.1643439	412.3229921	537.1803739	439.6581007
AT1G26690	126.9554994	93.04679923	116.8315511	69.81508859	73.69043273	63.56906756	393.2313603	231.4098654	171.9451944	131.2065704	99.5593407	156.3216796	125.8753978	248.4883179	172.7012102	157.5952701	187.6737564	156.4778821
AT1G26700	0	0	0	0	0	0	0	0	1.007209828	0.981686654	0	0	1.001959163	0	0.997890078	0	0	0
AT1G26740	154.7497036	97.48265475	109.6452216	117.9571486	125.2577974	162.9399085	222.989316	173.2112139	157.511772	197.0191692	235.9120074	304.5743084	81.80078265	121.1697734	80.1765196	93.60531744	133.3082568	115.9210501
AT1G26750	340.8383703	218.398126	233.8723424	266.3915694	426.0887522	377.4571388	528.9124347	359.2242149	310.2460188	386.6073575	512.7295473	848.0360003	659.3925724	800.2461423	578.2124151	723.5734339	663.8752654	722.4843912
AT1G26760	2.97835494	0	2.012755871	4.00311823	0.997750607	3.026011425	23.07133868	12.94228022	15.92183822	92.54619212	57.41281693	61.24336565	5.981399618	2.00161634	0.998792363	4.004893667	8.993864546	10.03477967
AT1G26761	149.9298808	109.555844	114.2658929	192.024719	261.7815935	267.3011073	2111.542445	1339.470034	1287.478639	1521.797125	1560.591857	2062.864934	17.95927243	88.21373428	24.98574073	101.0107121	186.6961078	331.7981212
AT1G26770	1041.922359	958.7103849	681.6787723	1441.012599	1776.18587	1504.418753	4871.873955	3585.831502	6882.49052	2755.352584	2214.251461	3741.108634	28.04913907	124.4105124	48.03294213	500.718861	657.6702398	300.094039
AT1G26780	0	0	0	0	0	0	0	0	0	0	0	0	0	0	0	0	0	0
AT1G26790	501.1132038	404.5865731	575.6270213	84.16212126	139.2662954	138.7729997	1872.571402	1113.608404	1448.926351	600.275336	596.1970235	767.9122487	8.960905873	16.83700433	15.94870523	19.08172747	20.16635363	25.135654
AT1G26800	682.7506329	563.4400627	607.0119245	221.2426015	316.886631	225.4262173	139.6079658	138.9517217	259.1895297	54.38805581	38.87893038	87.36825504	4528.262389	4639.793706	4500.958406	5206.07138	7078.691546	4716.942511
AT1G26810	138.7805449	102.4267133	86.2474324	132.0870722	181.3824122	180.812957	102.3118888	96.30712106	93.03658841	148.774696	131.2863401	167.9656268	8.962055123	21.96719603	6.986529097	83.24788173	141.1124516	126.6688977
AT1G26820	123.7798815	103.0107001	206.7368086	345.128824	385.454906	384.3859516	195.5470208	167.9728647	168.6155022	189.2208352	183.2488136	196.2987298	19.11761647	24.88321092	24.06463258	205.1716245	225.0102235	193.2109166
AT1G26850	1611.894762	1202.762611	1084.573819	1445.706826	1825.114834	1484.969674	3329.532889	2203.956538	2165.160512	1813.146612	1946.559554	1794.418623	2415.58743	4272.882353	2694.844485	5199.413687	6109.652575	5067.083374
AT1G26880	332.5974661	209.7227099	174.2751447	224.5585612	249.0688561	304.9491771	6.910768356	3.044194484	6.053359346	24.35567283	26.98650983	37.10713239	494.6373156	919.6538621	440.825448	395.9604531	365.9287454	363.9878843
AT1G26920	6686.108487	5421.574612	5473.67333	2586.596332	3537.159033	3131.98358	214.3690637	121.2233672	96.40738289	23.83429701	27.13472099	27.94665778	616.2438077	690.6575993	634.962427	731.6452396	943.1368942	610.1636697
AT1G26930	461.2910386	486.0401846	496.9653313	304.0333003	369.818243	386.8813116	668.8454179	434.1967064	458.1887927	188.0391874	206.4654877	245.1052367	291.5874607	700.6888272	370.5296693	483.145135	435.6357664	515.8232037
AT1G26940	22.18583588	12.36782437	9.741908342	7.794850655	10.63819873	9.02326794	161.9057163	101.7916443	99.94399437	48.98799976	54.9581516	67.38227686	755.9982758	880.373073	714.3239079	628.346002	728.8684524	685.4613869
AT1G26945	48.07895171	48.06165839	48.57340507	53.05770515	90.35818135	99.1814633	130.3931706	106.3957308	143.0306601	385.5631534	263.575787	259.7075381	5.018757993	10.93461337	15.98198745	158.9567992	136.7073305	11.9653987
AT1G26960	79.14230682	85.75949722	64.14352364	121.2480387	272.5619009	117.2866825	5.860164493	2.0578848	3.876348852	8.470413449	8.666031823	4.474145546	1.99602301	8.92207137	4.99171556	36.12153339	46.34465625	37.07951977
AT1G26970	0	0	1.001625714	0	0	0	0	0	0	1.986881306	0	0	0.997494403	0.998051406	3.99872967	0	0	1.00776664
AT1G27000	778.5230262	563.9349402	563.4335092	552.1410059	665.9414695	592.5339282	127.7439457	80.50646094	111.3152711	99.55841239	72.67051869	103.444208	2669.629323	3969.201737	2899.394838	2429.880911	2729.33859	2638.678549
AT1G27030	2.970250091	3.029176043	11.03728662	13.02182137	12.77447203	7.093626332	286.330502	158.5004523	199.2322784	351.7617674	321.4259417	113.6472221	0	0	0	0	0	0
AT1G27045	3.970777891	6.054706067	6.012335052	4.99082589	0	5.008964495	44.02815393	40.88637877	22.049691	59.78928514	69.22881244	37.00632188	205.9552172	112.4627448	245.8872531	248.1771236	294.5357674	224.4130227
AT1G27060	149.885284	97.44959006	130.455948	106.043167	121.4005721	128.5304362	216.7938743	141.798993	165.4718758	235.2576306	192.7454403	234.6338052	442.3221615	587.5788991	421.8341557	575.3619587	741.0499682	655.7733857
AT1G27070	214.4898763	189.8156498	205.3043311	144.1139529	175.166765	152.8669691	130.521307	105.4105875	94.39824186	105.1303908	96.23627999	94.28153968	807.7316907	632.364346	911.6801021	626.8768957	780.2405231	631.7436924
AT1G27090	3533.649888	3171.682312	2943.140705	3921.12359	5341.354278	3815.4297	1892.125192	1077.791749	1513.778763	1694.07528	1839.268387	1632.785932	5603.369751	5764.930581	5475.734428	6479.463708	7786.161981	5668.134062
AT1G27100	4233.307367	2214.84336	3000.794576	2471.10474	1870.737508	1367.546582	567.6654035	276.2646738	401.8723597	545.2564869	1005.593598	318.0408116	6076.091083	7858.97233	6678.932958	4392.233498	3894.844266	4719.664711
AT1G27110	221.0705071	143.7860775	219.8088876	273.1491664	363.672565	103.2003774	1.003305126	0.990395086	1.009367474	1.972235066	0	0	5881.71383	1928.140193	4171.679162	3191.031565	1263.230705	280.8922632
AT1G27120	510.0210777	298.6293383	309.4988706	450.5513637	384.9698594	389.4619456	870.4230808	589.0715209	567.4458414	938.7222321	915.9975696	811.5836854	111.8597046	112.3825962	108.9681285	183.2043323	172.7004047	160.234928
AT1G27180	6.96570528	2.996656329	1.020057534	0	0.982583584	2.042393282	280.7947558	111.3963193	148.8104926	98.14754005	94.09710481	129.7326535	589.1546131	627.8680911	640.2253937	344.9117768	518.8213607	352.71805
AT1G27190	662.9080292	543.1701144	601.7301887	426.4354471	562.8242306	493.3079239	307.926737	212.5844677	252.466386	234.5415093	225.7781761	332.4233823	171.7154748	262.3259799	158.9872011	266.9879594	267.8301107	226.3522258
AT1G27200	482.4720137	333.65048	457.2528524	797.5120834	846.2870794	449.6871662	619.785732	427.0211796	316.4435037	318.6356427	426.4646889	243.2304225	416.8355519	492.9841164	485.6398657	400.8328847	425.3556905	427.2935306
AT1G27210	444.2081581	485.2967142	516.1340414	708.9803349	1404.408405	1025.979187	29.06256116	13.91886629	21.2007849	242.4930553	155.3371473	176.8229527	137.6345882	146.2881386	94.31796805	355.8348365	472.2567351	203.9524443
AT1G27220	0	0.996407955	0.998779249	0	0	0	0	0	0	0	0	0	0	0	0	0	0	0
AT1G27290	2355.380834	2262.801844	2381.89587	1194.353683	1277.183482	1308.188728	344.3672368	270.5034146	535.918427	471.6372651	550.5142986	784.4219452	6089.117476	5449.963988	5975.427607	5176.74431	5705.432855	4188.062875
AT1G27300	612.6007117	586.0137889	647.1095914	190.9622115	257.9492994	269.3832549	452.6037961	287.6421955	386.1295	28.82708653	25.13371904	37.93810326	3253.265695	3973.717767	3587.334344	1604.099838	1716.349445	1538.974293
AT1G27310	832.8812922	637.8479887	633.1762537	669.4741387	785.4505593	739.6239944	2276.571994	1489.369619	1930.933865	1303.335471	1239.272794	1617.934149	3666.855432	4443.50811	3298.402924	3911.337601	4298.096271	3241.942401
AT1G27320	4746.780154	3981.630303	4727.669961	2489.007731	3086.88375	3297.778963	2850.024449	1614.471982	2280.02714	2104.202244	1807.410166	2379.171133	9137.398328	9948.122993	9758.406942	9423.946606	10202.66213	7495.507287
AT1G27340	797.7537535	678.2638301	572.2604966	544.4936321	561.1225963	602.9622343	1760.480264	1059.340901	1208.277325	673.9535606	652.242543	772.1822574	1547.845536	1945.400428	1505.543343	1924.395208	2229.286763	1708.274392
AT1G27350	602.9309901	413.5722267	461.6376743	425.9562972	454.9872583	370.4365836	1163.653646	604.1240683	690.5833407	412.2636394	425.9007857	582.2788499	835.9258604	2557.751887	941.1473627	899.9543221	819.0968826	1191.466712
AT1G27370	44.19988099	44.02258169	49.0419765	42.70102017	57.80917238	45.28801575	500.0651849	362.5341113	332.2876241	346.807464	260.5594072	335.6932331	36.85272774	22.91410978	23.95587858	25.16015626	24.08712562	10.08912658
AT1G27390	511.3493957	342.8051423	333.4818515	363.4828277	439.4218756	467.0451787	951.4716823	529.7912712	656.1283632	553.3096693	571.721254	592.2459852	672.8050461	1025.329832	693.4456416	557.3751162	549.3083659	548.4910839
AT1G27420	127.1862481	91.96588801	73.04628373	106.6725247	165.628568	124.9692895	19.06971325	17.99210545	14.03606909	6.992344014	5.94415362	11.04860185	2791.148064	4164.589278	2319.429288	2816.912586	2716.102463	2637.234543
AT1G27440	75.47188638	52.17316402	60.55910117	100.280105	140.5655191	112.3714854	469.4897894	288.5654473	341.1899273	351.8102767	381.4600124	225.6035101	395.6681546	501.2010296	284.3670013	479.6408537	562.855672	570.0150275
AT1G27450	2713.037952	2034.347378	2059.111462	1940.809734	2435.11564	2655.740441	1495.494947	999.9775958	984.7342012	629.1698599	689.087832	1016.00513	3516.144402	5008.064631	3602.825558	4224.646933	4228.950594	4303.5734
AT1G27460	340.4888025	283.8324709	307.238467	360.2642916	482.9974946	316.0640778	355.5554387	205.5133798	230.4855682	245.2800476	318.6517005	225.4084622	42.70394073	78.4089615	64.75973649	121.3898204	199.1433119	195.5374623
AT1G27461	0	0	0	0	0	0	0	0	0	0	0	0	0	0	0	0	0	0
AT1G27480	1479.110447	965.3615009	1111.245811	919.619824	921.7990057	1130.264406	1506.498132	883.6393312	966.5303644	796.8975333	734.6995001	859.1975898	18.08723996	33.97460696	31.04293474	38.58175895	57.46457142	37.92263169
AT1G27510	1164.275479	771.823869	859.23893	906.3557672	1190.315089	1263.565703	5670.096661	3508.177305	3840.014908	3103.201704	3507.743603	4692.867841	2315.131593	2459.267824	2462.932254	2948.48483	3427.158497	2626.512078
AT1G27520	328.1113537	271.9941271	257.1099795	244.2026013	258.6003844	312.9130636	488.7369028	339.4822001	365.2494502	597.8279176	608.4485075	763.0062696	795.6892924	1011.902719	880.4839914	889.24512	1053.961967	858.2986211
AT1G27530	2157.861598	1622.550224	1863.795534	1735.396187	1981.278971	1883.144018	3497.714386	2356.156015	2219.522278	1138.97704	1025.858382	1713.753217	1760.330312	2524.199507	1893.295996	2060.566613	2230.998749	2306.975336
AT1G27595	1329.640089	945.4317585	1024.221485	952.0596056	992.0807826	1123.407488	583.956216	376.6673027	463.4132993	515.4196826	461.5003318	571.7304699	1554.424739	2121.569754	1747.041438	1961.866409	2374.371414	1959.443899
AT1G27600	722.411095	637.6895799	605.7090615	579.8477395	706.0937837	572.0303158	672.9809029	411.810576	437.7974004	356.2657969	463.5379414	413.4085508	801.3153141	1203.418399	910.31415	966.8070404	1184.656133	1018.527351
AT1G27620	8.992003593	10.99843338	18.01594705	19.98353918	15.94880092	13.04366526	44.06368025	18.93666492	30.90137138	2.987120799	2.238491869	9.025913595	9.977670782	11.98408506	9.988026568	17.0325116	17.01401996	13.03294885
AT1G27630	197.6679965	148.2640269	216.2067178	159.5922068	124.0204196	181.1568569	272.9869436	157.4011511	195.8640438	114.4989565	90.47775435	149.4116292	1115.839101	1051.092561	1106.178591	706.0890839	749.2236175	690.0972498
AT1G27650	1635.055702	1223.707026	1398.731463	1280.368799	1644.117242	1437.086103	484.8814162	237.9933301	312.7390983	303.8507347	269.10166	343.3953487	1737.266236	2318.203234	1755.364507	2012.794971	2316.036256	1844.450928
AT1G27670	14.03517966	11.96374981	9.962973538	3.985673129	6.035716788	0	0.995485647	2.009064568	0.995493368	0	0	0	6.018386627	5.038499971	2.003160605	14.89928293	5.979595863	4.99180597
AT1G27680	134.0937252	111.0186176	67.33975082	139.7366602	160.9168658	172.0333417	560.5505185	416.380016	389.6323065	248.0587421	264.648721	377.3005978	221.1417061	219.7103251	259.8020654	235.4890958	226.6253835	241.3644171
AT1G27690	529.3873192	426.6372769	539.2586582	397.2650435	497.9079075	473.5044957	689.853993	385.7365014	579.8246708	540.054316	454.7619876	800.706391	1003.933217	978.8844123	1149.935831	925.4065616	1361.331822	858.6593922
AT1G27695	139.3678064	113.8104402	100.666504	137.8357643	143.640473	151.9254985	129.7482543	62.27629053	51.08723759	57.11399817	78.68261578	102.8376505	120.4481325	159.3342808	113.4339482	146.7430436	136.3985039	130.3394492
AT1G27700	243.6411889	193.8064872	200.6204825	255.3030165	285.6331065	243.8780567	918.9754519	585.1967663	640.3529879	579.0567143	600.9093063	664.142519	257.5197721	312.1858632	277.8697464	258.2063765	291.5460448	300.6972027
AT1G27710	0	0.993557862	0	0	0	0	0.990001332	0	1.011165198	0	0	0	0	0	0	0	0	0
AT1G27720	82.18968213	58.03875374	65.16984756	46.19892166	33.41974891	28.47311842	46.8334176	19.80399998	24.921463	33.22340744	26.72754792	17.52858285	9.009270457	4.976206094	5.006005848	0	2.001771866	3.992867148
AT1G27730	3668.143421	1076.650134	1523.580505	1348.295715	692.0392441	191.077345	2816.413433	1579.604838	2466.467773	238.9055294	1900.39952	939.3071086	1697.693148	1709.936786	1542.352464	484.5677851	423.2987805	289.0399504
AT1G27740	0	0	0	0	0	0	1.004608349	0.995576229	0	0	0	1.008291955	0	0	0	0	0	0
AT1G27752	829.7187988	653.0547793	690.2399511	569.2187236	704.4711612	593.2182872	625.1639968	312.8434307	389.0024451	212.1593171	237.9480661	350.7436651	1639.009384	1824.054824	1710.698116	1865.338899	2299.833325	1760.713242
AT1G27760	4946.090045	3675.288147	5083.982157	3001.683411	2243.406147	2313.447278	5119.059119	2933.490894	3218.138476	2527.906523	2164.663563	3190.073235	2398.417051	4874.233502	3173.892854	2619.441244	2577.872162	2274.741651
AT1G27770	1452.29068	681.1470311	988.5044029	1082.62027	1066.515122	742.8805727	1974.530347	967.4550505	1081.119143	690.3912674	649.0734893	746.5205119	3800.190746	9273.675832	6438.986611	4433.7763	4977.912268	8202.586384
AT1G27850	1638.242114	1347.474771	1292.991645	1040.259659	1264.167385	1135.065208	1331.614288	721.6703509	888.4280508	922.9777898	898.0196716	1118.578631	1988.916712	2407.127008	2039.09399	2217.333294	2379.8699	2081.479634
AT1G27900	429.2668828	342.8991864	294.0364257	336.2518999	427.2232997	412.9112204	535.1260076	274.718878	347.4142451	347.5210778	294.530266	392.5517781	619.0004496	711.729381	658.6271949	584.6926597	602.3361076	493.0314553
AT1G27910	1331.740964	862.6660807	986.8245766	2020.583211	2144.341811	1113.66401	4256.680335	2397.669872	2739.241536	1007.117819	965.1820085	1073.661941	182.3962232	338.0795335	179.760833	397.2859637	525.0556829	425.9306454
AT1G27920	77.11139043	39.0693368	72.13679542	117.6104624	181.0216857	167.7191607	124.3076529	86.6545718	88.75548142	110.8072361	108.1290604	91.25737779	0	3.00740818	3.025466307	52.97494239	50.45127064	40.31655105
AT1G27930	1300.491578	788.8769662	704.0833754	682.2904579	583.2478775	640.8893485	1109.497896	556.2769445	617.950352	519.5533311	595.6903228	621.9264915	1855.227551	2715.040197	1903.2739	1419.309306	1429.011078	1201.098083
AT1G27940	271.7159247	205.2731003	192.5925043	337.6248661	419.7750516	390.2613845	1743.639841	1286.543579	1720.114792	1035.262648	1117.025939	1606.093066	133.32997	187.1985722	168.641593	86.59302807	52.07387947	43.15878
AT1G27950	6909.350328	5487.2266	4083.541185	7152.576862	7238.07865	8839.394212	2812.128114	2148.297721	2817.727936	4059.013665	4027.858623	4017.829237	124.3568629	139.1748742	131.5723259	1247.994716	1140.29804	678.5848259
AT1G27960	154.0435768	101.4072243	158.933863	88.10795402	106.8221512	103.5986449	156.4802501	87.81662413	127.2446128	196.1175673	178.1103175	169.4324523	113.9476378	136.0677841	96.98649673	137.3893288	156.1081479	127.6117143
AT1G27980	200.6180465	119.6307079	194.7025949	69.77793656	78.8683284	93.11972813	518.9647657	243.1771859	294.7282442	99.43237749	121.2173322	131.2163687	286.7520843	491.3071113	359.1647027	317.3077354	305.1129945	248.3202773
AT1G27990	0	0	0	0	0	0	2.99837074	4.98988293	0.998244775	0.99687793	1.003184649	1.006454271	14.00840642	0	26.97911732	0	0	0
AT1G28000	0	0	0	0	0	0	0	0	0	0	0	0	9.955385786	12.91431772	5.984665555	4.017741416	4.020355823	4.019017031
AT1G28010	15.9228519	8.987611737	3.02104755	32.24516802	33.25064165	28.68209092	143.205818	78.5361279	97.45702013	59.28359061	49.68954715	58.60992017	1221.912413	1399.07187	1267.19907	1386.095484	960.040964	1029.148068
AT1G28020	0	0	0	0	0	0	0	0	0	0	0	0	0	0	0	0	0	0
AT1G28050	72.80918876	35.08364044	43.05254778	64.92831123	66.63806756	53.24712279	56.19420914	40.89019469	50.16904282	117.3765153	131.7542232	166.2255696	2669.418729	1144.631467	1930.227277	970.565761	992.1723195	724.2644474
AT1G28060	1482.305526	1097.536973	1230.736233	1181.617448	1288.313292	1276.391649	691.7873237	413.0817765	429.8236621	407.2361475	427.5687538	496.5094986	2908.174716	3379.041801	2871.574396	3461.59979	3571.838143	2598.991615
AT1G28090	198.2720058	91.03280082	132.0995596	177.980153	210.8938406	236.8973331	198.7308073	124.7502293	155.0364551	287.0968316	338.8843673	365.6743934	366.6032987	606.0988833	383.3638458	466.3601994	552.9426151	532.3162677
AT1G28100	218.2496195	137.3484594	163.9009485	229.236407	285.2967955	278.2497214	331.0567859	209.8215608	327.2743269	525.9674781	438.5326316	608.4580609	634.5756359	366.808618	652.2736936	701.6103275	900.1769321	727.3153536
AT1G28110	29.98437135	14.65895614	16.41954386	44.48662758	45.97665492	32.68439499	561.0115884	395.3268219	406.5129611	478.8859906	505.53841	428.9442179	146.7607258	205.339403	147.8632046	219.0718973	272.2529371	207.8694611
AT1G28120	459.6736577	335.4125832	407.9585212	318.0461021	383.8744456	281.9316713	521.1003877	321.9776882	300.1369083	317.4233836	310.1026264	332.3557744	619.7874565	755.1968709	628.9527021	659.0451543	831.9370318	746.0781991
AT1G28130	80.8194053	74.16257438	72.77403321	13.0135538	19.83511411	4.036830689	29.07357531	37.30752602	28.1000046	10.26233948	25.30521549	22.7490878	140.4002028	90.64656124	213.5145687	125.6797058	60.16344967	108.421991
AT1G28140	2528.846563	1844.440559	1885.990999	2199.382618	2800.360085	2418.788994	3738.430846	2239.519544	2167.799903	2030.588371	1976.757595	2313.725895	1709.012954	2791.179782	1693.06828	1693.649661	1958.863719	2824.801702
AT1G28150	860.4112412	689.0214474	710.6989812	950.5988884	1101.089755	1153.072063	2706.121288	1742.692662	1689.51183	1170.573089	1213.273799	1647.434823	733.6530052	842.5390762	718.6169982	907.2007293	991.284066	1014.869119
AT1G28160	0	0	0	0	0	0	0	0	0	0	0	0	0	0	0	0	0	0
AT1G28170	2.958576169	2.027431645	7.032626326	1.994687704	1.983444852	1.006752421	41.06916788	33.78003724	28.03379351	19.8450753	11.08368531	27.0873312	4.990632794	2.99081766	8.991083284	56.09275094	46.12829345	19.04364002
AT1G28190	141.082633	63.37714258	120.1992298	14.03183231	14.88147816	14.08835616	94.74096845	48.08873866	110.1676812	20.02304566	15.00024655	35.95631604	1149.523885	1696.675966	1334.747881	195.332644	128.0665196	101.1139716
AT1G28200	838.0577222	609.7070908	685.6301492	702.6331367	880.3083118	660.5562773	1677.29715	954.8314982	1169.373703	634.5221331	662.2448944	926.0923749	2111.432162	2907.235039	2229.870352	1848.157244	1850.992801	1831.809597
AT1G28210	239.5994751	158.1119782	126.2165268	150.2916004	162.1831995	190.8064131	104.0795561	45.6968523	69.11864917	47.58973437	39.3124962	79.38589233	192.7106577	205.1895296	191.8193146	238.6318433	191.1385511	190.9533054
AT1G28220	90.76674922	54.60246155	36.13489843	88.59706293	85.90057657	131.8187235	0	0	0	0	0	0	91.45469206	99.0312366	107.6358787	88.23979031	84.28005002	100.8053914
AT1G28230	242.2414967	178.3225293	206.5867274	186.4519144	270.5080225	226.108925	1220.538939	606.9592397	562.4783433	168.4388882	108.9554908	307.2196706	4589.524977	4058.295567	5235.500661	1704.679112	1832.00728	1692.648297
AT1G28240	1365.721914	939.6525483	945.9838405	1201.967787	1439.163654	1170.57263	2468.425786	1614.494879	1453.250176	777.7758767	978.0415668	1163.192239	1092.680444	1585.545995	1068.56496	1177.515618	1218.96901	1276.273695
AT1G28250	124.7848848	121.4465947	98.39291927	102.8528253	98.73743322	112.7122841	71.95106551	39.45333197	31.45438895	72.68537208	35.88590928	69.06465604	101.3263495	169.7214454	110.9356856	118.4366418	132.9176217	138.3839066
AT1G28260	812.3561008	627.1895797	550.2003277	266.0891799	413.3718563	561.0455417	383.8028603	215.1278776	409.9413546	404.6855805	332.2274315	427.6860865	6050.215352	5943.767008	5915.014312	7482.9898	9610.967608	7299.431036
AT1G28270	0	0	0	0	0	0	0	0	0	1.012809622	3.011461374	3.952688308	0	2.968817977	0	1.979055779	1.022928406	0
AT1G28280	1395.558992	809.9295209	977.2756854	1051.792196	1259.336957	1093.678531	3473.641009	2209.242594	2151.263907	1667.581983	1597.023928	2196.324603	827.487884	1381.276188	1026.368809	1095.000178	1137.576918	1444.494481
AT1G28300	11.90649572	15.0955326	19.05293544	6.000905804	12.87735805	15.12479566	0	0	0	0	2.005542192	0	0	0	0	0	0	0
AT1G28310	408.9668633	359.5935817	364.0864835	219.3251264	303.9764392	389.6554173	1462.813385	859.4778018	868.7543383	698.9611294	619.8978389	734.3706478	668.0993526	973.4102526	693.2805161	1304.056375	1533.297113	1559.028255
AT1G28330	50.12911212	53.62903064	103.4156198	52.15657173	37.83593068	22.71482615	78.86188647	48.05485269	68.60723932	208.3475822	151.8930304	132.7258791	16040.91762	4587.668181	11591.06523	8738.405462	5388.154937	732.5810541
AT1G28340	1158.142438	898.9735027	927.1462722	835.6780505	1147.934161	904.2347832	3640.541242	2198.133791	2210.528095	1378.1904	1317.42706	1770.00589	1006.978648	1264.072193	1158.225048	1786.526902	2342.797181	1793.221734
AT1G28350	1181.352482	867.8033679	767.615399	1062.597237	1066.097822	1143.776018	837.5150574	476.0471018	562.9850824	1610.631687	1693.247992	1487.334129	2150.655047	2740.055089	2277.17058	2476.867621	2745.919487	2566.553252
AT1G28360	0	0.980782648	0	3.002879215	5.073205256	1.963329799	4.972833643	6.075743673	1.015072635	9.081422728	7.765350504	6.948567476	0	2.01114799	0.999325543	0	0	0
AT1G28370	2194.368355	804.3507212	1323.307265	796.2352866	460.4267657	141.194516	197.2081422	122.0526174	197.6574049	239.1275088	412.9107961	289.592893	639.6874628	593.9190884	374.4793922	813.9385644	628.2165984	523.6938985
AT1G28380	5177.884951	3271.240507	4906.019229	5805.627824	4260.41388	3171.952184	1080.638714	638.0243109	753.4432815	1057.925369	561.8823502	658.259447	4536.194677	6498.343819	5389.459041	4366.305466	4731.057286	5421.088719
AT1G28390	64.71288098	72.46801366	42.90312774	69.7113058	95.00997303	66.45577538	66.99378539	26.19337827	26.90956576	93.62748342	81.12840315	77.9875056	28.1000567	53.68779152	34.07777529	34.78283188	62.39940244	36.91210909
AT1G28395	184.056168	109.8885928	93.10756106	115.9031842	124.4122809	159.6427108	101.8445181	80.87855762	98.41435382	151.9491622	178.3903072	168.6832852	62.10684395	73.86227595	29.17688272	42.04556079	31.15687242	33.57419866
AT1G28400	4132.121873	2888.503094	1852.634143	2963.288388	3316.744551	2759.511017	5137.810393	3150.28161	3276.616055	3851.190866	3513.271942	4354.409655	265.8185709	499.4174902	322.145713	971.8762161	1674.225378	600.2496295
AT1G28410	154.0266021	127.3378319	84.30452379	138.3190663	143.169374	148.0054194	247.6358405	126.1143337	148.4940399	143.8590248	94.22625437	113.4825753	120.8161177	206.6350728	95.79207046	135.0647659	160.5197204	212.5227627
AT1G28420	2353.741753	1837.016841	2168.805708	1358.842461	1535.709823	1390.805179	3238.029204	1974.771433	2373.198403	2425.401399	2268.032416	2173.967329	3387.981538	4275.95719	3677.943799	3802.510423	4528.409245	3840.08553
AT1G28440	1203.208946	1128.057691	1083.915071	737.9458592	919.0503033	984.3899587	2047.012409	1036.28885	1394.261072	1475.661217	1515.411915	1611.789008	764.7936944	893.9238925	916.0951632	1971.979295	1993.000563	1747.444461
AT1G28470	18.93748785	14.84993184	23.4188862	41.47245874	50.28259692	34.82482913	85.52943155	59.83974777	65.94633261	73.70141113	64.33248687	66.04957897	10.97541265	10.97663058	12.98370981	53.98961492	50.15088651	44.14686382
AT1G28480	921.1272601	421.2578707	675.3838236	643.5753966	433.076453	234.6240026	56.4068926	21.39863085	67.43685184	16.27320047	39.02296492	94.13185826	4.031950623	18.99353986	8.017582274	16.73171581	26.26209358	7.975274219
AT1G28490	692.2272849	530.2436643	554.5279576	571.6005504	662.9177553	583.2314017	1019.509484	604.5956801	704.0636845	699.953219	641.8037528	849.1682805	740.3373349	1054.144273	790.5711626	975.7679646	1202.751119	1069.674299
AT1G28510	470.103381	333.5581867	390.6361577	386.3270767	477.3044483	444.7982617	596.2171404	402.6858898	415.8923586	243.9180195	222.9695916	300.0631037	86.47106131	144.3091216	101.1123067	152.8742711	194.6469541	195.7289978
AT1G28520	3678.814125	3643.154444	3229.887601	2542.289074	2649.300396	2554.332291	1921.830701	1341.489276	1342.840845	666.2161338	641.7869989	810.7765038	4726.535271	5611.969324	5068.893313	5523.752343	6185.472165	4852.101465
AT1G28540	155.7554521	116.5643093	116.9766706	125.2982015	124.3700433	143.1545972	76.83546523	54.60250285	71.49993579	72.88537707	43.78790507	108.8881233	405.3042441	460.9703565	457.2518103	297.7696764	300.3587345	267.0640378
AT1G28550	0	1.00245502	0	0.991604451	0	0	0	2.010522737	1.00096147	0	2.002543505	0.994876189	0	0	0	0	0	0
AT1G28630	0	0	0	0	0	0	0	0	0	0	0	0	0	0	0	0	0	0
AT1G28670	856.4788032	768.9402757	712.878414	500.422912	841.4369003	644.1252821	405.8607988	281.0664724	203.6692025	162.5384318	170.7034446	136.2378841	1.989252018	0.994926255	0	18.11907488	5.001491949	24.0740551
AT1G28680	785.9331695	633.8585989	502.951003	719.3972029	975.1126303	918.7939309	1653.959262	1061.901732	1381.910033	601.3589383	704.4111628	675.4482378	840.6952288	949.3703478	915.1410125	685.8516931	769.5622446	522.8003183
AT1G28690	36.71898474	26.15265532	21.04380081	20.06950732	24.49457075	26.40726453	34.13396169	20.87335853	10.97061592	28.82041175	21.13043292	25.1249476	72.80674864	58.66235341	67.87982688	60.99276435	40.2723538	47.19330469
AT1G28815	0	0	0	0	0	0	0	0.994461204	0	0	0	0	0	0	0	0	1.987177072	0
AT1G29000	1.002381941	0	0	0	0	0	0	0	0	0	1.002776794	0	3.05630868	8.976283624	9.100818628	2.0455694	5.907229769	1.935876438
AT1G29040	299.9627709	264.3233105	274.7417988	253.1610656	297.2539553	251.3932491	214.689324	134.2806447	145.4058573	428.8388702	391.0605525	397.9167783	172.6078322	240.9445292	163.4611158	209.3822062	220.95484	243.4594641
AT1G29041	264.5658325	193.60982	227.3380313	228.3912272	266.6514089	276.8261006	2.989749905	6.049432239	8.071525277	2.016774393	2.955705297	5.960790648	113.2331983	185.0550172	148.039455	157.1093722	143.6316085	126.0257909
AT1G29050	284.5079893	201.5172707	289.8785379	432.122729	682.603745	449.4479156	703.9518037	417.4979321	410.7718724	262.7483304	330.9430856	393.7298268	5980.632158	7465.733716	6334.710579	3363.529066	3155.877132	4365.144696
AT1G29070	4145.956383	2979.239987	2808.664684	6486.119093	7826.57056	8506.980956	9039.108504	6158.889341	4987.276017	15191.0511	16998.46706	18033.57886	791.9847199	1361.915357	788.0793159	1544.665973	1602.032247	2559.749281
AT1G29080	0	0	0	0	0	0	0	0.994460817	0	0	0	0	0	0	0	0	0	0
AT1G29100	0	0	0	0	0	0	0	0	0	0	0	0	0	0	0	0	0	0
AT1G29120	712.2524962	638.0902879	600.7062283	657.7370892	696.2693434	858.1030625	492.5220622	306.0274451	405.2754451	226.2352525	180.7937276	271.6591949	1452.839591	1646.845059	1441.125742	1232.364658	1168.550365	1047.346495
AT1G29140	4.044382929	3.990602358	0	6.961684726	4.037791989	1.959174111	0	0.994463088	1.006833104	1.004995372	0.980051009	0	2.01142458	0	0	1.980981065	3.005659621	0.997657359
AT1G29150	2096.266931	1595.306846	1616.061305	1578.993677	1971.496673	2179.191524	3055.225822	1728.344717	1923.63794	2423.745943	2608.056985	2685.429422	3355.134841	4687.006376	3616.029744	3443.650652	3702.855375	3110.454136
AT1G29160	95.74412345	71.68625258	55.50642561	94.36476082	179.1906584	165.3852707	481.4968988	305.2517099	188.610342	163.5732306	122.6958653	204.5743347	633.8709392	550.661436	474.3790317	160.4441154	109.1369004	163.5047027
AT1G29170	684.9648865	480.0172287	425.6890478	422.2462545	426.6593615	589.6421974	564.3912616	406.8745664	442.9237311	411.2504304	365.4886398	339.6621651	133.2057107	138.7787427	164.4413175	238.9635029	341.7622068	181.02521
AT1G29195	90.44544983	84.91405528	62.97222208	52.89082918	78.95400705	78.94014271	184.8284293	130.0160194	129.4654526	51.42022645	33.99020456	83.04901688	261.9014676	357.2091777	309.4568827	434.0978026	577.930576	296.4634865
AT1G29280	28.14972253	8.96258314	24.91194561	1.982644794	4.020932718	0	0	0	0.993212176	3.98854226	2.002273812	0	88.09023139	102.4469337	102.0826715	12.94832973	21.97463567	24.98573468
AT1G29290	89.87913253	30.4405087	49.56102035	143.4919097	42.65182268	62.48348504	20.73297471	9.239703531	15.22287232	0	1.997800216	1.950558747	75.72464405	154.8344012	70.17137805	18.65889241	20.24407473	5.98153312
AT1G29300	250.4270248	177.9599368	259.8343418	248.8357649	257.5737567	198.3210413	111.3348518	62.07151352	65.04469029	63.1638633	77.03255549	49.30866006	82.29524868	56.5827266	63.14931525	46.73949601	42.68190301	47.87336064
AT1G29320	286.9625377	163.1390579	107.1844816	156.6818303	151.5125848	226.9129399	245.0601152	113.9928406	210.3348145	265.6843139	305.4409457	200.1908146	327.7406022	327.6347835	332.2912302	195.3066178	156.4079962	156.8803878
AT1G29330	205.2440809	188.8408863	170.724064	176.8456033	136.9726019	155.4164565	236.0046774	144.7713521	147.5628142	159.6381795	145.848002	307.2016036	133.3243086	247.528168	152.9580314	85.41441403	50.33468716	67.8688388
AT1G29340	3050.792192	1972.09896	2269.077956	2106.779524	2104.16505	1629.393003	1287.594276	830.6144883	813.4960958	1004.365352	1193.5441	1009.134808	3357.179974	4661.142033	3694.895007	3337.254396	3277.58424	3662.496527
AT1G29370	2044.847403	1343.097123	1331.701409	1763.774194	1973.719159	2115.158768	1718.951658	1087.607837	1349.654429	1641.421506	1497.058001	1602.715873	1767.080832	2294.239226	1772.694133	1792.728674	2080.994704	1947.95026
AT1G29380	170.606208	143.4294853	204.9294534	435.9404424	389.9192307	443.2106275	315.5780178	214.5302622	214.3061793	161.6855565	165.2433687	210.9276805	16.12623849	8.103161387	8.033711555	83.01994137	51.63067481	90.51543143
AT1G29400	3141.018671	2793.467253	2992.853761	1207.600739	1237.930206	1618.405014	10015.06829	5621.201601	7848.031483	1961.112903	1669.653525	2946.549617	26394.10856	22603.84953	26822.03577	15770.97561	16978.12761	11482.39087
AT1G29450	116.7335061	122.5621638	147.9399043	252.559511	324.0855612	251.0115245	65.45448703	65.88910076	67.16882994	79.58774474	40.26821804	75.45578064	1.011512787	1.965612829	7.002374109	53.16981544	56.75772182	8.909763538
AT1G29470	3639.62831	2477.285776	2378.787999	3562.663636	5328.285659	4141.857954	9855.726737	6977.229661	7520.383428	6855.732111	7824.3337	8291.687553	1164.170207	2770.046939	875.4954999	2923.211626	3011.8353	2281.420087
AT1G29510	96.86104618	118.4698916	115.745601	181.9430888	151.0598075	187.9668088	19.83554531	15.95436494	17.3297317	13.91007233	14.08580919	11.92135646	11.97161714	8.82861863	23.6021794	193.6363969	234.6506061	73.98929228
AT1G29520	134.889082	116.3069663	154.8189561	218.0532493	292.4598966	280.2172746	455.5625096	315.1873098	306.3510773	243.5181836	249.0912692	343.1967373	14.0696668	8.023525936	6.010309082	63.33846325	50.17582957	54.88556958
AT1G29530	1031.29619	818.9669446	842.9805276	889.0475021	1056.125731	1034.983745	3043.274255	1958.254928	1862.308871	1611.435298	1627.364768	1987.682765	371.398552	441.0878715	358.9114701	439.7853076	627.9568483	483.7193337
AT1G29540	0.984199462	1.018723911	1.001434729	0	4.996931426	0.996317814	0	2.983379738	0	0	0	2.016566256	0	0.989949163	0	0	0	1.013369938
AT1G29590	91.24208634	100.0154418	85.64117851	50.84342656	114.6039291	64.51164285	49.98808418	30.76562153	43.07972738	43.91564192	34.94486298	57.91870558	91.93462351	99.61693102	78.87861394	110.9280718	136.6960482	123.4977688
AT1G29600	0	0	0	0	0	0	1.001707545	0.999213182	0	1.992375979	0	1.004753385	0	0	0	0	0	0
AT1G29630	79.05900194	49.05652975	47.1715504	75.93740552	82.20796662	103.468688	100.2275303	63.38189664	65.16678579	71.11610635	77.9003701	87.50160485	24.98661958	90.5875264	20.0058109	24.24280041	9.983561167	29.90689432
AT1G29640	169.3652685	129.208261	97.47908094	120.1551894	174.6328239	112.7305502	176.5332694	85.86216579	122.7780052	75.59915275	44.80634886	118.6102378	68.33853337	102.7415332	109.1506814	35.59446494	32.32951228	19.96064786
AT1G29660	7192.775182	6654.692312	4372.234516	11734.28494	15888.00834	10992.76206	16240.66932	11988.08735	13603.65541	8558.697258	10083.56312	13720.99452	394.7563752	590.7361227	432.5257329	1756.969859	1906.11221	1221.010766
AT1G29670	590.7143354	513.5265117	284.787599	3328.21096	2339.541081	2302.764644	3736.173581	3096.618477	3470.076771	7299.422665	8010.701655	7502.359163	233.6596419	152.4928464	302.3072226	2254.031791	1456.209788	1116.749724
AT1G29690	958.030139	507.1060332	633.7205355	729.7793329	782.3034795	371.3081964	1104.764887	886.6156013	749.962385	1887.569318	1598.692976	962.7582087	1181.056058	2208.5405	1487.435262	1271.092735	1374.857973	2305.861504
AT1G29700	3044.984824	1972.081593	2206.253315	2661.875466	3027.188054	2820.034854	8968.210555	5731.047725	5479.442028	5795.773803	5229.883371	6830.471774	650.1560734	1057.648344	747.7538154	1091.209154	1296.771041	1592.808714
AT1G29720	326.156847	196.369116	252.9140717	226.9228908	290.9130813	181.4912934	1638.606427	881.0132008	1058.326663	756.1766396	588.2167856	893.0699241	22075.7464	28918.96638	22359.48893	26938.79801	29809.31415	33006.753
AT1G29750	98.32181895	70.18250742	58.1472262	97.84237071	140.6873784	118.9869342	240.8058981	173.7823921	158.4340517	185.2243331	198.6116132	203.8571229	767.7281275	1121.138826	874.538491	992.7299508	1093.250469	956.2460668
AT1G29760	245.813061	207.4977986	197.5163342	235.486697	254.9052458	223.4407887	495.6001883	294.9458759	320.3685225	272.103263	247.7375418	291.9700284	837.388155	1094.835444	896.1327397	1006.197747	1240.967186	1127.799964
AT1G29770	0	0	0	0	0	0	0	0	1.990522735	0	0	0	0	0	1.999508082	0.999976295	0	2.009034324
AT1G29780	0	0	0	0	0	0	0.999171415	0.999541007	0.997757571	6.996255891	1.009259568	6.984809316	0	0	0	0	0	0
AT1G29790	283.7248345	247.3594065	216.6727495	263.5557614	257.401954	274.8447452	922.6276943	610.0718581	665.0833427	636.2441711	763.0664073	686.0013649	151.9431181	164.7972246	186.5316808	354.2937388	366.816047	341.0763049
AT1G29800	555.2839358	532.0602239	652.2023366	348.9348363	454.6141841	454.0041507	287.9834537	162.9279067	173.0020994	104.4399136	104.1940404	192.137668	2545.969995	2999.155213	2931.050077	2258.049837	2435.566807	1866.515214
AT1G29810	278.4662538	240.1954211	315.7863515	201.7831724	223.9942887	240.9848965	275.6733946	174.1579294	222.2242721	120.0146779	155.9074291	189.825668	359.4679312	438.3092082	324.9578511	303.9629131	368.0449665	351.3057394
AT1G29850	1312.130022	1004.490695	1082.534346	866.4395214	1087.094524	880.8358318	4205.40743	2806.460921	2931.492287	1572.855321	1512.659778	2098.024424	1592.091742	2140.349071	1821.653303	1643.353021	1822.452771	1931.216736
AT1G29860	2.982960848	4.015149878	13.0140775	1.001679192	0	0	38.99129432	13.8742613	16.09140153	0.987408558	5.036971012	4.019429723	25.40345557	58.37230235	54.41155935	12.16714782	5.995038326	2.926433082
AT1G29880	13.92376599	1.003424123	12.03205689	1.999440383	0.992629934	2.016616113	6187.542791	3817.725498	4107.038059	5145.905911	5525.183797	6335.984668	1371.986736	1891.340152	1345.653124	1383.580753	1550.628493	1566.164793
AT1G29900	7586.60487	5357.969867	5688.166775	13426.85499	21794.64943	10251.89605	1317.491005	681.1389247	929.1383078	1637.899881	2050.864212	3663.444484	1969.037124	2132.740187	1885.893499	1845.904054	1486.994814	1684.938999
AT1G29940	815.6031856	388.937248	396.5411467	306.0556737	367.3521691	462.703072	438.8117903	211.8549269	438.7586753	542.396424	547.6310429	535.5774843	1427.306154	1544.791347	1700.41765	477.428115	348.1711895	414.5228982
AT1G29950	347.9115286	299.5527589	399.5996023	347.2151691	456.9886901	465.7698172	1064.49182	700.3586564	730.4183704	570.9285682	653.5385581	437.6686564	463.6631309	506.7832993	545.4356898	636.9903934	700.8777355	697.1423332
AT1G29962	4.032034393	0.997403427	1.993279727	1.996098058	2.03168556	1.969085114	0	0	0	0	0	0	0	1.013998557	0	0.990860686	1.997835466	0.997104101
AT1G29970	1116.462218	798.7773832	735.1116022	860.5174938	867.7625501	818.3626744	936.6972905	566.076714	704.3674255	579.944318	669.7199138	664.9605856	4432.269737	3905.182346	4249.935503	3768.412509	3655.103187	2142.881974
AT1G29980	401.9794079	489.3119759	235.8264401	831.8526337	1515.254955	581.6285929	546.8886015	429.5667433	502.6041472	486.9389251	780.1673987	236.7068731	149.0386847	114.9872152	118.1932628	306.3851537	343.8266454	258.6116423
AT1G29990	538.3258244	458.1599812	388.641191	410.3088229	483.7545028	512.2281843	692.3706937	461.185816	529.3699424	615.0914966	617.3249929	705.4702799	4.012353248	24.66046769	7.996083741	18.79676719	14.29504148	13.02705833
AT1G30000	715.2698996	472.9507268	439.9714494	636.1395347	768.0670899	687.6525227	1097.94355	560.1813806	648.130106	459.9252103	429.24877	624.4017681	2054.086632	3627.534691	2110.228472	1937.014265	1845.032527	2180.858613
AT1G30020	0	0	0	0	0.997068895	0	0	0	0	0	0	0	0	0.980369252	0	0	1.017586683	0
AT1G30040	147.437597	59.81150177	78.91418864	94.01623245	88.71768434	30.09431354	41.93102961	15.02103051	19.93813246	63.04996491	55.41551401	30.96790967	57.96658832	312.9433562	89.99938733	61.98979175	38.95284474	82.02935471
AT1G30050	0.995855465	1.002549392	2.004668507	4.992049467	3.993909362	3.008942911	10.9932636	5.823638826	10.83348571	3.00024006	4.637233753	1.001995129	19.97448801	24.06620088	21.99395216	7.993674168	12.97861385	12.02062189
AT1G30070	55.28456244	38.37823843	32.00344195	32.10322103	40.43208521	52.60107678	317.4265445	195.5976494	214.0379964	523.6680695	488.7762474	500.7256983	407.1260893	486.1850182	488.0273018	433.5949764	455.857647	384.5901375
AT1G30080	0	0	0	1.002362822	1.988201311	1.008805301	7.027862049	3.967478967	0.999307135	17.91327605	10.05664691	6.023774136	15.02268504	7.995876172	11.01569546	25.13981532	17.9448029	8.960360785
AT1G30090	331.1377709	255.401367	309.0390339	175.8858074	225.4394666	178.0935853	227.7375953	125.36716	137.8440504	63.24024156	69.35982034	104.7304552	740.101451	794.0932277	638.6155363	595.2742325	665.1651273	579.110742
AT1G30100	24.14473184	15.92653052	9.996350363	132.534462	45.19199667	178.643044	3.004300173	4.99757916	3.97349526	30.98576845	25.09418012	44.10325922	1.998824306	2.012214307	2.000918863	6.99234737	18.9079853	8.003752768
AT1G30110	209.4774333	167.1318432	139.2573787	142.9401478	124.6524516	151.234627	399.4391819	275.5176201	322.6691006	146.2203013	149.3990038	175.7266937	138.5828704	205.1364195	170.0568302	126.2761074	212.4666557	131.9986917
AT1G30120	3408.973912	2854.165908	2605.795871	3932.893138	4044.658419	3515.102316	8250.705828	5942.225496	6431.16487	7331.711062	7392.531804	8124.628752	2644.985944	2797.186553	2600.315871	3262.127443	3733.590166	2715.068912
AT1G30130	466.2450341	311.4746064	378.0141163	504.1812788	530.7165988	444.0721488	1477.227438	823.4412027	823.7557223	785.1853117	773.3619099	1072.045374	3086.769046	4072.396861	3116.647935	3498.793298	5402.20491	4240.306074
AT1G30135	150.9941275	137.0282964	349.4813883	972.7306296	558.842849	81.37111264	21.7628957	18.87260592	115.1575817	8.905886017	34.07284662	169.4437404	166.7714191	64.17932131	65.42391626	66.51619624	27.1579295	30.04847027
AT1G30160	11.16491826	4.997956155	5.002453954	7.048551002	13.04606171	19.96845741	21.92984327	28.11763069	20.91147917	11.09427614	19.09028171	12.9310454	0	0	0	0	0	0
AT1G30170	0	0	0	0	0	1.052341097	16.82730566	13.10332103	7.067817656	10.09995781	5.998577463	10.78894239	4.994928987	5.024645652	6.998537977	0	0	0
AT1G30190	99.15231211	46.44122192	66.14908804	53.07298695	49.32697204	46.47155847	190.9589496	89.82489765	139.8235529	35.36034902	33.24098223	68.64481729	219.9321388	236.4143853	307.2344454	271.8620935	239.6495471	143.0630907
AT1G30200	961.7365548	840.3577874	904.1408453	650.8141843	878.2199491	969.9502611	971.3207976	583.5552096	733.133761	577.9956188	562.5552211	822.2541513	4560.641522	2965.020959	4632.377072	2420.304955	2470.343073	2063.957314
AT1G30210	438.5397654	375.0501241	374.662402	322.7394538	448.3695835	361.635694	495.200137	333.9220003	396.160414	415.0794797	417.6891527	433.0774057	998.9972784	1113.969661	1045.748122	1047.861902	1308.867992	1041.109701
AT1G30220	714.7656492	658.1615689	763.7563657	304.6336257	317.0170835	302.9760862	2733.748433	1375.357452	1497.63898	290.7920246	190.5237903	597.2786759	36.08880333	264.2347177	68.90617362	89.72650748	207.6946842	182.5366755
AT1G30230	2951.109377	2760.313178	2263.843968	1721.837434	2339.807282	2572.390857	1756.465325	1134.277674	1368.627997	2691.572533	2780.07299	3722.082502	7242.070026	9991.758533	6628.479949	7653.842677	8856.129023	7878.765583
AT1G30240	136.4188967	63.87709437	65.55445541	71.9797753	71.20049268	116.4795079	146.4019873	82.15097591	121.0157337	162.0770321	175.1457911	134.2665017	174.195367	177.6398433	165.1187537	120.19627	116.5646097	127.4477021
AT1G30250	262.1212566	283.2976878	110.8369023	128.6672106	106.376294	118.0585012	25.61801615	28.79021699	39.76475072	12.21295605	14.8641658	33.6813905	2856.102811	2269.381631	2428.293049	1141.881413	1455.076635	918.3998664
AT1G30260	5315.242203	4910.551689	3866.715387	1923.164121	1517.249573	2128.696578	572.630812	404.2151147	853.436188	448.6140699	409.7278733	711.5227946	1746.184306	2446.086183	2147.903687	1847.458294	2352.525354	1848.168563
AT1G30270	457.4373467	364.8308935	418.2777616	225.704317	288.9028909	311.0623082	1165.636312	677.2972169	818.3445701	287.1174669	299.504781	328.5290921	2042.87932	3121.341522	2255.47771	2145.08121	2072.651175	1645.624942
AT1G30280	81.94448281	42.84163504	53.03246579	66.22252942	132.9852647	85.60245621	176.6122423	173.0202528	143.6657311	72.59222926	61.69552971	86.57583271	263.6672345	102.3334614	272.183517	67.95891173	84.72807849	36.91301611
AT1G30290	117.1138277	109.2182652	116.2790224	123.6819823	123.3646144	111.0763374	395.7228078	218.8477325	300.5453184	274.9779639	263.3327819	291.1292202	46.73606279	34.7563354	33.89709092	74.4489153	93.42156084	95.54240492
AT1G30300	266.5013852	239.8676906	201.1782041	218.3819544	237.5465646	249.577976	393.6700064	232.1422891	257.6144962	138.9972366	186.3438271	175.527068	79.868946	85.01726165	66.84133705	125.8421693	139.166807	165.1995149
AT1G30320	1079.502743	887.0723259	842.6087109	1113.181106	834.1728724	808.9556016	238.8575158	126.2684519	280.9186995	211.5624476	199.6919275	286.0766644	860.7742274	1409.807477	912.0296594	962.3109454	1468.337414	1201.825157
AT1G30360	3882.400367	3689.684644	3836.824479	3286.598217	3804.629198	4036.965963	8430.262165	6098.161459	7367.774032	3875.558833	4495.798583	4449.864798	8619.709303	10646.63742	10123.10734	14867.69341	16851.41231	8316.16629
AT1G30370	3035.377466	1431.326501	1112.911843	790.3753045	390.882122	183.7217045	4.011757603	0	2.99084786	2.977601238	3.019504666	4.019067419	112.5813716	218.8123163	83.86159459	37.06164552	27.02435739	39.16280228
AT1G30380	33935.47063	30458.13135	26619.91995	46043.19763	57126.38274	50636.46047	46202.33909	32427.89449	31478.80684	36171.90749	32679.06746	45440.33259	2550.282742	4310.494535	2948.462244	9804.915184	15761.4614	19473.45601
AT1G30410	410.6076209	311.358791	398.3659181	239.3999899	314.3747053	288.6477819	13131.86121	7306.621163	7906.579854	4291.306815	4325.912694	6244.862553	1803.950499	1554.067379	2358.961921	1898.502157	1903.232289	1281.01004
AT1G30450	68.03475808	118.6291536	74.56926074	68.61725	82.59470577	92.15907876	1148.228187	606.717084	655.1694084	573.0357939	539.7993983	779.4027017	660.832832	1168.382012	726.226661	699.3766484	790.1712107	911.4086714
AT1G30460	276.7169209	191.1166003	143.6986853	166.7005962	213.4175172	285.6227978	1209.568935	775.15106	952.2804761	889.0926902	932.0313595	947.3402633	417.8564087	696.7195551	476.0339464	533.7944308	634.568061	729.5905618
AT1G30470	1823.296856	1500.464115	1695.878782	1479.591793	1592.635798	1694.406149	1079.642573	670.7041091	802.0489159	861.1319755	905.9875206	913.8747355	2081.735225	2727.453156	2410.94897	2231.200335	2521.323959	2047.881754
AT1G30475	238.210335	184.0783437	198.8396564	212.8939837	216.2551839	243.1483248	154.9651599	76.80128897	116.5426366	63.26826215	65.80882566	85.26515878	35.05979657	56.66120606	39.9586699	29.76550557	31.34691773	30.08812851
AT1G30480	644.3010947	447.3849232	452.6228628	428.0397424	526.7337125	509.8104061	1244.779253	843.7541564	953.6367025	708.6312788	703.8047083	946.8012375	575.405019	794.8078675	606.4437674	656.6931147	752.1171674	762.7706855
AT1G30490	252.7355022	141.5091737	188.7630574	250.3966505	324.3119371	324.9817226	628.9827908	445.9273961	468.7877783	1094.336501	1119.318897	879.9978883	427.5625936	318.9792622	396.6693325	373.5194752	446.8329474	308.8999434
AT1G30500	342.9154905	280.1369773	299.2928842	116.0331237	107.6236618	160.783868	204.0792407	121.2341548	242.3909019	260.9326151	122.3531838	367.7986047	627.3713963	616.1817613	637.0034942	321.7089921	415.5761539	252.3910402
AT1G30510	1393.31692	791.2887636	1174.526691	552.613774	697.615631	815.5577675	722.739427	792.3703767	580.0907151	197.4847439	247.655705	176.9351115	1655.413141	3131.222309	1554.056602	1199.794073	1243.769855	966.6936859
AT1G30515	3.017664633	0	5.996142661	10.97391444	15.1714501	12.89048561	19.77327394	16.2711223	15.05896501	15.26459953	14.88126568	9.81990172	0.998817606	0	0	0	0	0
AT1G30520	276.8771248	291.7134256	165.3748387	711.3765064	1020.153277	850.9401374	570.5246652	387.1734534	350.4019415	979.2293786	933.6454451	1081.050925	434.936	732.844436	537.4149952	461.9222522	384.7328017	442.8162691
AT1G30550	67.53153706	36.30229445	46.02229515	36.21214412	61.68556743	47.6338548	285.359058	124.7587065	121.3193112	36.44183385	26.258728	116.6979775	387.5040232	496.1222863	368.0156535	418.7002688	510.8714888	471.6717326
AT1G30560	0	0	0	2.000915313	0	0	0	0	0	0	1.002766196	0	58.90720223	56.13549716	54.00144626	32.0614817	30.91013374	14.00811071
AT1G30570	225.388854	187.1868074	211.244259	189.4627327	307.4420514	274.3536549	224.1882541	163.8107814	146.2558708	260.9161879	344.6608917	221.5732662	143.3484879	123.8793166	168.7269982	549.1285074	717.0386724	389.6902605
AT1G30580	5029.541603	3235.75305	2995.85668	3448.774263	4291.060393	4305.887116	9518.718695	5676.52565	5827.050931	5890.756771	6353.554761	9066.264217	3161.100009	4657.393675	3273.65007	3243.822192	3326.638714	3557.701976
AT1G30600	72.85309069	48.95929683	47.08098499	87.82197946	103.5020838	99.70888985	151.6112575	107.35642	89.59584907	553.0659356	550.4928667	358.4135699	6.987377211	21.09357061	10.99902448	25.03864171	31.84570064	34.04090472
AT1G30610	1131.543891	694.4823183	748.8231667	1148.849511	1302.45386	1578.50225	272.3669316	167.3811846	176.1327395	266.324594	389.1325588	381.5837034	398.3860763	486.1195239	439.9643145	702.0359529	887.950651	828.9860626
AT1G30620	370.1463224	198.1740456	259.418575	231.8542489	185.4199551	235.4416643	360.5578337	248.3253192	252.0226818	332.7737571	252.7351945	320.3746705	1091.215071	2082.782864	1410.789866	564.1450094	400.225709	514.3284494
AT1G30630	1744.373436	1195.351095	1123.539608	1664.561032	1893.654267	1786.696745	2010.210082	1266.253446	1383.258979	1454.316696	1332.378311	1815.775521	1947.432778	3314.961716	2182.417993	2483.633509	2708.46194	3109.533166
AT1G30640	498.2294798	336.9401384	369.6930217	458.5555342	458.0448359	313.6091803	784.3599127	436.3416228	535.8884564	380.8736251	290.450685	496.215767	977.3645893	1843.817862	1268.848395	1242.762285	1130.672761	1255.901674
AT1G30650	16.0550563	13.94070391	21.99893719	2.991627067	3.012605065	3.982151317	302.0865682	161.1442632	168.1879765	5.005903911	6.012418855	12.00843095	44.99047417	43.19873641	50.03909018	1.999249513	0	2.004218147
AT1G30680	844.4923569	634.9283992	551.5597184	616.9424048	724.5948762	875.8931125	180.2762951	86.84469083	133.7351743	202.720923	239.8982433	400.8365717	324.0846022	278.6411092	294.1274682	241.505531	134.5770721	271.864604
AT1G30690	2899.504202	2323.051989	1885.443386	4001.423033	3763.123651	3000.14759	2375.277632	2037.688262	1999.929547	3396.392976	3564.973148	2456.458282	476.9348818	583.0726969	572.9617726	618.6677528	739.5989926	402.3091505
AT1G30730	411.0985022	543.4967912	309.5339124	706.3998944	215.7194189	308.2306027	63.10984479	25.96796865	57.82957721	21.96015688	21.01309176	36.14242534	579.1835286	789.7193064	761.4564354	296.1041357	300.4649689	440.6304462
AT1G30750	0	0	0	0	0	0	0	1.988917948	0	0	0	0	0	1.003874539	0	0	0	0
AT1G30755	1366.473067	566.7205123	953.3322246	740.5061048	376.9574835	495.4924632	1185.857639	509.2677731	569.6252842	114.7093826	95.97638081	205.7848239	1087.847941	2056.121785	1320.177421	804.4274437	696.4714391	1155.405979
AT1G30800	0	0	0	0	0	1.004718512	0	0	0	0.993446426	0	0	0	0	0	0	0	0
AT1G30810	1072.123797	918.6779959	1041.936865	619.8074335	693.6597496	671.1719708	397.733795	220.3700789	288.8863009	110.0546933	118.1634706	161.028008	762.0231174	1093.45131	809.931233	690.4561805	746.4195326	719.4337315
AT1G30814	0	0	1.00161823	0	0	0	0	0	0	0	0	0	0	0	0	0	0	0
AT1G30820	515.2515257	526.1671875	594.4729235	562.1190854	364.3433296	773.3419008	401.8755889	225.4200563	446.6708934	334.7761545	352.9298319	414.5515573	2964.802059	2283.919879	2607.745844	3573.386829	4720.089666	1056.315032
AT1G30825	210.7055657	178.979879	200.1434193	197.2562987	215.419233	193.4814952	499.2328405	374.7491725	328.2537793	443.1895459	429.476128	454.7183275	147.0406427	230.8297619	143.5970341	158.8648683	138.3150022	162.619406
AT1G30840	7.072432386	2.975741612	7.99037888	19.94585615	23.24865067	24.78550854	3.425041722	5.691122934	5.62839511	0	5.97808913	0	17.02136377	5.032838928	25.02161691	52.78941844	64.72771587	42.00116259
AT1G30845	40.6271655	34.35652493	28.04116531	30.27650884	42.91033096	52.91859233	55.33435821	30.11181134	41.87981957	45.00255479	57.30705239	48.20822778	60.05828164	53.91706944	49.86463602	72.4143433	107.7620766	92.46762541
AT1G30850	0	0	0	0	0	0	0	0	0	0.993429637	2.005565298	0	0	0	0	0	0	0
AT1G30860	290.3199967	227.2483198	278.2799422	111.0052631	89.63287105	100.4820589	904.4408461	465.8091742	615.9612013	264.3363731	231.0092176	267.9311864	386.668631	582.2053208	408.9181398	666.4707467	901.7379718	699.3340966
AT1G30870	0	0	1.001616886	0	0	0	0	0.999874918	0	0.999030202	2.975436505	0	114.2809595	347.073474	126.1625003	235.2227217	440.1486775	337.4959248
AT1G30880	492.2440544	402.1762069	364.839204	376.7856093	413.8062969	545.6492725	441.6737314	280.3562526	464.1335778	605.2145165	629.9064085	535.9827142	883.3500303	1053.417708	653.6958099	878.5171248	916.3419151	640.9062099
AT1G30900	883.8876758	351.1000823	565.5258047	694.0231346	691.8887947	531.2152407	532.0493021	369.1288453	346.5329656	288.4525351	254.1004027	317.248025	549.4533407	2024.901607	800.9535295	778.6669372	554.9841006	743.9852778
AT1G30950	0	0	0	0	0	0	3.00163776	2.993701541	0	0	0	0	0	0	0	0	0	0
AT1G30960	202.2141517	73.00635204	71.07346382	47.27226971	59.88862339	132.1165425	431.2769507	210.8833309	243.0675155	192.7499369	228.657563	244.0033539	1626.22008	1914.806237	1638.243543	1591.684601	1708.670228	1312.495429
AT1G31010	54.33866352	28.86330014	31.41152865	28.94039418	36.67486034	38.58283677	85.76658832	32.77226784	45.19671819	27.76327528	22.12224762	54.1965627	120.1891263	135.7543182	123.5219184	143.752114	173.5615539	140.5959337
AT1G31020	199.8352528	171.98235	163.4964773	140.312677	168.6405478	200.0824432	152.4890829	79.01248284	89.6842532	73.02337025	80.99678907	133.0163316	216.4195766	347.4308486	253.9845603	265.1571918	319.9980696	327.0998895
AT1G31040	0.999786816	0.999552154	0.998240181	0	0	0	4.982588274	0.988422718	5.083694367	7.888313849	8.055640609	7.051083079	0	1.011814385	0	0	5.914804604	0
AT1G31050	151.432907	129.4188457	117.162601	64.06060045	51.45834153	62.54385062	0	0	0	0	0	0	4.012633565	25.93467028	7.014015261	4.039730008	17.93403791	5.953085141
AT1G31070	1542.094392	968.8097031	1042.049501	1087.643938	1622.675121	1069.113549	1333.384055	873.6014998	776.2032878	886.638918	1159.917036	650.3249098	63.73881412	80.51589036	54.87317682	128.5927387	145.208076	151.6483051
AT1G31120	280.8892128	184.5966593	244.8919745	291.3812016	362.9500859	240.0222831	1255.498291	758.0445439	930.1191782	425.869312	498.2212122	789.3846322	129.7646375	113.3136255	98.02355137	134.3880263	97.57676045	90.98632146
AT1G31130	3839.066757	2499.020487	3124.823817	3825.21929	4800.661397	2680.583957	2547.59865	1170.391199	1450.361576	917.9852819	1098.668361	1204.801546	3646.863652	5642.345276	3772.092719	3675.044603	3778.479599	3883.559251
AT1G31140	0	0.999574072	1.001628311	1.98887207	0	0	0	0.996439578	0	5.974339216	11.06353721	1.000995554	0	0	0	0	0	0
AT1G31160	813.0075301	632.0210037	668.3325539	796.7043008	887.8457459	926.3433493	3004.71015	2036.350807	1863.660694	1833.94677	1934.4746	2342.243799	176.932121	337.8589458	191.0178582	247.8672212	276.9419804	347.5100393
AT1G31170	1286.328918	1079.146027	1118.358927	876.053853	1105.130804	843.858191	1325.896528	970.2882109	929.0341211	628.2941412	545.5966747	659.2909361	1017.379136	1760.971347	1100.655362	1826.46058	2590.24829	2402.809741
AT1G31175	11.14089579	8.250430242	8.781789197	5.015856821	7.938906836	4.887395256	40.21903809	16.35096856	27.39339439	25.31361294	12.44850908	20.87818166	14.15200614	25.79628721	10.05038962	12.61681441	30.63535042	16.04104325
AT1G31190	1912.234271	1277.834241	1230.545632	1554.468961	1692.609643	2075.030401	4207.01978	2792.466054	2203.100083	2673.496177	2771.685018	3941.352095	2100.452754	3089.575914	2278.502839	2768.925504	3801.656189	4105.125034
AT1G31220	184.856022	108.8131607	97.23132636	166.5555064	143.7964088	172.3239519	321.219133	188.7840017	231.0690651	160.7372992	244.756471	85.33880755	172.2888906	291.0348472	194.1530861	211.6544322	197.1387705	198.3564587
AT1G31230	3467.786291	2151.709822	2472.550508	2174.43232	2704.669307	2544.173744	4878.261975	3699.9104	4540.105217	1711.153677	1909.048827	2309.228762	777.6847767	1420.413595	1052.215984	1275.348301	1037.660921	1206.039404
AT1G31240	28.16635182	16.98574158	12.9791371	17.91998071	20.1668946	15.880888	35.89111879	28.22791853	31.90621671	23.20194201	24.82834185	18.92357403	30.01705162	47.19891519	41.0234881	59.83113086	69.87728849	46.98585191
AT1G31260	0	0	0	1.995085163	6.031067034	6.98561929	22.02946384	6.979919289	2.990220057	0.997595275	2.006021719	0	0	0	0	0	0	0
AT1G31300	880.1873508	759.6626716	722.0884854	872.7970675	1176.061817	943.5818799	324.7592589	179.2599403	151.0612492	57.62101616	55.66401054	80.3856011	352.352271	386.4721394	393.5731981	403.106644	472.1515206	440.7842868
AT1G31310	0	0	0	0	0	0	2.004645919	1.001370508	3.987491233	8.015686251	8.011533865	8.010806647	0	0	0	0	0	0
AT1G31320	99.10430615	61.82624951	62.70508058	41.87660283	23.43257064	47.08183643	12.88516444	4.064419591	6.018675888	14.23419483	16.77415023	12.8284932	0	0	1.003698774	3.965189852	3.012671852	4.995885533
AT1G31330	108843.3056	88829.12512	94344.07256	131505.7044	167523.8555	149289.6731	110085.7078	77057.33609	79395.96092	76876.74982	69786.37601	104016.1128	27620.70204	37329.98082	29520.32	84730.72561	137941.181	136935.2254
[truncated: 12,087 more rows]
