# Supplementary material for: Unveiling unique metabolomic and transcriptomic profiles in three Brassicaceae crops
Source: Front Plant Sci. 2025 Jul 3;16:1597905. doi: 10.3389/fpls.2025.1597905 (PMC12267177; doi:10.3389/fpls.2025.1597905)
Supplement: Supplementary file 3 [file DataSheet3.csv]

	A.2488	A.T1268	A.2315	A.2122	A.1495	A.T1205	A.1718	C.T974	A.1409	A.1783	A.1622	A.T225	A.753
AT4G22120	-0.838643590311291	-0.896307067731326	0.218822457845442	0.569992629112525	0.206769068434339	0.626482992253531	-0.633242594598564	0.213656386464872	0.560303599712601	0.530538668648668	0.543601657254005	0.0991718200176661	0.311325088673705
AT2G01730	-0.468638984646899	-0.581671394913152	0.986023611633971	-0.384878954640279	0.808678384018835	-0.429053251254947	-0.74605169331859	0.872370190426498	-0.5830533374842	-0.453098849146395	-0.406119309238542	-0.854403824978392	-0.763257252707509
AT1G53390	0.0122506629369408	-0.102261731786151	0.825074764002567	-0.713125380206716	0.653953081504112	-0.716574766668128	-0.430059253461561	0.72631225169393	-0.866846857247132	-0.686884398004852	-0.728003947766313	-0.903183545374891	-0.904179711650209
AT5G05780	-0.891268407082788	-0.931789647825105	0.392869252362048	0.519909137815528	0.356855668283652	0.416781359030945	-0.672168870934511	0.367577692201555	0.434790904450738	0.404507149005329	0.500272860050708	-0.108506702260711	0.079424585608754
AT4G16250	-0.304815266127727	-0.426787042366258	0.973419525494145	-0.533364813622381	0.796008415337082	-0.526612467707841	-0.668721094354787	0.870965408109482	-0.714103751558159	-0.576994063905892	-0.551460945473659	-0.894865038839987	-0.828759218858088
AT5G64210	-0.461095451372174	-0.577740626363373	0.988917879876564	-0.409561175573871	0.81681685031888	-0.407653953483316	-0.757605342278399	0.87967693542492	-0.59714104655791	-0.47229331896208	-0.429928616481868	-0.844246512862363	-0.748032054244203
AT5G28610	0.904379782610413	0.886971344547939	-0.489955698167684	-0.383342352238793	-0.408401768917532	-0.355902872261517	0.694761553367242	-0.448839612436616	-0.260118781757375	-0.212653558220125	-0.376404900679416	0.118878690315722	-0.042716636491903
AT3G52340	0.657568210383291	0.603323568339418	0.216099731139885	-0.795657295500176	0.135047777320314	-0.737423304684581	0.209837811029533	0.202245146012183	-0.811429498821566	-0.692574115953174	-0.795894401535616	-0.525230269126898	-0.645819736634247
AT5G22920	-0.209840983378696	-0.298467571543493	0.920111472226132	-0.559884367246023	0.762282120614514	-0.636248603306372	-0.53467415123728	0.785474127782434	-0.776236845508398	-0.610868667041203	-0.572292805161135	-0.881388319685236	-0.855707273523997
AT1G03410	0.911982076824278	0.946845646162827	-0.473563141414517	-0.429941128371564	-0.410495569838059	-0.416869656601907	0.726816647077319	-0.440646929678656	-0.332437170222231	-0.315578684558165	-0.413329591096961	0.101057041506141	-0.0856384576385516
AT1G05260	-0.281035787467193	-0.203217517769635	-0.643183705851618	0.863070325652273	-0.508247455203247	0.721988915406759	0.224104514376554	-0.561789216214559	0.954913977186106	0.821048074899945	0.874641421027415	0.781534788703774	0.818472303783941
AT5G64120	0.0648152640590984	-0.0819671786580977	0.787276822578976	-0.713157556766216	0.637245883585941	-0.600259754364873	-0.430119028644819	0.751433196199371	-0.820040548010488	-0.675194397921339	-0.729305965508267	-0.828521650881973	-0.802811044987773
AT3G60120	-0.546636144304955	-0.643848533059761	0.824907977816179	-0.288707836512831	0.551157618655359	0.013045010725057	-0.818013300747016	0.926241252451165	-0.364445501455435	-0.3108017981916	-0.314617931218086	-0.547457893834013	-0.374561923192746
AT5G05110	0.128070057587068	-0.022057424734478	0.76205665442819	-0.838070574403953	0.616328904780475	-0.560400631485433	-0.46238759827422	0.698630563844799	-0.891774222555402	-0.760804274604478	-0.861254744638753	-0.839093276299258	-0.798721490903765
AT1G25580	-0.850666731525754	-0.954930256348631	0.698878729466694	0.190890559632328	0.570470451483777	0.206388751844268	-0.85924842783861	0.645179861964219	0.0725030972522016	0.113233960884114	0.161635964680905	-0.397218172529288	-0.201861915520948
AT3G04520	-0.78440506150329	-0.915357481977066	0.823426250707585	0.038102211750834	0.665186731786556	0.0652825492817923	-0.891982621242508	0.767502452807783	-0.0940937174318107	-0.0320944832597191	0.0152472535927216	-0.550305563915253	-0.365242765640219
AT3G29970	0.853877668463314	0.768561003749416	-0.245212245354931	-0.49574920937753	-0.27285792241126	-0.480995908323128	0.506876847097471	-0.13988941088636	-0.39947017080285	-0.322046647011415	-0.489479263867334	-0.163399027119957	-0.29552862586835
AT3G52580	0.0315351128724179	-0.051269586989389	0.803335571726515	-0.614303964001691	0.625601925239334	-0.817824454639808	-0.30967376466068	0.702076640918911	-0.824863426597102	-0.681269604946742	-0.629862596185307	-0.892852248588397	-0.936328724416855
AT5G18640	0.497891192064114	0.43166225476028	0.45051067013632	-0.823022715793292	0.337813254888389	-0.787080062997242	0.0354588891205152	0.412473406733335	-0.900958623441955	-0.780429049127107	-0.826904911695433	-0.676314104911795	-0.766580673736608
AT1G69260	0.688897845801524	0.606508403448724	0.116364828318947	-0.561851664590402	0.0879051935041119	-0.796815259253241	0.364080768992217	0.0943708646979948	-0.628694880685911	-0.460609799920604	-0.558341060013615	-0.497418776717423	-0.639029732929092
AT2G35790	0.601465793955452	0.73032051252293	-0.955781724921589	0.249597460957245	-0.782282982627316	0.2344314800985	0.833209174092931	-0.853270690090552	0.421945400310405	0.32965901435558	0.268461818977051	0.746415065939245	0.618245832445857
AT1G02360	-0.461587316501761	-0.572704730176221	0.968608230961749	-0.45661651251823	0.743100936281912	-0.293622765671096	-0.796531476456572	0.92864053416961	-0.604180115782777	-0.470395486053507	-0.485372334092122	-0.764042343813403	-0.641985862108351
AT2G37170	0.480937676406121	0.540151556271878	-0.952484563771945	0.293867178121149	-0.740675140500726	0.470672209478669	0.634950167572417	-0.899290635767988	0.528438610392327	0.461998328826197	0.307068878967256	0.765437158150179	0.727128560192724
AT1G72450	0.806468427193004	0.795431878094022	-0.153672383411364	-0.499337584988708	-0.146408381747862	-0.588185754375916	0.578265734880689	-0.0816969920036255	-0.510885919800428	-0.400580924121361	-0.481455293798498	-0.135812120436079	-0.295301507811899
AT3G16770	-0.307643248197947	-0.463267194560017	0.966704361157646	-0.436888312966123	0.794860702865303	-0.544924696650174	-0.647855015544098	0.872483912292347	-0.633124265574929	-0.492356427455905	-0.458703064676415	-0.919601701995526	-0.850081418614721
AT1G51760	0.80002279638246	0.891610692268773	-0.338058366730788	-0.533761615229788	-0.244295341127509	-0.399354048673023	0.640843838962854	-0.314227151331841	-0.497591546947132	-0.421485883695094	-0.501072594440313	0.130264875578977	-0.0480163339492542
AT4G11850	-0.057592590473234	-0.164938685708164	0.868768073320748	-0.690260766302953	0.660675282368779	-0.678910418330056	-0.481649256866878	0.798819633895088	-0.854131427099121	-0.696578345057877	-0.703307765436091	-0.896295828085045	-0.888110400900691
AT5G48970	-0.882446689734255	-0.958589396372497	0.487237191615388	0.353755003438113	0.413066048855008	0.464741641343663	-0.794073342964176	0.465300415653257	0.303527981051816	0.301079760098101	0.335375512836372	-0.129245507313517	0.0858883470086009
AT4G31880	0.29505591155152	0.214383001057192	0.642691868005656	-0.815869617837489	0.49126624585765	-0.791134850493339	-0.170931140241424	0.572088354657045	-0.933121322362824	-0.794970207504961	-0.821840915828114	-0.799082296759139	-0.859889475095397
AT2G14750	-0.778228765201135	-0.868728249849133	0.319552729138786	0.425290236074302	0.237183566154248	0.594992485175298	-0.68785148241424	0.413287931700286	0.427844686725992	0.426116022156086	0.409109405832883	0.0113701959885888	0.240746315376351
AT1G64620	0.478516633514299	0.428080239994524	0.458972571869036	-0.843928646936565	0.336257226381296	-0.78001534422073	0.0301353497363158	0.421956623117985	-0.925401779406863	-0.808872791189755	-0.841633651899829	-0.63553917536033	-0.739569729399771
AT2G15970	0.47961059374077	0.450449421823182	0.444102838558268	-0.833712445708389	0.359689593733806	-0.787008828252071	0.0532978510340291	0.390282081760773	-0.922712729045929	-0.806478594595926	-0.833935482414059	-0.631832468972	-0.736746928979796
AT1G60590	-0.252440407832603	-0.136665467022414	-0.649651507872279	0.880165003257614	-0.461257407235339	0.591232425968812	0.313459086798044	-0.653459408990732	0.915677396763325	0.791115558669099	0.881707474322357	0.736460041066443	0.747020737167416
AT4G33640	0.584949425228297	0.520063840571491	0.343145271339799	-0.837668714656083	0.26936973809667	-0.761358372892414	0.10810036840472	0.290384336847109	-0.887219557943085	-0.764642910747686	-0.841034026147117	-0.60775284684119	-0.710987393414278
AT3G57040	0.772864512303805	0.766370175940041	-0.117464802291653	-0.485182141056716	-0.0612758968861725	-0.750569914890248	0.561679123004728	-0.193270737669637	-0.524299911861463	-0.45249522062245	-0.482070681643265	-0.286914470064652	-0.481918401280144
AT1G04390	-0.435344825776323	-0.548427840972791	0.98161474995842	-0.446311636722725	0.805988378012998	-0.427225993363153	-0.748621540044681	0.864986555131933	-0.632586266099979	-0.493124496443744	-0.466633096040719	-0.855384383227954	-0.762488318581902
AT5G24530	-0.684914994377342	-0.790852741090041	0.121515328190422	0.423073431697015	0.154746641416599	0.743949809657666	-0.644498611271024	0.16691973215245	0.521077089758885	0.518220292634133	0.393717633252977	0.136405517065564	0.389264421433131
AT3G48850	-0.171343503510956	-0.278742425015819	0.921559393097781	-0.638194114374083	0.684042587044594	-0.543802836401885	-0.587041582874132	0.905601272954986	-0.7910261584784	-0.673324754859766	-0.654732928899989	-0.857884414030002	-0.808337859884663
AT2G37130	-0.69904387371493	-0.835598980874952	0.776662190084618	-0.146674604409945	0.675474771288954	0.224693625717633	-0.943082363149496	0.746143727747533	-0.184788238135031	-0.110002798807056	-0.163409354166596	-0.469303239693257	-0.240561107371185
AT3G50930	0.0385444526039644	-0.0798791229107014	0.80851780830254	-0.71529448359741	0.600189210910873	-0.705447036136558	-0.409961896594113	0.758937630414394	-0.856070801521204	-0.68759545244269	-0.728498554531172	-0.886418480380235	-0.887181478952942
AT5G35520	-0.884479274071075	-0.96313148387617	0.475978254040491	0.433944714043538	0.43075865830611	0.413391350154532	-0.748695143587013	0.430701050189115	0.353188790614385	0.366453858786809	0.413354343539726	-0.155939112519544	0.0498041030684733
AT1G53070	0.867928814507284	0.931589718497659	-0.64005077977263	-0.171039177334502	-0.525259744877773	-0.281963301481573	0.845880697992786	-0.548091651712754	-0.0762295462773826	-0.105750195979437	-0.158023975936498	0.30291493010753	0.111087887909439
AT2G43130	0.746441775170214	0.739284324001005	0.0479435972233454	-0.753498583302634	0.0309605235508016	-0.688575726022553	0.361148938051845	0.0124551662427564	-0.751141458431917	-0.683266168580243	-0.745455165850825	-0.383946624580114	-0.525253753383498
AT2G16790	-0.820651750286652	-0.927470253844105	0.795383544183041	0.0611272372825752	0.652795573566164	0.115236466709274	-0.891235236085304	0.740842121420208	-0.0683639741101095	0.00134402018916276	0.0439455872791559	-0.498127755617572	-0.30626440404602
AT5G07860	-0.432517104737673	-0.402599718189532	-0.471914029137162	0.779229056786554	-0.359799823090946	0.860334714870593	-0.0518849100543377	-0.39029117886576	0.909914636282174	0.772618614516691	0.778600412259092	0.682783098096894	0.805124974754485
AT4G17760	0.872651855438524	0.88425320948817	-0.259344072742993	-0.529648434948199	-0.269494360007722	-0.578939195461052	0.627208410956431	-0.223518970783062	-0.485221977001089	-0.46246855237169	-0.517961966480496	-0.0940590738880795	-0.286911835789667
AT1G16410	-0.473635171613849	-0.58229512401487	0.931496210062175	-0.358782293040079	0.841182926219845	-0.363764605006479	-0.740441432250568	0.840840762751928	-0.54791370452814	-0.420406899035867	-0.378599971561536	-0.793734574278248	-0.695903255357879
AT1G76760	-0.757905801166246	-0.750128986272719	-0.0222788245944867	0.757539537373586	0.046989394796434	0.661384099647143	-0.373116068450555	-0.024752348490729	0.741329362930898	0.639767363382614	0.75268926317662	0.326627162554777	0.475014693386035
AT4G21192	0.181739536596314	0.12208176166043	0.699745415909078	-0.860604658955254	0.548875944655113	-0.680994725898254	-0.300712784254415	0.645246533533496	-0.960559301761417	-0.802541051631989	-0.863382135563037	-0.786732281346227	-0.80363133941311
AT4G27130	-0.862022729481908	-0.969056842576956	0.603811035015661	0.323578416035789	0.533355125618639	0.305447851423012	-0.807412220855189	0.542502059538753	0.224473832809638	0.237971781026861	0.297044879211829	-0.289185307367491	-0.0863309314773629
AT4G29700	-0.300192657047124	-0.264424903011085	-0.561645407899234	0.937748299024644	-0.453223759617345	0.567744392051788	0.231413138670861	-0.493926403464059	0.954298685651976	0.916416064875696	0.949165858809853	0.659366608676871	0.67466947686217
AT3G46970	-0.863538943291046	-0.96500187697545	0.420017276960442	0.45999378310969	0.315572814918867	0.442045054029783	-0.737345723249243	0.426837783355603	0.400912276118835	0.432620874486382	0.442842458114146	-0.121369369929877	0.0761216407514425
AT3G14810	0.580547997277037	0.540941371537743	0.326388940347842	-0.793350491884779	0.254347550174789	-0.770239264076355	0.161982275310311	0.306418280727711	-0.851420284267882	-0.766461031822588	-0.794616926704287	-0.567475147407064	-0.68547997698151
AT2G45380	-0.450733798426161	-0.56824511376342	0.983915985069929	-0.424543501584399	0.798273212049805	-0.416542159833824	-0.759557227521387	0.880034525382702	-0.605301752424701	-0.477516028192972	-0.446424836674711	-0.85814605963952	-0.76271135054018
AT4G37370	-0.817266517847248	-0.947998150116856	0.566935396030095	0.281555303328245	0.460737366908268	0.395628947574639	-0.830820325895599	0.592269336871785	0.230415887380145	0.261674616983852	0.25563080055091	-0.260981056739533	-0.0269762720046563
AT5G62280	0.577260279218167	0.582553896004635	0.204006099416985	-0.817227409911939	0.317586031243131	-0.634341476299126	0.176624692403635	0.0667139922788053	-0.855924569461277	-0.739038185883477	-0.809166504164151	-0.443254532748027	-0.536351803524948
AT1G04690	-0.840731542272026	-0.963787023700855	0.460749718139562	0.365287414357135	0.410987177870197	0.480996378268661	-0.804203562124485	0.417514803942455	0.341927363018985	0.350958246121426	0.342677933946425	-0.1662288092623	0.0662790505193605
AT1G15740	-0.32966214884292	-0.473061094171479	0.955202173760576	-0.57853609822473	0.798665994802877	-0.371007982358416	-0.767492653342974	0.853594529757636	-0.701291826020026	-0.551613000655289	-0.600331303469041	-0.855841127073664	-0.736958166064365
AT1G01240	-0.0299495833376171	-0.179034114180298	0.874342206219276	-0.660334317256722	0.670951758203553	-0.671982407017337	-0.483499271597037	0.814780843457836	-0.813893755713477	-0.649867300104431	-0.675904937533118	-0.928382414403726	-0.903201966630548
AT5G02270	0.516659242676677	0.507458181535483	0.368976738938757	-0.804506352556334	0.231331529922643	-0.805319478535133	0.13074095176382	0.35347715256186	-0.892837738028502	-0.777568365818332	-0.798506294640606	-0.585863277722487	-0.715361885135629
AT1G13520	0.0321835219666978	-0.127840133453432	0.788238936066258	-0.640923280242141	0.532599370490781	-0.603813519090012	-0.436914488776866	0.830387706741368	-0.740293014444369	-0.597215330710275	-0.655399757095675	-0.85817624191213	-0.830128001524974
AT4G27940	-0.0444611067021643	-0.0576768877841711	-0.714613055370698	0.642771637294963	-0.600300698668608	0.817063321976969	0.202904509083855	-0.563621865042772	0.87433488020911	0.746235830234091	0.64168503227103	0.756656096973031	0.847473707233017
AT5G44480	-0.783454916828754	-0.860536918723591	0.507432489826346	0.372316932760047	0.333512969746303	0.33662346329435	-0.665273475057467	0.613547385984582	0.274140628173337	0.310956481320688	0.368599521803571	-0.157488253532599	0.0222242051673226
AT2G03780	0.155612622422661	0.084532636793027	0.732065731457065	-0.783837937361078	0.569553710158741	-0.768980025781343	-0.283485604967354	0.645951588223051	-0.924307829921507	-0.782877093631829	-0.792117273650698	-0.849044564056085	-0.886796248932117
AT5G37740	0.514031759122825	0.477800688317906	0.394022174843199	-0.847794275321773	0.308635266338556	-0.747358284483495	0.0610824479479888	0.336610746964619	-0.911901337758069	-0.823176535113618	-0.859480507246129	-0.595877083156448	-0.697119112901895
AT3G19740	0.101737965060975	0.029942517572226	0.771636672142195	-0.770920392468791	0.605977981615578	-0.755166688949509	-0.32666912358886	0.67474969540813	-0.92453597781219	-0.775321713429217	-0.779523211633482	-0.851100393017955	-0.883412376650917
AT4G21150	0.28518426207207	0.222366565918868	0.634541201460851	-0.840647082266913	0.476027204920132	-0.766057604491517	-0.17905267871827	0.573877564228428	-0.950625750676476	-0.818942950644249	-0.846429748072884	-0.769302354021441	-0.830370946676735
AT2G43550	0.379023388913798	0.509630984452109	-0.974189240060062	0.511647262125819	-0.728064220631723	0.370154042368781	0.764771570182767	-0.932744900312577	0.650793600568956	0.543549137961891	0.535411736674377	0.844558443197262	0.731455051748591
AT1G10740	0.845766955521271	0.941246052579998	-0.486909158006928	-0.336492228203	-0.379240624608697	-0.475659432746506	0.797449164230964	-0.507222608288809	-0.303930295435644	-0.283568040770318	-0.318892949215972	0.133560357488551	-0.078026230569086
AT2G21660	0.00390887976472362	-0.0991372738389615	0.834945519396429	-0.643554560225258	0.620814737103041	-0.737962552321238	-0.382585133866008	0.771661396231432	-0.823307470026487	-0.669675037619793	-0.656465262455925	-0.874171664772215	-0.897478671210676
AT1G17180	-0.164691571945815	-0.113806014203276	-0.702820747895025	0.629947335704062	-0.530479079392741	0.883849306394975	0.13285850005721	-0.604172725692609	0.84953126713043	0.726357180856106	0.630683521068134	0.799549111454676	0.899055294720955
AT4G02860	-0.796416781939425	-0.904094148601754	0.256423033499501	0.519939874741922	0.229062906816919	0.627497369997683	-0.672137064601807	0.281259862945639	0.535939243553854	0.508563537949422	0.5031788742415	0.0436620215219136	0.267712840501962
AT5G03560	-0.586927536329379	-0.703337379411881	0.961312069946619	-0.343062049186562	0.801647192292886	-0.185873403050565	-0.876412576030068	0.868645079626288	-0.482593129264108	-0.385692515548068	-0.368504016349096	-0.74641571944597	-0.594346569866593
AT4G21980	-0.670268006612875	-0.835229855234634	0.882794201145125	-0.103965111370546	0.708104260223535	-0.00756221979437209	-0.892444895294268	0.858539529448187	-0.223328520938795	-0.153241271827437	-0.12936336262283	-0.637407158440904	-0.451015796602509
AT5G26340	-0.124490212984098	-0.288185805274216	0.867465608298553	-0.655149309223409	0.635471556411049	-0.457579276523401	-0.627008031843678	0.874518070556953	-0.742726244159129	-0.588597568060798	-0.677022947794946	-0.861924607725161	-0.772160395481062
AT3G59320	0.858174013812938	0.95218799918659	-0.408741046736621	-0.486356552170027	-0.338599450463411	-0.472420066531915	0.710032915600977	-0.401583818233145	-0.425480431638669	-0.423753975796077	-0.467022123916715	0.0780123092622093	-0.124679259110458
AT3G53030	0.140576794599094	0.066824788393789	0.751073062509735	-0.781925690537272	0.589604296207535	-0.765198280101766	-0.296970384377593	0.658448969286941	-0.929353332288666	-0.785741295701898	-0.789846440116618	-0.844718780877594	-0.883449565663678
AT4G01610	-0.371352479647254	-0.542076646047974	0.969353183999769	-0.478151970976788	0.77659946785014	-0.381827385779321	-0.778270605603016	0.896970415250041	-0.611375955293663	-0.470091737295788	-0.501651613130759	-0.881985640694876	-0.765161954858025
AT1G11380	0.802987309520872	0.896465119551639	-0.818875941863269	0.00470726485441554	-0.633165731026247	-0.0929221547579245	0.904982338068088	-0.779188038284277	0.125441721471646	0.0744686373944022	0.0327728727726963	0.511804326444863	0.327814408220411
AT2G29590	-0.878658091171965	-0.977535410833614	0.599209362069406	0.361132138361193	0.478823184572776	0.283023046333793	-0.785315797582767	0.57987265301152	0.244328078508509	0.274855625565094	0.340291480877954	-0.275833264018368	-0.090467273020426
AT1G21580	0.047818284189707	-0.0358650735310185	0.808446248954325	-0.746183630033175	0.655694390747876	-0.731642724124485	-0.380242857806421	0.692924892885801	-0.907428486039087	-0.759145923536052	-0.756698196056124	-0.869172341198513	-0.887656836536146
AT4G02200	0.337502359552384	0.271149812885632	0.565987204412209	-0.836153015728476	0.449592306451534	-0.75939615461922	-0.125921041757333	0.48398136316794	-0.936759484770464	-0.771874705295178	-0.846007064167854	-0.720219767832761	-0.787990305440199
AT4G15990	-0.273337663990715	-0.443314969185121	0.956868829736444	-0.482480914564686	0.744431676398958	-0.463800521958682	-0.670431849035119	0.918591197027905	-0.645901841470876	-0.499040004124711	-0.501030212800487	-0.875779786883307	-0.790573666637792
AT5G56180	-0.00484190620359986	-0.112654153971094	0.855303342927108	-0.714036638976512	0.674684562575789	-0.701432875792354	-0.44505249872175	0.763379290093275	-0.876089699134255	-0.729139792148328	-0.726047514948927	-0.900461829221802	-0.898998273663915
AT2G03150	0.211616075170892	0.141086039422836	0.700610895326314	-0.797690794526495	0.529705204097805	-0.782292306208115	-0.231836201696957	0.635115091567321	-0.934161660435295	-0.795785951732375	-0.804134357336907	-0.819092431817115	-0.871750205674554
AT3G05030	0.112449845842754	0.011153379239009	0.783708110763845	-0.740399857771261	0.617931549257666	-0.760589227720636	-0.33163406669672	0.696758891812681	-0.888422183785363	-0.745501130526608	-0.751424099261962	-0.878300500386645	-0.904025695652738
AT3G08840	-0.804735113899439	-0.936669144982525	0.776980488845171	0.113755372358669	0.657407641551202	0.124785218337283	-0.877158986843642	0.724832973126911	-0.0115145850560408	0.04507044317229	0.0866854733224147	-0.491208101816422	-0.298554009243819
AT1G62840	0.398374616259111	0.387590670346391	0.493073813307215	-0.798267033251071	0.311717381686457	-0.774153980615028	0.0187378721370843	0.513141406629066	-0.912659966760803	-0.81684266324712	-0.79372746432183	-0.611954946750874	-0.724778848662319
AT1G73210	0.777410840220131	0.899915447355801	-0.834035692030522	-0.054860286001603	-0.689951673773549	0.0351219721278556	0.850929128646626	-0.743500822319628	0.110772480173448	0.0267482672219656	-0.035796197035364	0.598815599467137	0.438425791765318
AT4G29050	-0.310118711546879	-0.438323476911495	0.962726574076524	-0.535725291207311	0.773840736130994	-0.511436149611665	-0.684029459482282	0.863770673776954	-0.711234623132787	-0.562228193886005	-0.554676023501537	-0.893754074045563	-0.821775547047634
AT5G41370	0.154544411200819	0.0799033783815776	0.746898920433236	-0.786155003841089	0.582232213518741	-0.764770102276965	-0.286894723291469	0.66601493409321	-0.932149609484794	-0.792831790906652	-0.794088283928914	-0.837399518645697	-0.878184359792777
AT1G45145	0.72203429780509	0.846368240214062	-0.729422996238226	-0.215826061647008	-0.65099689720401	0.122369977961805	0.687639760851814	-0.578216299486247	-0.00203259999885825	-0.0787830224251159	-0.192774826384887	0.574559849238485	0.447739454107444
AT3G17690	-0.6714552828256	-0.709250781175984	0.105217757118221	0.349945651390248	0.0877720289879993	0.822342376780153	-0.612862802857511	0.207786909698418	0.471991869187391	0.38375417724012	0.332514610969675	0.257966829669948	0.496137698970999
AT5G60100	-0.546858799467928	-0.667318871960334	0.977625999285694	-0.327949310597972	0.794747484640029	-0.327848952296412	-0.806938358590502	0.872339242082771	-0.509765115407621	-0.384231131573131	-0.347892617819512	-0.807223793711949	-0.694969524487988
AT2G42670	-0.126270884795722	-0.241448452570741	0.916801732565061	-0.658547284090816	0.720524877845892	-0.632606032444434	-0.545055543089721	0.829679182068682	-0.826838577457695	-0.681076620404736	-0.672243107245143	-0.906035786049563	-0.875197925591225
AT3G50500	0.232741909161774	0.171363859439733	0.679430917367356	-0.829418059978849	0.530741818881606	-0.745776398300752	-0.22857844378814	0.610101049657216	-0.950672956706429	-0.826752762130424	-0.841390656606721	-0.793795597499856	-0.835112192266399
AT5G62140	0.256290711733047	0.328522235531248	-0.945421132213381	0.525808268311783	-0.746072310547362	0.635683572051883	0.54464005441005	-0.854187308886155	0.751587098645117	0.632494682971865	0.539916887601407	0.865675333550899	0.853190359198724
AT3G50590	0.366952388868799	0.308063863773546	0.564065782827491	-0.825815268041634	0.426532503553844	-0.807122577270383	-0.0807107416241323	0.497604743402414	-0.935522450573362	-0.801729318715457	-0.828554299422104	-0.744234804716654	-0.827570094737866
AT4G25630	-0.482874287203739	-0.422935924280557	-0.401772122209022	0.907051163143253	-0.359367048228885	0.657637527711378	0.0303254152419467	-0.284141981306708	0.936775353530069	0.811819196177765	0.899414192780615	0.586688607925028	0.662975683396009
AT5G15500	-0.0306750936279849	-0.17046349197827	0.80761326940703	-0.833137334378282	0.656972494196535	-0.389568605567099	-0.623942588832544	0.74651661326187	-0.847709328729491	-0.742736341413807	-0.850291291107599	-0.802148772212241	-0.709737359803775
AT5G17300	0.0734173505543439	0.0823115349096884	-0.817714412389249	0.669792642472123	-0.641384213471562	0.711828039303147	0.37174186189128	-0.708209800863787	0.872351138347124	0.780121071252794	0.673136629429136	0.778061492230535	0.827363858032608
AT1G26800	-0.122638549715173	-0.278701681169755	0.89212716551097	-0.690216552418297	0.749279226563317	-0.518078426531321	-0.626483336581624	0.787534275001815	-0.803978963340432	-0.648050757769556	-0.713140986112304	-0.922424657058602	-0.832590545902506
AT4G25900	-0.618892504319364	-0.79579455494837	0.879941315684512	-0.199018025098797	0.709154501188662	-0.00600572444953931	-0.908496131827068	0.849189145557747	-0.289678632821925	-0.192935488886715	-0.23235296197668	-0.650003388468487	-0.451870084107771
AT1G62760	-0.521007229923087	-0.632785532746838	0.938875646614742	-0.211905642336948	0.635787600290099	-0.327714447559062	-0.700935717068615	0.969515856519817	-0.408714606683359	-0.33148477880948	-0.226195483337847	-0.738890026024297	-0.644926768665874
AT3G27260	0.390714473106518	0.2651126005325	0.561653357982662	-0.819711528619402	0.440675164038312	-0.753038604326211	-0.136805873905403	0.493722138893957	-0.886560435391791	-0.737124261338406	-0.831949943642257	-0.785603352996781	-0.830165781940187
AT4G21920	0.135726867579202	-0.0585686500867084	0.75333897984313	-0.708472083547632	0.59774119197184	-0.634912371271614	-0.411119595140523	0.695054226706882	-0.795110143073997	-0.619377123448039	-0.735426942992115	-0.902025056887552	-0.860780658086572
AT4G28660	0.631487154363039	0.78081332632504	-0.919285577632322	0.158007942947367	-0.748954112162801	0.107127345066722	0.854514976431328	-0.884397742857921	0.297690698099821	0.217302053423649	0.183759968444469	0.688522455145529	0.521392814945153
AT1G19650	-0.181833971173601	-0.298862080482206	0.920780739879865	-0.675586268084861	0.750257462626939	-0.542655155883064	-0.626668274774496	0.823787626803025	-0.821120071157765	-0.645517136618018	-0.692260878390373	-0.888303975002107	-0.827687520365717
AT5G40380	0.785962731474854	0.806701158710966	-0.189282857492594	-0.640783351193366	-0.0528749882187773	-0.546042012093001	0.485401454513766	-0.306159343791624	-0.597666875928356	-0.506726472370951	-0.632549787837956	-0.15894627620274	-0.309602311144804
AT5G58070	-0.343320762360661	-0.455569705644306	0.97254709913852	-0.421830929606657	0.750895612173013	-0.569504254323718	-0.619192475455829	0.904630145608614	-0.645643254416039	-0.506434495401093	-0.439735496368881	-0.874391027049736	-0.832067941904422
AT5G67385	0.428636507607083	0.528559404854068	-0.982170779155723	0.426411944837094	-0.753743805095753	0.473459716423563	0.704940310819391	-0.896761703007818	0.634237259046	0.496725198905324	0.438804277652229	0.844686699169851	0.777489310088305
AT3G21250	0.8630090094977	0.920963694889396	-0.314226794059096	-0.553396341035256	-0.2592110554886	-0.536800733694519	0.647955490100797	-0.320050013306125	-0.504348865249095	-0.477636610704309	-0.539360773698636	-0.023242732245851	-0.219827692657826
AT4G34030	-0.130659210705352	-0.25297987517136	0.912512111206063	-0.563095340517605	0.728279117235196	-0.695232465506622	-0.493780959430139	0.819685508026801	-0.765642075761159	-0.613465756367849	-0.577992244909608	-0.930095075484258	-0.917170657736458
AT5G54970	-0.701364912605497	-0.712240781692169	-0.032225771302638	0.613964329640114	-0.0310054729648573	0.765464277033692	-0.455637685254484	0.0648011255423707	0.699105353217868	0.583955840448117	0.61293020416055	0.293857524847506	0.494053973723027
AT4G15755	-0.541994906879338	-0.528348775903867	-0.344696917804871	0.782467703103078	-0.212040459745101	0.835472158044386	-0.172716429761642	-0.315324373814745	0.883472931460011	0.742235351880609	0.772970800434404	0.577304491161559	0.724585318640582
AT2G41850	-0.467816011445163	-0.579431864451476	0.990816508903539	-0.407008406174927	0.789870142421856	-0.405252901619871	-0.75779937687751	0.903815040343792	-0.596826133132032	-0.476450983575216	-0.425822944169906	-0.841226406866186	-0.745078794055614
AT1G10070	-0.406967107604563	-0.618656016000506	0.875458381917416	-0.416490495668569	0.775029295911333	-0.0852185283735667	-0.872284243890281	0.810239806291853	-0.445008015282399	-0.363824760410105	-0.452113447462539	-0.740860507484702	-0.549503468186236
AT3G50520	0.378972407683188	0.369578624953925	0.496045684366153	-0.820917136763652	0.388350908996254	-0.809550332151144	-0.0108936795403852	0.396815247243725	-0.940882918247604	-0.80968535497686	-0.818194580431146	-0.67267402773065	-0.777441514081302
AT1G61780	0.215000299022808	0.12624158677732	0.694044532247864	-0.865820785677423	0.565607409360122	-0.664003584442236	-0.308135399186161	0.606753522907036	-0.94829076841771	-0.845774943164086	-0.884582779139676	-0.789700597971973	-0.801139935592808
AT4G02280	-0.0290934201792772	-0.226666243692811	0.848447007592069	-0.686475595227849	0.673441895800537	-0.509262668365121	-0.584380731987534	0.809907781370716	-0.764233351566039	-0.613755296389131	-0.712497607639799	-0.914957556937726	-0.826395844672325
AT5G40190	0.306795395601194	0.2544688262303	0.611769930012158	-0.820011831784869	0.476814845772948	-0.802105300109497	-0.129663650511603	0.533367105818766	-0.947086931348813	-0.815788762848909	-0.823520930164136	-0.762928617806649	-0.83956313294703
AT3G23990	0.434879366772236	0.430750342502122	0.444006360636952	-0.795885634795704	0.312108429281875	-0.826217442379986	0.0605393093532945	0.403757764026473	-0.902824959245473	-0.785354230234467	-0.793235333717674	-0.647590011734548	-0.769089058695091
AT5G05365	0.772855704856584	0.751998763477721	-0.21464680685419	-0.760220799653726	-0.204244267775483	-0.283283216224685	0.31476692558247	-0.185476414441437	-0.576863901094832	-0.530883899573018	-0.741452281435879	-0.0919695941727736	-0.176702376501521
AT5G06690	-0.880496947567267	-0.900198593843836	0.505883174644168	0.273277265226718	0.50366308427828	0.375743550310259	-0.767266523007765	0.379238245876023	0.186245164564363	0.17920307030879	0.256094317311173	-0.143155252267452	0.0343512794527667
AT4G28670	-0.824266231094796	-0.874259246291759	0.17518072810802	0.700360966572867	0.154092266331013	0.537468690932532	-0.514307001861218	0.179727601471103	0.649906267095498	0.612141594785983	0.690770494500478	0.121095982718121	0.280949358542052
AT1G30370	0.799479573122758	0.750019734571271	-0.174293642208257	-0.538425177654419	-0.218868826937205	-0.530983249471651	0.485344775387483	-0.10589005953994	-0.461106093723057	-0.381785994819635	-0.534567503688371	-0.190667775666953	-0.32326854767796
AT4G24340	-0.259563074015892	-0.205461406707471	-0.666786506523326	0.839643290659121	-0.493444107557677	0.741833097939211	0.198699881072661	-0.631834431224416	0.954824881760107	0.838770344140811	0.837039370511139	0.768728968939485	0.820558004493291
AT3G14690	-0.802142769047294	-0.875052208601224	0.316666915660513	0.331507617084466	0.296143463812377	0.671967186919715	-0.758249085229125	0.325336872772147	0.367173769164819	0.363279774264647	0.314225638223522	0.0410184120018585	0.290635531906706
AT3G48425	0.866031165972685	0.974657812729913	-0.567482865321084	-0.310079065846929	-0.48786508904506	-0.370092122094068	0.825048377238944	-0.536420085069184	-0.239409978011617	-0.266988363951325	-0.29419130966005	0.253411787600791	0.0391814181920781
AT4G14860	0.891419303771276	0.970311295915198	-0.492576230593827	-0.418681777688013	-0.42808165418603	-0.405366708097887	0.759940908263963	-0.453577672750381	-0.333313681468069	-0.338138268380246	-0.399297658101164	0.157633503887812	-0.0415952034702819
AT1G65060	0.269241587074737	0.347362035386335	-0.940862998323205	0.59857478259166	-0.761407758965815	0.535846379080126	0.622510906274307	-0.826325416197897	0.782465138693209	0.659799051237395	0.613100467888385	0.84648060840429	0.801220679716505
AT5G39050	-0.226775705623702	-0.371861085114207	0.928805096805676	-0.586518467046808	0.70574814018036	-0.484552908158042	-0.66215028230761	0.897787665503627	-0.726081412328138	-0.57026000911634	-0.6092576086284	-0.885966769864789	-0.799155951563981
AT4G18540	0.855878003981277	0.843457062211727	-0.225032569181339	-0.673376258672529	-0.226408549978065	-0.462846559407068	0.484642080495337	-0.184110586831755	-0.57159207344367	-0.501308776227124	-0.67130874200056	-0.10461771505756	-0.242408101710611
AT1G30250	-0.0595147508085981	-0.1541375982226	0.865493241210805	-0.714229561273738	0.665042219644207	-0.622789738222606	-0.496800339251452	0.816616013227912	-0.848746241151055	-0.700896461354511	-0.723798227111941	-0.895589873831233	-0.854178628765408
AT2G41380	-0.531958577244538	-0.690123565772559	0.91965533744097	-0.287491357381261	0.679353722831196	-0.146537418823764	-0.842277602538474	0.947841743681274	-0.40234701721476	-0.317003482035254	-0.312923077203376	-0.723536672828524	-0.563090275749966
AT5G13800	0.172366608463551	0.111558320161525	0.732041480819566	-0.778541427726298	0.557482418979807	-0.7523434389077	-0.253068564680966	0.692014283405177	-0.926685528904693	-0.806892699887937	-0.789065303684448	-0.801973330985064	-0.84451959617503
AT4G15620	-0.882593357714144	-0.939059321483197	0.681942972265237	0.205959357677968	0.627150515125459	0.236303127345998	-0.832449305751189	0.591722858047571	0.0777932255136599	0.100402650629515	0.180718140511378	-0.335203065230905	-0.14003770584922
AT1G01680	-0.678016497874646	-0.745993995586992	0.0204107524438477	0.534133923543668	0.0381993497131912	0.783167400250947	-0.533486880581302	0.120464229197251	0.632350174772843	0.586094287249851	0.517336097283963	0.27103934831786	0.487341742174632
AT5G61290	-0.424113236503105	-0.40626939267131	-0.394857881906372	0.55491318331417	-0.276583148526185	0.969505323671658	-0.210739732626569	-0.30415144671754	0.751930181116582	0.621441288505595	0.546277104196565	0.642428827550016	0.826679793355902
AT4G16440	0.441661291431867	0.393256921303153	0.489435106162976	-0.828098224913883	0.36847398121656	-0.808210848831227	0.00190652998617827	0.43640679774743	-0.924479174382709	-0.796111421707604	-0.829341499967031	-0.688356460281435	-0.787629588619088
AT5G56270	-0.856066995270388	-0.955692814438894	0.671565338112707	0.155690531382317	0.567715426819782	0.314135062319493	-0.892753300176284	0.634520950520788	0.0833843426383762	0.112638662240671	0.132614617559344	-0.335641829004253	-0.116434989916025
AT1G66390	-0.244007017060952	-0.240346363918184	-0.62248138650958	0.716750575668539	-0.476082662703444	0.871984423034152	0.0578936306776266	-0.52779199993184	0.912229166005958	0.780494982081351	0.712335115992602	0.722186018270672	0.838700244502703
AT5G64240	0.147910787991721	0.0332428228985146	0.726772784133348	-0.877848240499479	0.6031559944379	-0.589220534116536	-0.420220267866935	0.628702828416533	-0.93209490163923	-0.791954763364356	-0.887848240654182	-0.821293506504737	-0.798618812355592
AT1G48660	-0.394594186757392	-0.355109892919495	-0.447548778262451	0.976351353341399	-0.364583788014461	0.510368137779034	0.169486826434199	-0.392908078875725	0.949078677362547	0.850863963645272	0.977658716429913	0.560122852189097	0.587256432201747
AT1G71840	0.861092189259771	0.947819595969572	-0.647888681833354	-0.206867083128396	-0.562602430010316	-0.309994589300248	0.849822028755891	-0.593471905955626	-0.112047645033086	-0.13095375700941	-0.188481316772675	0.297685356612504	0.0922579488791185
AT1G76560	-0.845880404851035	-0.978897447663373	0.5532474489147	0.392018659600471	0.511505973530157	0.283493420446581	-0.774736993619682	0.493130205306857	0.286211883741967	0.349756416022415	0.368302599328388	-0.314036147014111	-0.109663683147299
AT5G64190	-0.382126505484176	-0.519723082425788	0.986746489971554	-0.453504346909315	0.774470709136939	-0.451116079195202	-0.724774019928469	0.925559888900392	-0.627010820978769	-0.497501146834274	-0.472578443542963	-0.880381484071496	-0.789256955994308
AT1G62040	0.0684832638046967	-0.0446657325073719	0.816397260502005	-0.772512639994763	0.647636065879524	-0.673502998166762	-0.421132197185312	0.735772781626578	-0.900325727980588	-0.754386220906502	-0.789818916717471	-0.872139884707051	-0.863539853182828
AT1G73040	0.239920741665336	0.123287715368645	0.689172262557497	-0.754397325816895	0.543931330365845	-0.802468988908537	-0.228953004099412	0.596804453061984	-0.88620924382656	-0.731939238666741	-0.764357141326302	-0.865532411341761	-0.912937948828663
AT4G16190	-0.091392714164857	-0.255278091370744	0.902379351240328	-0.656754741845406	0.694287906090021	-0.568114219747905	-0.578894013186001	0.857289163961678	-0.787144398157441	-0.633408033059885	-0.679422712784971	-0.916560870546754	-0.854492534766656
AT1G58520	-0.638556481105794	-0.65020801604442	-0.159355998775558	0.61820713873159	-0.0853535139401273	0.876773608475037	-0.395091523545124	-0.111316906916347	0.731245575672034	0.645421826386876	0.609465764246553	0.456474564731952	0.656184221273725
AT1G80920	-0.196761632184496	-0.345835091265429	0.916507476500512	-0.4933395163899	0.764500735658756	-0.649127823542786	-0.551623898595959	0.784670770815477	-0.704594339237507	-0.525661998802009	-0.511637811573336	-0.946530274292959	-0.907603580962173
AT3G10150	-0.507339145987945	-0.694212089995279	0.957915786684338	-0.290598892073662	0.776341634762582	-0.283003624476389	-0.826544962592274	0.867357613489866	-0.447740887700907	-0.311481395478364	-0.314714075654909	-0.818552151969712	-0.685504700066321
AT1G23750	0.876057500819347	0.956499952763082	-0.521896372055384	-0.326309625856142	-0.445911077582866	-0.446353890777025	0.807860040544136	-0.496325561925908	-0.269206731987717	-0.252380405897504	-0.303110537979311	0.157199559706215	-0.0591393509832501
AT1G14700	0.142572902093081	0.237034036380503	-0.914836616956542	0.649807099962689	-0.691529423317277	0.627715222245176	0.536235926358793	-0.840181531033059	0.815785492772406	0.700786255088097	0.668173314374996	0.874349974009844	0.854362440590521
AT2G27660	-0.797835774770922	-0.897554904152985	0.470321528596182	0.178881677498015	0.409207643263701	0.560142707636649	-0.864093650911317	0.491116624742166	0.204513776115415	0.212416144109605	0.152550295593341	-0.139754023491236	0.120513861192638
AT1G69490	0.222783098309926	0.0269364545149359	0.657220154651528	-0.745432982252168	0.515706548417983	-0.563554211370702	-0.363836850590529	0.643065025194395	-0.789911478711564	-0.593653729524331	-0.768146101893129	-0.845709947287765	-0.787258405249196
AT1G27980	-0.493380310863334	-0.646800651508339	0.969168393838599	-0.403846455062796	0.793514955337632	-0.258011361948127	-0.8527847027128	0.891637315088598	-0.534481649193627	-0.414493310819328	-0.430879861938627	-0.813916570381	-0.667883526390706
AT5G22290	0.907858717234751	0.879225566815078	-0.367409746924232	-0.483758776581285	-0.301697805809496	-0.458060515707448	0.625811618596604	-0.340964298512606	-0.378307870970798	-0.336164729848059	-0.476065957172095	-0.0446562352298542	-0.199943818538452
AT4G28680	-0.096733003877874	-0.0135771839886788	-0.767702673338859	0.8361301861687	-0.602545544146403	0.635160601477215	0.409375269390843	-0.683841476600291	0.933605320735404	0.804847636023136	0.850503798856426	0.826364968775798	0.819159628207968
AT1G75000	0.918664592191046	0.942675709034855	-0.547642364270075	-0.369389238016113	-0.494783998523075	-0.295324591801752	0.747452578189988	-0.469277905984245	-0.235533190379701	-0.227201080881151	-0.356674124848037	0.222029914846108	0.0539848063964319
AT3G15260	-0.0657718571369675	-0.182293042502656	0.883792611753295	-0.648066940154012	0.695672598867647	-0.711515902335678	-0.468855275232125	0.785492018257238	-0.830730430549302	-0.674126552104055	-0.658520318363305	-0.923542643975345	-0.919473885925033
AT2G18690	-0.684684665697294	-0.822663082860772	0.729476064411046	-0.109105464837913	0.537481810040175	0.269139003943637	-0.91900350991543	0.780572777460118	-0.127612669385644	-0.0766738620852618	-0.136948726523664	-0.417674601217096	-0.185091055320245
AT2G03090	-0.117219529271945	-0.0338074376630591	-0.730706075908532	0.903303683324972	-0.59040876266128	0.534856684807932	0.429446113030683	-0.652461641038792	0.95760563981449	0.827050203772056	0.906734557076851	0.745368280429838	0.724604366872668
AT4G20850	-0.82707389235169	-0.94410927255502	0.762631213110467	0.131506631805268	0.637226751669033	0.138405252915192	-0.873199745468621	0.700164226939587	0.00128523696262776	0.0581770486204679	0.107421065582915	-0.468012249274324	-0.277526646792833
AT1G23120	-0.18324097105502	-0.30319486650028	0.946552241480255	-0.609742648145734	0.739890226951565	-0.593683511689185	-0.583172897362042	0.877774387951904	-0.783666017048618	-0.650597424190595	-0.621965801587998	-0.893977853657244	-0.855157826581091
AT3G04880	0.589404389883504	0.697617736293449	-0.970320632441752	0.275576051004232	-0.791999179478287	0.302258507544902	0.807697556025285	-0.865288114165414	0.468175517517643	0.35083284828963	0.296573109237409	0.781137808145987	0.663558459870686
AT1G70650	0.867478136499325	0.910693696019722	-0.272473281164812	-0.548744580202972	-0.257194499328451	-0.574453183118731	0.644797271411512	-0.246421751378737	-0.511074432111638	-0.485561240998974	-0.534113956147205	-0.0642721423794541	-0.263307195094145
AT5G26742	0.670366008390466	0.700136847989037	0.087627735350966	-0.598603327363508	0.00544521672931016	-0.842531752773681	0.449834856525786	0.0601838385192829	-0.696257292679065	-0.615986076797086	-0.593332086244677	-0.385379570459483	-0.590906781863772
AT3G21160	-0.858760434652643	-0.963278775376514	0.480008619960287	0.324184435422215	0.422397400308978	0.492127090636034	-0.832776209482815	0.45425506038466	0.30298616843067	0.311274749949843	0.301168428130526	-0.166637749795818	0.0662472728315069
AT2G23290	0.374750120727714	0.315737150480381	0.522036349248221	-0.75708153623209	0.445972900338513	-0.835838929351946	-0.019951434700246	0.398153672476797	-0.881842543037066	-0.734654464784122	-0.76297869202302	-0.717035170002975	-0.811507985572242
AT1G18140	0.8444950816102	0.964847869124247	-0.440539119929173	-0.445726816572493	-0.404423804352139	-0.430570891976557	0.749974775439859	-0.391552835944367	-0.389568044126949	-0.409981385934145	-0.421520230963236	0.165842259682717	-0.0469791865333658
AT3G20410	0.357579862342607	0.304011166059743	0.55785645638072	-0.822282532409012	0.404822709663498	-0.790483383206261	-0.0796417623957873	0.509580352571084	-0.934752822209108	-0.788178413377552	-0.825297504828185	-0.714615356350838	-0.796559940748057
AT2G45510	-0.71298799157895	-0.825695791723748	0.266494773550798	0.378932020772889	0.245484835121132	0.67007268217058	-0.701898204988016	0.300909475306702	0.436447229309596	0.382472881038578	0.362828393957667	0.0342034418489943	0.276463837819717
AT2G19310	-0.862921173804808	-0.963578013908035	0.53833885481602	0.349322511605507	0.522594348065813	0.333126049406214	-0.785623488978455	0.453933255301157	0.251859859889845	0.301329474528868	0.329938747619304	-0.24472775950845	-0.0478066286608273
AT3G16920	0.811094499502579	0.891912441938064	-0.304836921148933	-0.545835600224983	-0.181329195772627	-0.531947795434151	0.630806601107298	-0.388512490542087	-0.52080943148187	-0.494581484770732	-0.531087756573219	-0.00587154682172821	-0.20523828400062
AT1G15125	-0.108112023562569	-0.308818063078176	0.893157449894689	-0.58358809323353	0.729062408228222	-0.580510762667928	-0.585624893663426	0.805252047352599	-0.71660732783177	-0.570488667365777	-0.604976546438221	-0.945404378314015	-0.884076323625307
AT1G07670	0.38302344798749	0.309839510498963	0.555463120292497	-0.823046798306877	0.421803754247602	-0.804588162578527	-0.0780716381282266	0.487297186569921	-0.924025770455711	-0.781820618570833	-0.827501962680246	-0.749412420841008	-0.828243909742695
AT1G69080	-0.75115868263727	-0.828829453517598	0.766505947343284	0.0706518277448001	0.75518353218707	-0.0422422550894175	-0.759966638352873	0.569625573286354	-0.117660461200185	-0.0502289227487003	0.0456596595873941	-0.502256815266603	-0.369281925243626
AT1G14150	0.471604922338978	0.590756155365318	-0.973453299728917	0.328889602368313	-0.714860098196265	0.375297489358602	0.72683748143717	-0.960266262103662	0.513910943676789	0.408826186354327	0.34786522621899	0.800224563083094	0.705263686142683
AT5G61590	-0.116063622367854	-0.209642690840563	0.905498741836405	-0.694352274009874	0.717519261526853	-0.601411860022944	-0.535713834901549	0.824758182762754	-0.852113008314674	-0.74094656231219	-0.706731606754011	-0.873549773817002	-0.837341966182172
AT1G01190	0.664830898307819	0.757008716758543	-0.92412868384567	0.092484845221622	-0.749719471524987	0.29151237225708	0.766429907449465	-0.82228222413812	0.318327331796297	0.221068539870011	0.125892840034659	0.747765596590589	0.631890040912328
AT5G52550	0.296282292949431	0.222149892935165	0.635678239683601	-0.773007461320517	0.433453401216152	-0.759960127282261	-0.140258591858969	0.651488982161967	-0.891050178379543	-0.778813025792443	-0.777978511199681	-0.748430731724819	-0.810913446561969
AT3G52105	0.771293098877641	0.871775668857215	-0.874089233539448	0.0490200288982617	-0.722332950035186	0.0476189854204511	0.872324105180997	-0.785377187138532	0.216252889885142	0.123385812201888	0.0640293327497387	0.604458693860836	0.445943252156853
AT2G28400	-0.270483810610375	-0.385577677601147	0.960109716560156	-0.529105217884133	0.747240610081287	-0.544011541571134	-0.622003829021489	0.916297905513554	-0.703579248877355	-0.571910422654757	-0.543542918807528	-0.87755104124772	-0.822672849528845
AT1G54210	-0.178686017406025	-0.316688846515727	0.930541952834354	-0.641034154335121	0.747432623839369	-0.559502737299665	-0.626420233588731	0.843941586223592	-0.784771097204998	-0.631950940830493	-0.657973006347568	-0.920191974111791	-0.859787257608319
AT4G34180	-0.201011395988387	-0.338120078379265	0.919393654569971	-0.691588748003648	0.754950036191235	-0.43602419489954	-0.696017169499632	0.824653742448762	-0.792879284804293	-0.64784646323353	-0.713177792773794	-0.861963352967478	-0.768704286477508
AT4G36670	-0.340102765379184	-0.520181803123796	0.949676191299427	-0.527505659269912	0.748012407629666	-0.316328355168532	-0.794620923846079	0.906363354177678	-0.622016276381938	-0.49532315271086	-0.550647901470465	-0.85104088475343	-0.71193618856848
AT1G08450	-0.752027002034125	-0.898657025925678	0.801860193957773	-0.05097406978139	0.676751904341787	0.129597582924094	-0.941621557432343	0.749993271882343	-0.135094973508983	-0.0495051218668092	-0.0780797446021156	-0.541410025002385	-0.333053524717212
AT5G15770	-0.724781790179454	-0.804776398742732	0.917231192149558	-0.166025050262968	0.748511328359451	-0.104989757287698	-0.872752397032718	0.827894195844912	-0.333651809283184	-0.246914204410265	-0.182189413725398	-0.633600223394804	-0.491830040811495
AT5G40780	-0.370243237752227	-0.491496479955175	0.903258432234553	-0.563723239081323	0.698038583838024	-0.219798702104914	-0.800648421650177	0.891747586239408	-0.640931327842719	-0.537840118758097	-0.592850315169351	-0.733866382508932	-0.594736538982664
AT4G24130	-0.185022472743522	-0.0877777265636126	-0.715722460941159	0.811998740769849	-0.524169137537479	0.724365647826034	0.303142934079169	-0.6587151151973	0.929282284581864	0.77378713686468	0.822282457646871	0.830013053415247	0.857785342046559
AT1G09970	0.21475395980007	0.130533709340364	0.695630047824888	-0.845539299845459	0.553383902753264	-0.703926699432564	-0.276069847768678	0.627742832431579	-0.955593723228613	-0.797808011806879	-0.853224355529865	-0.779937879207902	-0.810578931628705
AT2G02570	0.182614043533268	0.0896689457325493	0.732571680075088	-0.775871751924593	0.571941452721479	-0.777233277220553	-0.271112190424745	0.649499763035102	-0.91672735529155	-0.765618034666584	-0.78599892572104	-0.842777306791456	-0.887150481818677
AT2G39260	0.209745062943751	0.127323032261061	0.708124959760135	-0.796510347224963	0.55175869794681	-0.779642166813147	-0.244267990366933	0.625525856133586	-0.931345400998745	-0.785038534552593	-0.804236620349	-0.829327456582634	-0.876493542454188
AT2G20740	-0.669534845271155	-0.793417799059004	0.90858567189655	-0.235551824269268	0.741079255580856	-0.00572500093959439	-0.92561264804624	0.859515597338782	-0.339878099960716	-0.264180432428754	-0.262346728548389	-0.636654068451319	-0.44464274000483
AT5G40960	-0.849911026043997	-0.920645137257599	0.305587408728864	0.56433081983909	0.321748559909896	0.519652885014085	-0.646765150747922	0.25078779930435	0.50681239185417	0.484465778932693	0.541557011296735	-4.09387765423742e-05	0.198831933609269
AT1G69230	-0.437682979385914	-0.553434949388289	0.964079168367459	-0.3999280738148	0.828563667980924	-0.434294710699963	-0.729716534434753	0.819429479394364	-0.605048946740847	-0.475373226473508	-0.42782479868195	-0.850422946059547	-0.761782832351287
AT3G26720	-0.690193257333524	-0.7984869789614	0.918438412214289	-0.209098005385608	0.778257617091921	-0.0775983353210081	-0.903213980157536	0.821469015385065	-0.349560189411118	-0.257172444132318	-0.236489913314109	-0.673216817403291	-0.497647807206433
AT5G27770	0.251409433981091	0.231083968829692	0.603899258510137	-0.645954593701362	0.449086521377229	-0.905113473757901	-0.030975793632579	0.530362093758378	-0.849157879566193	-0.730679217487536	-0.652882237593556	-0.766996825620071	-0.877741827667236
AT1G64340	-0.645723496912051	-0.767639729219275	0.946227531358205	-0.250049701278505	0.754458879298441	-0.128799525810355	-0.886952255533348	0.889509941256584	-0.391395214186358	-0.297034537250064	-0.267451269184337	-0.703614203133179	-0.544567594027003
AT4G39640	0.414782610882662	0.38728629265178	0.483744829221915	-0.810031212723653	0.323905560480318	-0.795845392669825	0.0119904991716494	0.476288113942522	-0.91407349703805	-0.788296669539286	-0.80834257800726	-0.653414158348354	-0.757768398302903
AT1G65450	0.860069934979253	0.932000469729219	-0.35741904450105	-0.523048029619191	-0.266109203648299	-0.518056206064675	0.674703860078447	-0.380141991626572	-0.475116137731545	-0.454231840158949	-0.505228988877307	0.0093949645187424	-0.190066000045312
AT1G55210	-0.768049353064988	-0.874827904409077	0.281555245407535	0.43346724976202	0.259215739324921	0.620172032102432	-0.697125981067765	0.320074196406147	0.460049019913685	0.417345127915512	0.416599070468791	0.0261557463045448	0.249102020410817
AT4G22930	0.634967055108654	0.676167045476964	0.160842619798703	-0.74444376926343	0.0751270917596259	-0.784095919308276	0.331780289055305	0.132411609266275	-0.8112068045448	-0.730649528583374	-0.737539928404623	-0.412012317596794	-0.587905587210224
AT5G57630	0.331414309148225	0.244822092033033	0.621553404095372	-0.824875225813913	0.464319307947271	-0.771234994498138	-0.146357414803027	0.576641571905042	-0.936124349532185	-0.790866437937724	-0.831582741127227	-0.765892393185646	-0.824758863215421
AT2G43570	-0.561170951915087	-0.723933769523031	0.800258451002526	-0.308320154146144	0.640657243462112	0.118206790644453	-0.929319284723613	0.811662087941967	-0.324254965938668	-0.232768469539005	-0.340500571850051	-0.566275571883254	-0.349793959953028
AT4G38910	-0.795413181130836	-0.922115521927226	0.806172131820065	0.12209146038202	0.684635509642698	0.0246336863442755	-0.840741284585452	0.722204988471096	-0.0399810697756756	0.0371977878514243	0.0953070117295634	-0.541384820009877	-0.370538641615901
AT3G04720	0.159644080300213	0.0752871844594371	0.648803712360309	-0.865760467879032	0.466625619122895	-0.423718766205216	-0.402340715432798	0.680437516611805	-0.876633034265395	-0.786645662393628	-0.886995055725921	-0.648781703059782	-0.613996052725746
AT3G26740	0.00790839219306527	-0.0872129387822476	0.805016901018353	-0.506328890308457	0.619773367034216	-0.831172522389443	-0.273599287354641	0.729268017764237	-0.747662781512589	-0.59127496756392	-0.513906681363281	-0.876401963422849	-0.935369113107804
AT4G29020	-0.339141524923384	-0.205001410062712	-0.509728302150938	0.939197431131772	-0.380319701062246	0.423510957443854	0.314549620563939	-0.507223011211738	0.875808244285715	0.744533593712713	0.945598620123814	0.652119418000296	0.612986945657057
AT1G47960	0.0389059010040084	0.0869789124008867	-0.818429807206447	0.570730202483163	-0.646059892767148	0.80697262680968	0.30793860357803	-0.695727505810406	0.812056311464744	0.681910353416563	0.577039335818834	0.840792488704802	0.899237070913683
AT5G11890	0.667065607732862	0.769975358861757	-0.927431413100687	0.259224438225318	-0.773406607697013	0.102315101931856	0.895875177904318	-0.833577642132297	0.399703268086106	0.306869604084634	0.276174137334354	0.677286785088459	0.516197229222398
AT4G14550	0.796604293800768	0.883253835041489	-0.635127058697698	-0.331198425101835	-0.355402825945453	-0.082824255272275	0.677231759124848	-0.680320009671062	-0.168152422033373	-0.194845615269388	-0.324595083441814	0.354260492547811	0.231315904541274
AT1G70370	0.608860800760762	0.733647511558483	-0.917950995673658	0.22510003235624	-0.652274361026204	0.10516451988751	0.848671626337811	-0.946493634993572	0.348039682878179	0.278491697322136	0.240855849634993	0.672833409626113	0.51597769491209
AT2G36870	0.545437503419354	0.626700005109708	-0.968651362487777	0.249326590402792	-0.767851145362334	0.383962274559733	0.70660108125104	-0.904543100583172	0.48846192819578	0.398394337306032	0.26241168832769	0.758434899734472	0.683244179388516
AT2G37040	0.381133094529504	0.459950200665136	-0.976377938306199	0.483696920296437	-0.721725141824885	0.491314301087671	0.665911326898123	-0.91200459904725	0.685751796135379	0.565582354082909	0.493991494064221	0.826372372461688	0.771339954417581
AT2G43590	-0.0645413473552882	-0.226103368420235	0.837711001138745	-0.678747674763071	0.630775172855568	-0.44265478318174	-0.593250290774157	0.846431388510282	-0.752321561558559	-0.654183409047209	-0.701738249675546	-0.821271125382402	-0.748947871733604
AT5G05600	0.625692943725112	0.630798126084616	0.188566968064052	-0.706838150673257	0.142731682321294	-0.710818073451566	0.323672991845419	0.20680430733951	-0.787842644300159	-0.659605281823104	-0.686743447136736	-0.345499796363533	-0.501666493868811
AT1G72520	0.745089738016797	0.736478067904729	-0.00515300503645362	-0.695704945450592	-0.0581748514076729	-0.611957755554784	0.411108956777977	0.0429489550229951	-0.688942788843825	-0.556733803277412	-0.683541230716873	-0.23443395592839	-0.377808385464049
AT1G49650	-0.43497920520953	-0.406115119816137	-0.472654339580709	0.777010971343905	-0.348152734471823	0.854086607694154	-0.0534913142061031	-0.40126791406596	0.903229511338715	0.792025084274299	0.779687704621377	0.680361458435887	0.799943710831386
AT1G14480	0.830154510057517	0.898802276413325	-0.297359063234754	-0.539904093133974	-0.274096753269571	-0.521466055303854	0.652162301174631	-0.273697139208938	-0.496779329103226	-0.465345008706193	-0.52478029182315	0.0207542104114431	-0.175820876107252
AT2G22420	-0.798555012838862	-0.916094525528894	0.719925372125588	0.159923234799269	0.584523565584786	0.214926560969539	-0.845660508404018	0.724100089665922	0.0404439284623601	0.0779989510704807	0.126099862773958	-0.403837170727308	-0.192847758555577
AT2G23120	0.46276414554441	0.415667442647289	0.447568231023845	-0.853558338748785	0.374937999754705	-0.750486473607409	-0.00643658754186227	0.377186024523722	-0.922530800047157	-0.810760919693113	-0.860978946747231	-0.661235447990442	-0.742000514048579
AT4G38540	-0.238521268151692	-0.402875998251598	0.957681614753703	-0.563826135264077	0.738643860194544	-0.505814966270344	-0.671151519180824	0.898613744671895	-0.71494520547223	-0.575266034046958	-0.585307591091505	-0.907050098685549	-0.828323581724588
AT3G61040	-0.534935912240896	-0.514914928468237	-0.317938130031504	0.92031805313733	-0.28102862805281	0.643637597970022	-0.0448502740623533	-0.232925314900095	0.923554604075137	0.832301107127272	0.917903671060592	0.532359123333846	0.615012779890093
AT2G37390	-0.472343737648304	-0.446254832968393	-0.442653033797693	0.874414910285943	-0.331850776845073	0.751077232842664	-0.0219838355228015	-0.40489202937895	0.942443947306523	0.822904084003094	0.868638312644808	0.62068956139249	0.718775450377955
AT3G13470	0.668818239002305	0.787935577215619	-0.0821484100805437	-0.700674419407055	-0.0597663244594453	-0.607438276464395	0.450758527668972	-0.143046028151655	-0.718709012675154	-0.637496278360662	-0.684008150349169	-0.163770957838676	-0.342027377182341
AT1G12550	-0.715221867436498	-0.851662453420287	0.877719688606534	0.0299923082275535	0.690932479272011	-0.150952930509499	-0.80050861553449	0.820077327209912	-0.16178121806847	-0.0785877269833488	0.00924294504721332	-0.665771805268835	-0.527851051898614
AT4G24275	-0.550195537107979	-0.555163843149427	-0.227316659486845	0.714342762768492	0.0273098375976607	0.657509653315323	-0.212447781834749	-0.364125048370666	0.748711458821913	0.671967521632092	0.699199435910769	0.410252221541845	0.541880920742971
AT4G25660	0.284861062092863	0.221095052667627	0.630061819496534	-0.834211617668541	0.500208616125206	-0.77974847849083	-0.172157936063075	0.530115362998803	-0.945218228144122	-0.82028959534342	-0.836665660843207	-0.779261771795465	-0.843324718063072
AT5G51020	0.284454521141083	0.20627222277791	0.629967712360091	-0.832295272199201	0.515974245256172	-0.764402292503749	-0.192643756377184	0.519997745583659	-0.94145579950339	-0.790013679123754	-0.84122455840416	-0.786311919805249	-0.838897232288216
AT5G06220	0.447889169866723	0.397285303251472	0.478700175942526	-0.813892804212927	0.354918716244073	-0.827958796879285	0.0185555194886234	0.414877187294099	-0.915608964627089	-0.789474910503865	-0.813339541076128	-0.691261133943868	-0.801061957231195
AT1G71220	0.269993095525692	0.216208292012614	0.644092987678385	-0.814753510433136	0.493519163545127	-0.796891435932759	-0.163836170111099	0.571121105944362	-0.946651157397924	-0.810667845255678	-0.818397452609691	-0.77797492198058	-0.848140725362724
AT1G17560	0.152771202450306	0.0891778576076423	0.710610806420329	-0.782047179098664	0.602586521191298	-0.765126210958189	-0.275918960477769	0.571656305061724	-0.926425741379936	-0.775189283665446	-0.79133551253986	-0.826693597286282	-0.871231542575122
AT3G04500	0.224802692932874	0.148047984419927	0.685649040912916	-0.822935413847335	0.541057343356373	-0.763100015917538	-0.240947282891905	0.600085010289759	-0.943564363294431	-0.803339856473354	-0.827148054433915	-0.821856811470931	-0.863388816390836
AT3G10300	-0.85843338652754	-0.955527626207908	0.582859961859168	0.39025543469975	0.464015934084554	0.282355993931552	-0.746774862194042	0.574908520795218	0.274094003713764	0.269570280702399	0.364190544222596	-0.25927135869954	-0.0724445558573318
AT2G46960	-0.351012240417812	-0.335344011179132	-0.425878670712343	0.448920562757883	-0.278811793736619	0.98196023349912	-0.204876089822725	-0.345798855903966	0.67911036665435	0.562295011685178	0.444273364829974	0.644461385550742	0.833015292202535
AT4G37560	-0.587793161669164	-0.790575459525091	0.89514054727177	-0.171288432534778	0.744356059426472	-0.130139334910452	-0.875174539904222	0.808875957705939	-0.29038837791487	-0.163967601644206	-0.198657593930334	-0.756582814804778	-0.577780633172025
AT1G65560	-0.609123237131617	-0.591276738409272	-0.279859238682861	0.778094034746344	-0.181909395894504	0.809124773993996	-0.229087617131824	-0.256028706169583	0.852791713120784	0.754092724794427	0.771083092525694	0.533402116931019	0.681882279753404
AT2G18090	0.303731864121187	0.226899989895388	0.62771405653467	-0.815990586488965	0.480827062876431	-0.798083804762919	-0.155087459824145	0.552105870461709	-0.935438712448609	-0.7903269088859	-0.821930961212887	-0.786899101962502	-0.853682826063238
AT4G25700	-0.818797034627692	-0.901787038320791	0.361355105778828	0.459745311846052	0.273430538797311	0.552072679075406	-0.696343206876353	0.423801887001352	0.453946810014994	0.400340076274551	0.437619929865386	-0.0189770210343591	0.198216763180805
AT4G18580	-0.74538233888475	-0.869999529089693	0.785605960874478	-0.0957313012139425	0.651974743097533	0.218016169527048	-0.951241626162397	0.758143479971983	-0.151460481794744	-0.104312956601867	-0.119328489982349	-0.481489755192251	-0.252101618535752
AT3G22060	0.0598442281067285	-0.0544522562952866	0.786424952775263	-0.814435566347098	0.615701689934881	-0.562185190654335	-0.474717874002032	0.722077602594818	-0.898612935969679	-0.73901099232789	-0.843175149388812	-0.812748134931124	-0.773205284250141
AT5G36890	-0.859954031701407	-0.965159930464739	0.652925662906761	0.218410721012503	0.558003578031266	0.307475299122266	-0.865478458500284	0.612474679103668	0.130873593954569	0.161519382724746	0.195714468099264	-0.326253509174608	-0.111484809589465
AT1G63180	0.854251098687686	0.961296971601147	-0.736520184423057	-0.17541611574224	-0.599321302189265	-0.161342255193679	0.864845955880345	-0.684759810724207	-0.0482525055702331	-0.0985561184365909	-0.153159068181095	0.433812633642674	0.247803399744919
AT4G05060	-0.233721205538526	-0.352110175211575	0.946224938885485	-0.605916704838636	0.779301113745429	-0.542048469217662	-0.638553114757462	0.833153192268587	-0.770912919569598	-0.631033933511668	-0.627535306453748	-0.896350005770934	-0.830224731579034
AT1G58180	-0.106160629085918	-0.27664072358171	0.888049429450806	-0.708550157849893	0.747146535524881	-0.483045094169817	-0.64344097634171	0.788389252504805	-0.796199524609692	-0.655104257375296	-0.732281870087	-0.898829286428381	-0.809446351556599
AT3G28500	0.736551759807275	0.940644223067071	-0.519421994430796	-0.360757101887897	-0.458538558459623	-0.295797695146481	0.770666995092757	-0.479388815876387	-0.306764050445709	-0.377637592431322	-0.331783116768695	0.355870161804257	0.132029000303834
AT4G37800	0.559611757478428	0.621295727232707	-0.495539941518458	-0.379727723932407	-0.161476556020179	0.0417438812382721	0.372897630355116	-0.679957144689532	-0.202472317633966	-0.180357652382103	-0.377140044892616	0.257107567398498	0.206281717597267
AT1G25230	0.795892588729878	0.871051876669952	-0.595858489058352	-0.254024746833398	-0.317843256712447	-0.249478333986826	0.736942398711977	-0.706707829327306	-0.158470498045501	-0.183827896645458	-0.242047188375065	0.261304465853616	0.0951055376505057
AT5G48300	0.844518998932286	0.908348287923295	-0.276814044291408	-0.611214834901655	-0.242469519999698	-0.532736591709608	0.60342102070936	-0.279902994698168	-0.557271882855236	-0.527110430703141	-0.593835056812177	-0.0491347984552859	-0.23541427392012
AT2G31170	0.792752601712204	0.885401585019202	-0.219594555962222	-0.610018771476347	-0.190938779898687	-0.58871625933564	0.591210963126076	-0.229259502836627	-0.592190307930274	-0.561133561451656	-0.593082293241127	-0.0799404324204701	-0.279816987953683
AT1G45201	-0.0799419093107344	-0.00879561484817717	-0.775431014468902	0.705114251547589	-0.580442062449196	0.79931729890775	0.304417857800325	-0.684498441324408	0.881633277140196	0.733706985976159	0.713775225553663	0.874971279502344	0.919345421503555
AT3G48900	-0.631910942413906	-0.746918108553838	0.956264271951029	-0.244803822966284	0.78236833661201	-0.202657058397994	-0.855870523669126	0.868464115657078	-0.414678342315395	-0.315057401681955	-0.268389916978823	-0.740483924645901	-0.595581893013775
AT3G59710	0.887400277474397	0.959897379001551	-0.488054439951521	-0.418187457590609	-0.427078078058039	-0.402678046952451	0.757916806500297	-0.452812330892373	-0.339846379505232	-0.337318640572055	-0.397240897900133	0.177418541438155	-0.0291881590679753
AT2G48120	-0.853781015435766	-0.948443351362316	0.722290569727851	0.265145920206014	0.579947995644106	0.0606782237957269	-0.780177394869019	0.658256585423194	0.0817269407000667	0.150976623593118	0.247093589883216	-0.446478782448105	-0.296566718321029
AT1G02630	-0.419156175445858	-0.561774279116676	0.980009154474902	-0.411764506086986	0.810262584112374	-0.420297875267328	-0.745534092062709	0.864160539604023	-0.591888747109535	-0.457487770981541	-0.434953026748289	-0.866885672624	-0.767014148100814
AT3G21510	0.671798142601627	0.665095118305617	0.127720879715805	-0.884011445671183	0.116756932764867	-0.525965145616851	0.19081698678763	0.120194528592666	-0.833182917114437	-0.752766734531278	-0.885221706037559	-0.353363085979587	-0.43511829924737
AT1G53580	-0.575804247599262	-0.741464335579547	0.923112652289639	-0.0999158450446164	0.758699030204428	-0.300042158710033	-0.751255560789784	0.82378838315763	-0.315291485271034	-0.199152326312396	-0.12566807240371	-0.773119117401577	-0.654112483893256
AT2G37620	0.636497736806534	0.62697992328881	0.230534044964342	-0.786505712126613	0.132852981846084	-0.771221369350887	0.253411113640958	0.221524380961886	-0.836519489273969	-0.749057933521695	-0.779999167056524	-0.488252953758264	-0.632405831856584
AT1G07280	0.495567345096941	0.401510028808968	0.418081970528942	-0.846009690693309	0.307246498305058	-0.74831650447029	-0.011498099490837	0.349465535338386	-0.876085370498238	-0.738678635197715	-0.841981487210809	-0.664210226591649	-0.763056051541884
AT3G04260	0.481685961724839	0.48790476962728	0.372201237635077	-0.821735334535143	0.290138495916115	-0.800659081324123	0.103516515435006	0.284037013204064	-0.914042250237816	-0.792200937522491	-0.818387873168455	-0.586513059098561	-0.715692373362799
AT2G28840	-0.643091387138076	-0.792883474890268	0.904181185288088	-0.233029873135905	0.712193080048076	-0.0149864897904655	-0.926743574296365	0.875265840134696	-0.323805753283611	-0.237976988915436	-0.259783326234459	-0.665078989822309	-0.46989190761367
AT1G73750	0.456910176746746	0.374527366877807	0.481183898093908	-0.905393923072089	0.358158859284458	-0.683314598418127	-0.0885126086816144	0.432368909533853	-0.93125122040389	-0.818102470546124	-0.909087995479157	-0.681246036406031	-0.733117567701269
AT5G46450	-0.70663653321849	-0.817584434403818	0.913465886661967	-0.0278731436242737	0.716586167936433	-0.202372187571599	-0.793405403767091	0.847410782570069	-0.240035751381971	-0.147963992664047	-0.0511571581701258	-0.682953010282666	-0.559112084097729
AT3G02050	-0.0940375818403239	-0.197443464488407	0.898455865373995	-0.673450147478827	0.720034032814785	-0.664549783052439	-0.506507444612938	0.800653286839896	-0.84457222432051	-0.69927068503562	-0.687377699446899	-0.901835214282656	-0.885307885969457
AT1G06800	-0.622322708276212	-0.74636394653248	0.950895103746918	-0.259787284258289	0.796783030391005	-0.174682464699957	-0.866285952984894	0.862342905797365	-0.418953539008952	-0.292558383618887	-0.280572626253393	-0.734698552631348	-0.577527343779264
AT5G35700	-0.866098233037934	-0.933813554281375	0.377131779322519	0.433737841266241	0.335637854610891	0.56299730248868	-0.740678000639359	0.366975998028462	0.413781995397905	0.375459544850387	0.415055480403969	-0.0252258347688025	0.194895730928752
AT1G23130	-0.37426974023461	-0.519389795929304	0.899469918109732	-0.591135461836102	0.7498748451832	-0.138153162625266	-0.850402373492532	0.835070859171375	-0.635495032530986	-0.535117958638308	-0.609017177953353	-0.725806964559886	-0.557106156651459
AT1G52720	0.561599203333633	0.670038272872694	-0.941443051378903	0.369259953774222	-0.778565714582304	0.191389456334144	0.872305125390409	-0.844800414147751	0.499230781869507	0.421390417059357	0.392333401356979	0.757846608376666	0.614850366696964
AT1G28480	0.877591253958628	0.914387419772877	-0.618546962630697	-0.264805018881976	-0.482554022100937	-0.245965352695208	0.778836661367446	-0.579190195443255	-0.146814124619272	-0.0863916496045181	-0.248966997447292	0.28743655561404	0.125846148072261
AT4G24680	-0.190741719425219	-0.302749786019222	0.934943043740123	-0.637016064160416	0.739326693876495	-0.575918865768288	-0.604433602243828	0.841644551968487	-0.795428196903375	-0.67543145584808	-0.65933156897985	-0.88991533976895	-0.847080540488166
AT1G05010	0.828734023663827	0.861900303107474	-0.290748944120825	-0.51760035076543	-0.362348508666394	-0.44063721727565	0.597737915272977	-0.159315458541849	-0.441094513228204	-0.459125554375101	-0.499290875010492	0.00622917050341946	-0.162436965199458
AT1G19670	0.799508090166036	0.820747016634261	-0.270212773883546	-0.32065575627656	-0.19060611885336	-0.694671603715831	0.724003316569899	-0.283038584423649	-0.380831136381052	-0.274497024379663	-0.295662651732172	-0.0810209168354177	-0.325726288134544
AT2G42490	0.444458571981393	0.384805263602614	0.45992868370079	-0.88365847323888	0.374393054384699	-0.715009080288418	-0.0626030630084299	0.373913519659026	-0.930871788115957	-0.823430664434078	-0.8915484345754	-0.684056997464022	-0.748376744007801
AT4G10730	0.176078677644226	0.0836242433949703	0.731773185358437	-0.792323860214018	0.578239792905408	-0.758783421946559	-0.291096457678528	0.63851237871464	-0.924698968154149	-0.773610862327269	-0.80386774468706	-0.848121280911988	-0.881757929253236
AT2G30240	-0.610928290236683	-0.727466369540261	0.962801500249164	-0.287994256125307	0.796406678388342	-0.210567718300544	-0.860835438409158	0.867417083913361	-0.449775236272575	-0.344600183047432	-0.311810700227585	-0.751132406117945	-0.607155762201363
AT1G02130	0.755405025901468	0.864308328416183	-0.883976473277653	0.0503083265864915	-0.729095622217874	0.0715609524026529	0.866930375340397	-0.793741339638674	0.22063776120026	0.130868399524956	0.067296029646171	0.627309853671749	0.471070562867859
AT4G17340	-0.440001365512557	-0.559538901463291	0.917297246916655	-0.428736014699067	0.764848264269539	-0.360184366521435	-0.758460983784522	0.759174329734289	-0.592725238208808	-0.446205371039273	-0.449059055607444	-0.809241573786578	-0.704758024451659
AT5G21326	-0.00405272940539868	-0.0920984569901373	0.82372555726932	-0.718053065645857	0.671658050376528	-0.709511599835575	-0.420029222261316	0.691046426158685	-0.885552694662855	-0.730057959096739	-0.730202099379056	-0.873194790667257	-0.881642540769788
AT5G36160	-0.790613783518321	-0.835182549460205	0.112715081996267	0.592927907850387	0.19542911939861	0.646114854103092	-0.561416087265875	0.0344075134438829	0.599035247108959	0.551870554483317	0.571490778603667	0.16834906119192	0.362029221486048
AT3G07430	0.143858521890859	0.12437293216047	0.709679170855081	-0.791123349313445	0.535070938249324	-0.773109960723212	-0.239707681113809	0.632120077269309	-0.947108171468355	-0.812157351085235	-0.795362324184022	-0.781578444749679	-0.841348978116074
AT3G53980	-0.373359681120815	-0.265017508266056	-0.545771598419588	0.768650159987282	-0.278867398662182	0.763324039879	0.108190662553639	-0.556076230086943	0.839848255001123	0.712140799511691	0.768629827658414	0.759756785734278	0.830855388235751
AT3G05880	0.230160488230981	0.298152732252093	-0.914500987818892	0.499412310059607	-0.718204619769645	0.700666709723915	0.496463690509194	-0.801551380950843	0.743444246631519	0.584631850391088	0.5120592717313	0.89424543549293	0.897902043591819
AT1G77520	0.882770544056072	0.937143517420835	-0.689114084637931	-0.227055310583063	-0.57124545587739	-0.191225024961905	0.805083253969133	-0.630475735008955	-0.0740620226583984	-0.115783044002159	-0.21213866650113	0.338878314026703	0.168214133256899
AT1G21540	-0.808561972560243	-0.917647220539239	0.651887031349095	0.111022312624549	0.665275534425593	0.281647064121137	-0.8807001674866	0.505213948974635	0.0486188305587036	0.0899442417368425	0.0842591571940629	-0.367955731846792	-0.147952820703529
AT1G04945	-0.223033389314829	-0.173510122023019	-0.664597840078963	0.87318589325363	-0.5390763475846	0.691774596785464	0.252565216155419	-0.571499446572893	0.977020673624327	0.85418651122181	0.879917713383388	0.748836730327177	0.784027319129294
AT4G22570	0.876291285856249	0.8824939709003	-0.37520843254452	-0.569481774263422	-0.292484967881309	-0.417325473804716	0.579823359072495	-0.399189335418495	-0.453018055439435	-0.391828877018143	-0.55360010719645	-0.0245911086417115	-0.169238263901529
AT3G54840	0.276944023948497	0.194785442970834	0.658819517242677	-0.859261490074327	0.523099897246984	-0.731494320283047	-0.223190086374026	0.585268906019922	-0.955854106334493	-0.826206459997383	-0.865131905718666	-0.789350925310228	-0.827392303348777
AT4G12900	0.417208116823346	0.367669185962177	0.44480013119907	-0.802754664542023	0.411167770414751	-0.779312451798222	-0.0161920797798024	0.292838751086329	-0.895947175832671	-0.753311485287244	-0.807400480390376	-0.68261728152747	-0.772917845440096
AT1G68060	-0.842342296374547	-0.897899384245252	0.254693413334659	0.610230778976031	0.283562686250213	0.48117363585078	-0.587483492461518	0.179098402107182	0.534641094468749	0.524471304729443	0.587926704601633	0.0207243010648804	0.197374348281421
AT4G18210	0.542620896162817	0.462922171704662	0.371263649730869	-0.849525560870878	0.207184206360926	-0.63767676282521	0.0280921238829398	0.427038700146783	-0.852105281887205	-0.756330091816489	-0.853550692469129	-0.56990742268683	-0.633905121960093
AT5G49360	0.108715529487019	-0.00898682348662245	0.782945385679746	-0.828362315989907	0.644197198107063	-0.603006847115658	-0.432822510847628	0.71549578407346	-0.915200703555539	-0.793837494666753	-0.845217940953527	-0.849352755149509	-0.81680878838086
AT5G56980	0.853885751252874	0.875981125261678	-0.298819994472291	-0.46112734979973	-0.34278375692377	-0.490508159416045	0.661710496732672	-0.179996623624287	-0.404863504256543	-0.401316425307195	-0.447777959925823	0.0148939575606493	-0.163837715693558
AT5G65720	0.375233108357767	0.471551504249889	-0.974739230323835	0.502394599226572	-0.79136917661729	0.479498843926114	0.695328578957721	-0.864918401574501	0.697371758811265	0.569314382988644	0.519801505831435	0.855608060551634	0.78173943357629
AT5G18130	-0.0463035825396741	-0.244041467433036	0.868795640361345	-0.687243586165414	0.682658002441524	-0.49124452324197	-0.599033415244786	0.833870768897422	-0.768066267799354	-0.621909737128625	-0.711330989893674	-0.894251970019614	-0.806268870668119
AT2G28390	0.235317364790623	0.162767580875764	0.681845674459858	-0.808765336677128	0.534575946016138	-0.784097573052057	-0.21645385335725	0.59505126947548	-0.940246123867569	-0.797983760983216	-0.814856016150646	-0.81417080727381	-0.867502192295974
AT5G47120	0.417888701862977	0.522693440321853	-0.97632871911485	0.401116175871388	-0.786416299934703	0.506403273818061	0.680836999580888	-0.863732960010069	0.62081691624657	0.490047444582946	0.415675321031114	0.870476655435469	0.804324510119515
AT3G47160	-0.187977677833395	-0.311530121617399	0.934839693214624	-0.617416746724136	0.746843304758893	-0.591907789561823	-0.599390636586761	0.836291322239442	-0.786078412072133	-0.624079652770977	-0.636097513125014	-0.91455084349719	-0.863752909631213
AT5G54590	-0.457353353051804	-0.406566974640046	-0.466926028349106	0.909794917031023	-0.357830807479107	0.691612520848529	0.0531181454584879	-0.421301448168536	0.952043941117761	0.848479587935863	0.914123924536908	0.647685951256906	0.710881515056618
AT2G35040	0.677282252789927	0.741683422280454	0.0580130711372853	-0.739328775737996	-0.00323524913513264	-0.715814477604702	0.389299412850449	0.048052568480904	-0.766134081759436	-0.69399822501032	-0.72762018963232	-0.32795907882174	-0.500368481456283
AT3G03080	-0.433717246775762	-0.405741311058343	-0.477706926980216	0.793527231111359	-0.348384645917461	0.843514694270017	-0.0428185168024427	-0.413753477018307	0.913312188761972	0.797090074715579	0.793161899718074	0.678556611029332	0.794631168598888
AT4G30480	0.389647381002734	0.343990510438855	0.527390486740038	-0.834265697509928	0.412441855853297	-0.803418284134303	-0.0504243266757811	0.439717713247741	-0.940584546763558	-0.808342039154864	-0.83675545393615	-0.714060722707244	-0.804691649800133
AT1G78460	-0.414601054768799	-0.549699389780393	0.986472853992145	-0.439430976469491	0.792697891642602	-0.435481595515013	-0.745819775773457	0.889957658693611	-0.619405079828406	-0.480844278477193	-0.460059469760882	-0.8705121651032	-0.777450097194017
AT5G47600	0.910521674308592	0.973775269983441	-0.488509395824287	-0.421667762692148	-0.416909055046399	-0.403926695774743	0.759475214647309	-0.452066417905807	-0.333248103290846	-0.347468026134918	-0.402177156002249	0.146690218789365	-0.0488237049792923
AT4G27450	-0.279748034035375	-0.419574882499814	0.961259995055408	-0.546987400959181	0.795852091137771	-0.502924848225768	-0.675725081649924	0.856131226181949	-0.718497969045323	-0.56562780232589	-0.569000946014682	-0.906861248093621	-0.818602435585625
AT5G02890	-0.40595279336178	-0.393173231067447	-0.503341038327035	0.749244117456413	-0.324897367864842	0.861671600410066	-0.0643077380528946	-0.480650284256592	0.898521639505429	0.794595111585289	0.745009139818366	0.656509958238858	0.789482404547164
AT5G39530	-0.789181343759692	-0.788781277428607	0.0301840974291427	0.656062479750162	0.0795897543308124	0.682594251546304	-0.477156795076503	-0.00595412835789876	0.650540306147883	0.595386369098435	0.6419520033354	0.271438907938946	0.450979031923732
AT2G29740	-0.811789624468659	-0.871940938019747	0.252717196734234	0.407775960240609	0.240029489451605	0.68348952052255	-0.714171157656209	0.271085800730743	0.437507464190218	0.43428747068289	0.388427632878015	0.0783410691109951	0.319580454853026
AT2G15390	0.901406434043991	0.859327443156463	-0.459023292758172	-0.391145684884189	-0.396258068953341	-0.377293126014874	0.660783255935198	-0.421578242537968	-0.263118980789654	-0.204701687482646	-0.383955090225193	0.0573233529610401	-0.0940624911481885
AT1G55860	-0.161721864149949	-0.270112584987846	0.924475391268658	-0.631464334501498	0.743120671670327	-0.630010654206075	-0.558805533512642	0.824729113839165	-0.810289655898815	-0.664488402974601	-0.647782225057602	-0.910464919468936	-0.877035422228226
AT1G24100	-0.864622241049029	-0.94451981343184	0.526074824091138	0.325309193716676	0.450547502750426	0.415725628892571	-0.791255215058687	0.542490735205558	0.255993243161912	0.285275945213053	0.308048116955558	-0.18208832356819	0.0373378268649516
AT3G26650	-0.938562906292734	-0.755073934336569	0.540321619635138	0.178784957759384	0.463852547609769	0.154252845464811	-0.636073820932339	0.45823663991588	0.0154130222112814	0.00650844393492117	0.172996505041195	-0.16497044414634	-0.0600892307146582
AT5G08100	0.105526597521668	0.0135214048170207	0.781144392831945	-0.731361269380792	0.611162816556052	-0.775148299627002	-0.321801362450826	0.695516676360846	-0.892338743859758	-0.752986897029803	-0.741897060340388	-0.882097433731898	-0.913119566798148
AT5G17650	-0.599150818424477	-0.756481646439264	0.887233676598634	-0.322556380911432	0.75174022484863	0.0203610297653775	-0.945849377450068	0.82789325492039	-0.381247071556975	-0.28735239456904	-0.344075168477114	-0.659650632498234	-0.452069676585523
AT1G76810	-0.852835898961791	-0.952962790201807	0.730069113110563	0.200724465519084	0.593783372508635	0.167466218453901	-0.844510389003413	0.690196550240655	0.0650344783838903	0.0968978428440015	0.173838900019154	-0.416270563225853	-0.229757826341182
AT1G70570	0.416429368822982	0.382286721467456	0.494834010533706	-0.834172804076948	0.377531155231203	-0.806579166347352	-0.0123229887880551	0.421301764199038	-0.935617678774261	-0.806851199041661	-0.835817900597522	-0.690267930942216	-0.789237547508083
AT5G05690	-0.589055214175452	-0.713419085009258	0.954785348421942	-0.287792498725497	0.843297274619348	-0.225273755268318	-0.84738818121976	0.823657624939555	-0.455968810899731	-0.347848833627957	-0.316128850053971	-0.762692631555764	-0.616855305197334
AT5G40720	-0.14616954498101	-0.283247474531008	0.915808340722408	-0.676943286089973	0.751403945355508	-0.557053400095725	-0.613551053124025	0.813647200695436	-0.807371407802378	-0.65810352600034	-0.695610085445051	-0.911732638794633	-0.84865912518895
AT3G19930	-0.216810446525359	-0.288668084200143	0.930776644994316	-0.612992013878499	0.727865258733556	-0.60429494112446	-0.562641982091146	0.850626565865714	-0.807804296575299	-0.681918861363776	-0.624742479328207	-0.86176031375413	-0.835707293506537
AT4G15920	0.722571101053328	0.789902788987892	-0.845794338056335	-0.0968894001923683	-0.664603746292402	0.26567127952289	0.671562274095122	-0.757585743077591	0.17472897973701	0.0715023632208469	-0.0858327547442124	0.615811488749369	0.542681635290514
AT4G14040	0.428536704435795	0.395105498922166	0.440862505325097	-0.69861804612619	0.362373254904213	-0.893513977904352	0.0927553182987902	0.334771917843917	-0.855875084207723	-0.707701823205468	-0.702458805808189	-0.68311441619053	-0.816876738287095
AT5G51390	0.868618745836204	0.926274538358425	-0.32744321812887	-0.533096319513154	-0.299218235729363	-0.512035836786687	0.6650299930685	-0.286712021966095	-0.474138800282315	-0.454655552565199	-0.516159159468854	0.00493189247515641	-0.189455353839836
AT4G28390	0.656230915611344	0.640983793709971	0.178584462327269	-0.741979229688415	0.0290744057368664	-0.640001565884121	0.271392946663366	0.275304852162303	-0.751527922625479	-0.705334365861871	-0.736922346854506	-0.382677083966033	-0.50585115024113
AT5G60170	0.271940763898535	0.20060050746998	0.649677983835405	-0.81223951458164	0.509014097848694	-0.794726866640921	-0.180064121349458	0.560784027723009	-0.938909745203427	-0.795394138190652	-0.818348868803106	-0.799329224672686	-0.861163729955479
AT1G10060	-0.784008675487871	-0.827045161642939	0.232800440951059	0.738061794744978	0.262283701204705	0.280816335025232	-0.407204848264129	0.147294595149685	0.583815999466779	0.577457715920593	0.72166172887646	-0.00362150896611109	0.0995645656839255
AT5G65870	-0.0841976893595297	-0.067333689167297	-0.714940675757078	0.635772549203394	-0.550433351805466	0.855823623907432	0.187804462682366	-0.59308849074621	0.862741091017525	0.728790056833502	0.636785054486957	0.797465773594647	0.8908060423754
AT1G07750	0.210115912715708	0.142875303096339	0.703222317180653	-0.800224924839109	0.531237698984431	-0.781138262114278	-0.229626820232868	0.633538028394975	-0.93831385518727	-0.796860595916434	-0.806286500537349	-0.810278840541223	-0.864635520454151
AT1G14570	0.439074651589494	0.390194757276256	0.488671274233245	-0.795886069612206	0.36218437842798	-0.837671712341455	0.0204886305532503	0.423740409043896	-0.909730834062141	-0.788171047499622	-0.800924121232641	-0.699098032433639	-0.808001534529585
AT2G33220	0.245769730709867	0.1859000636274	0.657575063078107	-0.82984279084399	0.513207311448181	-0.772949105694146	-0.204881424842125	0.571457560340375	-0.954630278744032	-0.808983349834546	-0.835398163034603	-0.791125897245781	-0.847399219691716
AT2G35240	-0.885155319611416	-0.960787638658461	0.681884704143036	0.27132243255476	0.569939475681204	0.175086391704139	-0.806999076483577	0.624883233243588	0.116975014391189	0.180245532841477	0.254698224225356	-0.365726861255158	-0.195390121599818
AT2G22330	-0.750483099663582	-0.822845102856689	0.387434169075332	0.172536502363263	0.379547116118555	0.596760818302726	-0.789602998705407	0.418941223526931	0.20690252771868	0.248997109470084	0.167414643601753	-0.0513490793258733	0.197803001738829
AT5G50200	-0.424512565579672	-0.552268967579497	0.97984022450189	-0.424909264519333	0.752031112033674	-0.361986441009211	-0.749924574975025	0.946739730176488	-0.587898266581264	-0.48277019921414	-0.451016960913798	-0.794230758856298	-0.694540090327169
AT2G47240	-0.726435703956408	-0.725557000908938	0.0333203917982585	0.858607647240121	0.0370735891071724	0.356551331407358	-0.23779547312039	0.015917238117902	0.726524055295788	0.703316007448839	0.860684365077208	0.194704588168471	0.259915263826744
AT3G29035	-0.0992334819857231	-0.249703097978935	0.906885057748175	-0.663969082263206	0.700124321489297	-0.554912969570071	-0.577254236001765	0.863418202927017	-0.788855306396142	-0.65441926777168	-0.686002456152286	-0.901859698754433	-0.836299070632963
AT5G39610	-0.0493901829815963	-0.241761821731615	0.858376929256521	-0.647676370649127	0.693588205310884	-0.577235209520328	-0.567824818525495	0.777215408743106	-0.753752129639204	-0.590034190265281	-0.671057900065178	-0.953576589375895	-0.884044018009455
AT2G34590	0.556040255798788	0.571606838171529	0.291980304615618	-0.808925732780252	0.248127146164623	-0.785868999309279	0.194791960228378	0.204590460904739	-0.88746538883769	-0.784898150647452	-0.804285148108583	-0.510110420527909	-0.654045784829233
AT2G03750	-0.0531810230810119	0.00945566940765252	-0.791795206981383	0.774247257384521	-0.607377179397064	0.726230461462367	0.369305079052567	-0.693511472975984	0.921028373171624	0.79396950731757	0.777265475856631	0.84174653145519	0.876418039847141
AT1G53100	0.284983525515167	0.195022277150905	0.655050822867703	-0.796055116352997	0.484443919977176	-0.779908793244085	-0.181075423803407	0.616863652989021	-0.908757322006785	-0.772671090581008	-0.802861232856391	-0.803662585026915	-0.857895195648047
AT2G38750	0.647818582838712	0.802866337459722	-0.908386604551054	0.156946630950958	-0.750315899008694	0.132602426845308	0.882667667010329	-0.817667402949397	0.294919354394143	0.200906180648779	0.184229118973994	0.741983937246354	0.573367015702706
AT1G02470	-0.34823040911256	-0.492910274994052	0.968621860876817	-0.463965248875491	0.757167765901196	-0.416516219501142	-0.71039959676052	0.950589009187097	-0.614378818288798	-0.516252087964896	-0.480251620758458	-0.85392265192044	-0.758271034368992
AT5G59845	0.876539422525489	0.89147290309917	-0.330914826931257	-0.569802712223001	-0.313784264786351	-0.449953927567466	0.586259923613225	-0.290706160699858	-0.461285757053491	-0.419961620628168	-0.557307489312024	-0.048330415144141	-0.199519929876638
AT5G46220	0.857371158597061	0.922125503488883	-0.331907803525759	-0.562091677703291	-0.242613830867108	-0.489766059021528	0.637499742488753	-0.360671597752677	-0.490991931997715	-0.48255656366367	-0.545637167302665	0.000277845256012648	-0.183274160874727
AT1G52700	0.852678492189111	0.925938984447311	-0.728754665120869	-0.2008792282596	-0.626217749989671	-0.136340595531121	0.807834194290118	-0.659985868186198	-0.0308553379760294	-0.0971683880883819	-0.176136256598601	0.40066562935943	0.223593310233908
AT1G61210	0.462875136643684	0.401009695771577	0.461649346734492	-0.819074233395857	0.356019769943361	-0.811699376505503	0.0120026362905	0.384651645583162	-0.906003016988356	-0.768404227463078	-0.822195419507336	-0.697674602822902	-0.795172484132353
AT3G61600	0.0412070973027047	-0.0455981938914413	0.825182867343964	-0.745848374328044	0.645753508352508	-0.724270987757167	-0.391097862324473	0.734060199707524	-0.90233751502819	-0.76902074890974	-0.754985932955939	-0.871928927546295	-0.88792385605469
AT5G58220	0.298269818322528	0.252822776097156	0.60963901008569	-0.821043031592914	0.470338695217026	-0.802679899986048	-0.131048805469205	0.52969656939075	-0.947933782032581	-0.812044756333855	-0.82431426014941	-0.760563583416139	-0.83824761077918
AT2G02070	-0.87441873900423	-0.951659434021743	0.434163418791043	0.415539571928804	0.393792496086549	0.489995243687491	-0.759459934160758	0.394298435504274	0.368686455632013	0.327022580880788	0.385981497382714	-0.0888966528477943	0.120844420179336
AT5G62670	0.831562349676485	0.911189847286544	-0.767663925297171	-0.00938308337421279	-0.652924035893904	-0.194488076881976	0.916058519196653	-0.698036645215139	0.0865969189517431	0.0460185601001601	0.00657329609841653	0.436076084740945	0.235911074217353
AT5G47330	0.287438670175642	0.194909382004233	0.617928578000438	-0.798919205574924	0.487178798707164	-0.783448808159644	-0.184611855181104	0.512788959051772	-0.91102934807841	-0.743384867837474	-0.806303835345883	-0.810551634902618	-0.864167154256666
AT4G27740	0.00963080296054672	-0.0737159501446967	0.80816726225328	-0.841427505598544	0.645975897135011	-0.526119122263456	-0.50961286510567	0.749987866699741	-0.921211156417759	-0.795583515747818	-0.856228714041501	-0.799144039396376	-0.758982607757958
AT3G63110	0.79469505258152	0.849842293726112	-0.738787950987619	-0.282162288566516	-0.595589786519894	0.106057213688099	0.652383004651985	-0.658562376838008	-0.0230303366641612	-0.0826957919969196	-0.256297293849974	0.473777120906021	0.376637367229396
AT3G05400	0.126779824832472	0.047072661296334	0.751229637290204	-0.762091483846476	0.590567755071858	-0.76377465488799	-0.309138419966625	0.65013204825374	-0.913314503079613	-0.773374814488311	-0.776577512691848	-0.854147738615954	-0.889279446649826
AT4G25590	-0.432614375948776	-0.409816457491138	-0.454238527412474	0.68251484967215	-0.313717764758766	0.913113803180416	-0.122673022065326	-0.385061980965417	0.84481670975645	0.731433036661781	0.684623071828938	0.66950459568571	0.816951959907501
AT3G17160	0.147296306522581	0.09753864791973	0.735465779053936	-0.788566086145872	0.579880825521658	-0.771258291411697	-0.26747158678358	0.649810778745762	-0.941256202662703	-0.807530501504456	-0.794237394018393	-0.816482578773583	-0.866487902295249
AT2G38110	0.847981359227733	0.935063059279852	-0.723503786975582	-0.140455818689206	-0.593122301892148	-0.208250972983851	0.857226358546752	-0.673080814427329	-0.0142235317007908	-0.0732201967666897	-0.123694110887567	0.380401725226778	0.184907724559679
AT5G09760	-0.834040251815675	-0.884958601835499	0.219939926037771	0.583025320062003	0.25745923544375	0.553674073508128	-0.602579092953575	0.152631612979891	0.538163092653852	0.521373261425892	0.560056898142191	0.0688256248969051	0.259605459591866
AT4G23590	-0.0455761250649409	0.0547363414504333	-0.770656321131831	0.546581244057017	-0.591445348521854	0.851426434047881	0.266585134074821	-0.667544473686085	0.764884419389399	0.614952720799818	0.560209853363007	0.905666281911693	0.95889644951966
AT2G34750	0.113497401143788	0.0300291310657547	0.775235649727668	-0.771840415054006	0.610766710533078	-0.751045013343014	-0.328265229508151	0.682919370162167	-0.920148224160918	-0.775011120256794	-0.782054455065492	-0.854746782275567	-0.883310396600916
AT2G42840	-0.288691930942491	-0.1816376370354	-0.523403182250702	0.96091739742275	-0.437719712644955	0.389934937949011	0.342917383163753	-0.475482363062935	0.901377409223974	0.761492451686435	0.961883039021347	0.612596538981624	0.572503562710891
AT1G17420	0.863085612251636	0.950606107691076	-0.471739951597869	-0.410685620632613	-0.429653428670801	-0.412088772165444	0.767587144849591	-0.436129812166909	-0.348450094739771	-0.296807082002076	-0.383079753733924	0.203113007042691	-0.00716045902564359
AT1G12880	0.0767332117247085	-0.0225874645525344	0.813689479070651	-0.743173148491829	0.617631928427728	-0.728382876342113	-0.370007407445259	0.749010164051504	-0.893070181091486	-0.758283864382557	-0.753396811843075	-0.877846339748639	-0.891290114781439
AT4G13840	0.852219234805429	0.916639298998382	-0.418837052162848	-0.53432613062716	-0.271050940274187	-0.357217386604063	0.628264650338916	-0.44465432152561	-0.422036224114464	-0.404214118641493	-0.518956971468327	0.0939699112305936	-0.0662424409976588
AT4G32250	0.0835797161840986	0.00105099160581024	0.800198604937838	-0.751638299793171	0.593187814740013	-0.736475242681134	-0.348676534263952	0.753300081218523	-0.903313422809412	-0.771546021280416	-0.759007775644949	-0.860256241263117	-0.884201439333135
AT2G23580	0.896975374064696	0.943403540280091	-0.398301386084196	-0.483773414528793	-0.329705549005956	-0.467890996232711	0.699134199896606	-0.373379116228507	-0.40479091025519	-0.399542931217635	-0.467111520203192	0.0461600583291955	-0.142949773244996
AT4G30650	-0.329737327629789	-0.418929477714979	0.973090473433175	-0.556391326654134	0.818094548261151	-0.498669847601299	-0.677174239284205	0.859906063839519	-0.732220672463301	-0.621997087210248	-0.57282660045557	-0.866090675721225	-0.797749379142601
AT3G18280	0.392068912180189	0.462060585993812	-0.970711515796901	0.479357200899527	-0.782336535297315	0.501030596836666	0.666609600045382	-0.858139569802747	0.690783026252526	0.575383855898535	0.494299355226163	0.831880188003278	0.777206545126091
AT5G15900	-0.391413884606498	-0.351483874955394	-0.524858962011862	0.795476352222809	-0.396226863290206	0.845464557587597	0.0138720010492286	-0.44816750796807	0.921308519857392	0.790534105780656	0.794970452616708	0.719937962725923	0.828037127255435
AT1G47510	0.900640716072261	0.911192176781534	-0.582425088671006	-0.377363301312307	-0.488959561404089	-0.215952154417227	0.689380694782372	-0.548220107077991	-0.209506646524592	-0.189156933165784	-0.369792855425375	0.210981072761225	0.0785900004676808
AT5G06860	0.835944756400573	0.926794799603461	-0.781880119774224	-0.176196977013998	-0.638614964505649	-0.00481211956391192	0.808558692777389	-0.701147886833443	0.00857948812577875	-0.0547132534536897	-0.15611613481895	0.513199397023091	0.367076933506491
AT2G18620	-0.871276919878129	-0.942852522107453	0.448264097585844	0.531755139670022	0.394764425601314	0.286368477381145	-0.645327396836489	0.376824886066583	0.391669674881863	0.4201674233843	0.517607373049012	-0.166742636890089	-0.0144011017511101
AT5G14860	-0.407561767059261	-0.366299266597	-0.513025636409873	0.801508897398845	-0.388501238948266	0.840501530053564	0.00173677180206666	-0.437136516174867	0.925049282580089	0.791368619517201	0.802620920819031	0.707297884441676	0.815004228907509
AT4G39675	-0.393913547139279	-0.369248543699481	-0.471155859529116	0.649114377943299	-0.32617569482007	0.91745144802557	-0.10293680501822	-0.391058092296862	0.809956968102761	0.717571816635462	0.64813073100779	0.670522996173131	0.82906231119568
AT3G51240	0.334995846439076	0.456834534941189	-0.968048895108316	0.549443964116325	-0.794894471443112	0.448122015825979	0.718590645286051	-0.8613699231709	0.710980641895528	0.581188403441283	0.571154721776407	0.866113959870562	0.775762934672772
AT4G38220	-0.00576778280312665	-0.106347888780582	0.856089494730734	-0.714107032106664	0.673238281225828	-0.701324446786722	-0.438457129727846	0.768914689586872	-0.876685463987974	-0.739526127445323	-0.728989885359804	-0.889647538518548	-0.890243185949504
AT2G43510	-0.476369226209988	-0.614072840845845	0.946227278265626	-0.381427606776952	0.761796619601342	-0.21629578018186	-0.81517726479419	0.902831554560413	-0.509155343987643	-0.406762422421383	-0.400181846768903	-0.758742530457984	-0.61226162087493
AT1G12200	0.241296259381718	0.154245096984189	0.65562604906916	-0.845041567972615	0.438174410718399	-0.63851499760799	-0.276239158293617	0.679726601217456	-0.907663297134855	-0.801301957943971	-0.852805518841072	-0.759245614373928	-0.775336977919987
AT1G61360	-0.556184041797623	-0.684742681808922	0.957344422062429	-0.367684586447514	0.78416707530415	-0.195258908090541	-0.871692898282729	0.873814531722488	-0.504586802495723	-0.393585805313366	-0.393145692225656	-0.756672253993345	-0.602895505981746
AT2G22880	0.75158154002791	0.74147679738812	-0.00666728086465631	-0.649175944265286	-0.0537330019004752	-0.603143942539353	0.440502252515248	0.0462681684155524	-0.653207480422217	-0.573889264618671	-0.649608466813339	-0.212801072875119	-0.355355335567354
AT3G14290	0.412376301812029	0.383437696613193	0.497475928435583	-0.829910903895494	0.360656317646815	-0.809619712690596	-0.00647977358685096	0.44304106868741	-0.937992978354707	-0.812626362683956	-0.829050118731118	-0.680794893454945	-0.785393687614419
AT2G02360	-0.520581142049897	-0.630382241586592	0.98129339041001	-0.369550092053809	0.790569119235888	-0.347644066546115	-0.794077801437451	0.888946846294329	-0.557300226959431	-0.424883502937449	-0.390282210445459	-0.814731538868169	-0.704085839621566
AT5G47720	0.263898394727107	0.195292687195448	0.668762459627724	-0.794640734417067	0.489944569215643	-0.775699460892643	-0.178416557813755	0.640126245450473	-0.919643118576071	-0.803107333172216	-0.798548815405821	-0.783086906309101	-0.84418276361147
AT3G56340	-0.879705436292831	-0.918912950655212	0.649558418112672	0.390238397223554	0.513966671772851	0.0450019550904728	-0.674995762944264	0.602541763221514	0.180072634509445	0.22931672793186	0.370418534271089	-0.373729830298162	-0.245426637318259
AT1G13930	0.0121874312667235	-0.092128845245679	0.818201460384537	-0.764074938417735	0.68689708676411	-0.639842182941616	-0.468588224400627	0.700040630596636	-0.890981140271151	-0.754931282095467	-0.785228699361333	-0.885912385065399	-0.857303427871178
AT1G15780	-0.814580469679089	-0.928797444847525	0.79266480663184	0.0673293898941422	0.661090872542263	0.130284892739211	-0.89566049886042	0.737072470361976	-0.0566666663312575	-0.00304955151706957	0.0418150173635554	-0.490532413117426	-0.295096278288147
AT2G47110	0.145042207391843	0.261605351623897	-0.895555177079808	0.735111249664275	-0.734630032894915	0.475255885588408	0.628953466896559	-0.794982061630365	0.846546083163223	0.718895987893986	0.753655232967573	0.827924519990072	0.756886440369588
AT1G76790	-0.699968569077263	-0.768090401780311	0.546332091443481	0.241947895069491	0.342422880559484	0.251049865169652	-0.644105315152504	0.706352292970078	0.157155484050384	0.140980308769731	0.235719645114896	-0.21539081311582	-0.0585677004228176
AT4G09650	0.439255103383757	0.567690274867227	-0.969676464740522	0.422015326109214	-0.80291991736424	0.404134624453617	0.759933348327633	-0.839878440872703	0.600963803312397	0.472907073933635	0.446730844340211	0.854701659992863	0.752354055850819
AT3G56320	0.806194950563028	0.863940369301884	-0.146444757037669	-0.624351032860747	-0.149991473256101	-0.636783108740183	0.573159073362585	-0.154170914425959	-0.630455787486301	-0.614596873770875	-0.613472654500414	-0.131254304312568	-0.334244231001398
AT5G06730	-0.707231408125835	-0.808230752424914	0.755980896666173	-0.0809111640077505	0.600974849133507	0.198941294792974	-0.884126224186657	0.799991263802869	-0.144873197943538	-0.110873638305815	-0.111832812470296	-0.422451337010071	-0.222468266466308
AT3G28210	0.359923834709883	0.321857659382475	0.513688513291916	-0.817873044345921	0.422442513902134	-0.771652258247158	-0.0508535473878606	0.420565130375476	-0.923605632659799	-0.776272464041511	-0.822560053579766	-0.665112086746136	-0.749542837700877
AT1G70850	-0.192630390628042	-0.110651047346108	-0.707116767487631	0.73406414052352	-0.5473599703607	0.821802441957082	0.220753525265394	-0.612609480518576	0.895164990113969	0.742476741195038	0.74486622064277	0.847165130689189	0.903658978359331
AT5G62540	0.227539060536046	0.154440156200473	0.686058114562154	-0.80672990774623	0.528317154626786	-0.784619987308232	-0.223912656373548	0.599365631341097	-0.937261307533179	-0.795935812757376	-0.812123408149479	-0.812342469701088	-0.870348115414495
AT2G21520	0.302496857180888	0.242882270548688	0.62008495240769	-0.818857769311995	0.480812613311144	-0.800929260401571	-0.139401611235876	0.543889388973104	-0.943473272733354	-0.803339727855898	-0.823193601160046	-0.76943966788836	-0.842236427980276
AT4G35800	0.334066724466676	0.283825924785714	0.588075505340799	-0.817540725688247	0.454062542299968	-0.813568531638895	-0.0967609888043538	0.508106906162581	-0.941330706643297	-0.810096082427138	-0.820785968335005	-0.749653964407919	-0.834857673063543
AT1G61820	-0.450551318739966	-0.559240102321151	0.994013083576201	-0.423595861722357	0.787662473358107	-0.41939126152912	-0.745607141500831	0.907779659208368	-0.61184744734468	-0.491185094745526	-0.441485001456993	-0.845126022206678	-0.75325354028319
AT4G19630	0.842834979976265	0.878547483899606	-0.23079360215996	-0.571312007683649	-0.282684113604554	-0.527696160564104	0.591652439796837	-0.141088210663094	-0.518789972796464	-0.506012310627736	-0.555385042645366	-0.0781637975819906	-0.251008095079974
AT4G37400	-0.676486922275331	-0.790591645561809	0.852964640571919	-0.265298159609051	0.735839603758265	0.0969044701911929	-0.953365049321531	0.781878621222026	-0.330635159415745	-0.249619809408543	-0.284338750040216	-0.574803500730162	-0.363106225159458
AT5G11560	0.256174758005232	0.197576089602355	0.658261647876681	-0.812409822261174	0.510358811732922	-0.794503149595453	-0.180981386968131	0.577739497497304	-0.944529568297448	-0.806569766243889	-0.817371472098288	-0.790041937776291	-0.855015520824845
AT1G33970	-0.835584235596973	-0.954153597345792	0.703727725190458	0.138221461789	0.572351878450231	0.266747498032475	-0.899838600209309	0.680768267263389	0.063076034467959	0.101250462858952	0.111996840935983	-0.397804469934829	-0.175655986156201
AT5G61640	0.394457434467397	0.282068286563815	0.56233835505468	-0.803628993063128	0.413466609968712	-0.787138812345588	-0.105883219709023	0.519850410530854	-0.888777112104243	-0.747594303157191	-0.81016793958097	-0.786440431257998	-0.84937250654314
AT1G09430	0.0194402174662737	-0.0735520072990502	0.839248584789175	-0.734362663230249	0.655718524653644	-0.70682861977568	-0.41871218717325	0.756820350115158	-0.892388291220817	-0.757175510463155	-0.746889488479252	-0.884448930534436	-0.888637593565975
AT2G36460	0.106949771114986	0.0170767433711159	0.778004088992331	-0.758749883925999	0.60604489522531	-0.75341833166176	-0.336675996246316	0.702375465444987	-0.909358572226109	-0.757829620871799	-0.76887613918918	-0.871819524118769	-0.896844905239977
AT5G51720	0.43773359210217	0.5410141685556	-0.995678568238152	0.437815448523546	-0.785430352778888	0.423380403146512	0.734284545424211	-0.929545974701221	0.626796083915791	0.517823500440437	0.453986265218035	0.837759592668692	0.751753500190728
AT4G39940	-0.777676204856008	-0.880482568991642	0.6911054885938	0.0280882885148799	0.614158718591091	0.264090738054594	-0.885771468811034	0.681672818697822	-0.0465907549324119	0.0433334975492281	0.0159957277796433	-0.3838230263355	-0.164120442302855
AT5G17700	-0.480654327250774	-0.455501060588225	-0.432428679169252	0.817792459328072	-0.290007524081063	0.81391415484596	-0.0726211436169382	-0.402045189910555	0.908973131449587	0.80677910126391	0.813482944302282	0.632997905976536	0.757002973595538
AT4G37280	0.473937742003955	0.465422564287113	0.413951143920236	-0.828020265915144	0.325089979322596	-0.806792830192307	0.0765386252006548	0.331741626060168	-0.923147718825662	-0.808297237643548	-0.825959538075516	-0.620129399672743	-0.739790532017452
AT4G26288	-0.60429085436622	-0.730593793498852	0.963626440658995	-0.208937651024642	0.771250643035502	-0.239277392408681	-0.812993155142221	0.906961677174314	-0.392805068935809	-0.296185762286866	-0.23099472075911	-0.756055288987848	-0.619303981554733
AT3G23280	0.136806034906828	0.0479667620201277	0.764111216193691	-0.799230182531345	0.605617623901169	-0.726011277267194	-0.334643459903397	0.680065966380919	-0.930806744279845	-0.790587859907985	-0.810804358128879	-0.848254437386733	-0.86880245383236
AT2G40420	-0.0602791307185965	-0.147100990329115	0.877632562463788	-0.675008334423851	0.693802198240453	-0.706991486376491	-0.449755860372913	0.780303989665907	-0.858256946156833	-0.713227675027141	-0.686209069457108	-0.890858000924482	-0.893511108483715
AT3G19710	-0.480243347119193	-0.603620205953826	0.961705382252599	-0.373030145471934	0.83862824059194	-0.375667213739527	-0.76644198126265	0.858985093254129	-0.561464595648415	-0.415509036545769	-0.389935989137376	-0.825312454590509	-0.723454744966055
AT4G27360	0.272641561557333	0.309296652637409	-0.927187454606683	0.600831438261878	-0.744971664849147	0.576513139183702	0.576314694389297	-0.815342080793796	0.806335028824043	0.683799041007978	0.609221638042388	0.821698809131157	0.801965334333179
AT2G43340	-0.220838837818242	-0.185823838286664	-0.659864038402858	0.809077880903064	-0.508614930241771	0.786729488191196	0.185910762328375	-0.561383571026813	0.95192652402677	0.809722199712188	0.813313790698645	0.759830796777468	0.831083859218638
AT5G47010	0.36616874067193	0.302209576982768	0.572629917351412	-0.828135247546116	0.435440678873371	-0.80408250148601	-0.0870996946065857	0.505537109892648	-0.937313825270971	-0.803929929384997	-0.830884499322172	-0.745330052891802	-0.827199636700907
AT2G23600	0.0447857792567114	-0.0675413193470243	0.812117851462018	-0.781261925079974	0.681246563050211	-0.63028970357377	-0.458289458572326	0.705018559365481	-0.892537414668592	-0.768297045939255	-0.805165349745849	-0.875873789488838	-0.845282870249775
AT2G34430	-0.908711152195431	-0.88674148767754	0.424965384206533	0.443220817651894	0.374170317581801	0.37916607308487	-0.647028301678288	0.347315314724172	0.316594289690087	0.286657739823784	0.429948385531592	-0.0466905096461048	0.10827381551149
AT1G12090	0.421966497507619	0.550380651017769	-0.976538009243887	0.462670123204317	-0.722383066388284	0.33395755709717	0.774284651113783	-0.961441172068537	0.606723689147282	0.494826427526642	0.481024470333922	0.811423016585189	0.695026053721295
AT4G33680	0.32965212673576	0.311883082653298	0.564777991488113	-0.816791232689184	0.423849261133569	-0.813727085979297	-0.0693406862809333	0.50047301505151	-0.944227271488531	-0.824195550601579	-0.817704027956591	-0.719161315725363	-0.815102356184027
AT3G04940	0.883416499861473	0.962418165046733	-0.688241765267837	-0.234286911126613	-0.556905421598662	-0.19753163737212	0.833609779281437	-0.634523437021092	-0.0982541840090112	-0.139342875706369	-0.215632789056601	0.370686011744887	0.191363653855271
AT3G20320	0.497950097023385	0.495735595871817	0.383801552593243	-0.824388449460002	0.285681335602441	-0.805286581912459	0.109507443595328	0.321539742088743	-0.91311597965022	-0.801553203457901	-0.82049982929085	-0.593600608451182	-0.721553095043634
AT4G30540	0.830482430136257	0.879897774725248	-0.429408246351246	-0.510841019920999	-0.22727646724294	-0.299153858063963	0.60068328451049	-0.518080033982214	-0.39176765272205	-0.391110098197458	-0.508670247027163	0.132223571875131	-0.0113904676194786
AT1G07450	0.409052004201854	0.507896143009368	-0.980095986561137	0.457263148439656	-0.789860621882839	0.480029159571372	0.704981430464719	-0.871949215772153	0.657040952700939	0.525066430782895	0.474862554753781	0.857292704004667	0.785608650959114
AT5G47240	0.761880316757247	0.772711663128816	-0.0614035355123474	-0.627856781407688	-0.043984956695818	-0.608853026688368	0.485884964695116	-0.0468202086368672	-0.626930273838262	-0.5690007156557	-0.614796015309712	-0.179211448448791	-0.351599413212723
AT1G65960	0.390117322507997	0.313705547369995	0.51498407930363	-0.913553683840809	0.444669516629481	-0.661827208650647	-0.154504469188612	0.411200464141033	-0.948225228265359	-0.824524154835099	-0.923110924533234	-0.693358408788805	-0.734735012781757
AT1G61800	-0.622431379866677	-0.620018489585188	0.000918778265107349	0.703659198552127	-0.120211361830555	0.551532359970526	-0.267672853099008	0.180705258013513	0.695534849350719	0.535176704874804	0.690565543972213	0.321058669797132	0.423255794435933
AT5G10890	-0.403314437419137	-0.357396214318326	-0.510309774202824	0.740007365818425	-0.38420010526274	0.88391852828064	-0.0340468471055193	-0.432492293225915	0.886717567377367	0.75007461353427	0.74096244759399	0.72018752053859	0.838212390762192
AT3G45770	0.146135551974537	0.0638397374449651	0.752004101673447	-0.776864886602272	0.602394866436869	-0.76385676967544	-0.297907671506086	0.654924022234483	-0.918687086050554	-0.780830223314693	-0.784815728790561	-0.851783087216917	-0.887273653321279
AT4G25100	-0.371341155090453	-0.419365937940223	0.894276008207294	-0.585112456661916	0.741877550461095	-0.352585724717651	-0.712615486284277	0.774195693652095	-0.725679213823206	-0.57843314463017	-0.582251391231666	-0.740021499960096	-0.660205750145237
AT1G25490	0.441152446229243	0.409663757653193	0.468685932996173	-0.831347539149568	0.359251722979095	-0.810715660734662	0.0188982780599307	0.390354460032469	-0.931442747430474	-0.804765138656749	-0.831257338656759	-0.669467060586707	-0.776190710012481
AT4G14270	-0.24399571910812	-0.383114528764605	0.941690584678748	-0.537102055127195	0.774187327682156	-0.583264285567123	-0.623601203379319	0.825412903437408	-0.724050301029503	-0.547090642617357	-0.555054454208032	-0.933019786974883	-0.875492276886403
AT4G02340	0.300096771862324	0.242247092821577	0.617450933880903	-0.819215486219046	0.469923459633395	-0.803391770653991	-0.139501830201238	0.538204694720893	-0.943892842248243	-0.804893740419744	-0.823366174661615	-0.770578691592085	-0.845511047337988
AT2G38780	-0.852079183862889	-0.910386324005655	0.262346089944994	0.566408141317109	0.267692393074797	0.540569055930931	-0.633637186936057	0.208401316088035	0.521758426060838	0.502997048930252	0.547430483177501	0.0375432197074423	0.228705102580523
AT5G20630	-0.208331040215646	-0.0634032019912864	-0.703207088139227	0.84064160591786	-0.586352842141506	0.636186780020922	0.363833797424874	-0.621516697090047	0.90508785996472	0.74402998422509	0.847430730662926	0.861914558500359	0.837162256801037
AT1G80890	-0.884100495128385	-0.97245367200181	0.52517111712107	0.378602107759684	0.463882381260289	0.390357531772748	-0.783291885268067	0.485104782703858	0.290163509323436	0.310921877137714	0.353707177265681	-0.191162599563461	0.0181906360936984
AT1G19610	-0.322233412872963	-0.466571090817741	0.973141479679494	-0.490737446132225	0.774726891297878	-0.490405175105479	-0.689902952378401	0.892139349171659	-0.65853156320991	-0.514359091634691	-0.507057332738214	-0.894340188544402	-0.816454882419473
AT3G12500	-0.598078538540063	-0.617588425553649	-0.0909827066181897	0.769815106158128	-0.0862228978328394	0.58629278566521	-0.221855535189187	0.0268373414171725	0.758346029014455	0.712176426882693	0.78120450051355	0.365036984653823	0.470557939363595
AT2G45670	-0.753581358859615	-0.887329598851124	0.63569045168143	0.18471495505634	0.56634064879365	0.271471075299134	-0.827947313072256	0.575491503418126	0.108017903244375	0.106022500662188	0.159363624911605	-0.383051722647216	-0.16605554163208
AT1G10670	0.834979186989715	0.921302556644782	-0.462731002589695	-0.354294561760442	-0.330160506700916	-0.491525415465986	0.763302657962022	-0.528252329300477	-0.323593109070973	-0.32225882191635	-0.341900566051961	0.108091445994162	-0.110184938571753
AT5G40650	0.440219536791739	0.397463721198054	0.482734215454438	-0.862354661731243	0.344136290487033	-0.766443220234767	-0.020568128810095	0.445855236918745	-0.937107104217967	-0.824422622760072	-0.860923841019649	-0.670542561241321	-0.761215806429501
AT4G31510	-0.774465993882679	-0.885072264915965	0.843856768953288	0.0947711213557999	0.679805624858886	-0.066963714597871	-0.801562840577544	0.774385405014352	-0.0994026980267947	-0.023586550910707	0.0729409231019331	-0.577605000789513	-0.432369256125275
AT2G27500	-0.719774533161741	-0.847435863958099	0.886322790119748	-0.0481961096249862	0.738360737483017	-0.0746688553424086	-0.850226156000264	0.797729407603289	-0.215696681837589	-0.146691862884777	-0.0729421373224699	-0.626097452723357	-0.467020852715881
AT2G26695	0.914120369764866	0.883895364864378	-0.391870000348026	-0.476668926188128	-0.291647585118851	-0.41494577268611	0.619084908465318	-0.366639689171607	-0.362090832980111	-0.332951915087184	-0.473722413371655	-0.0108690335739917	-0.162823762887335
AT1G28330	-0.39840832605812	-0.546679732808807	0.966680589801404	-0.316161300230807	0.796640122105919	-0.44843852280637	-0.665650697978235	0.893575085374138	-0.517009610965355	-0.414205408034609	-0.34127758270503	-0.831828995914079	-0.750531576517332
AT5G02020	-0.0980033289118261	-0.251875535332599	0.884209257713583	-0.721340222573223	0.704639253479519	-0.501889107942252	-0.620459712094648	0.7950109722736	-0.815487787689249	-0.667197782899832	-0.742584035885327	-0.884409422451531	-0.80496489517227
AT1G07070	-0.194867988152165	-0.271273211102283	0.92399341472577	-0.598057817979489	0.728568015579103	-0.649965804749715	-0.538581992806579	0.832682845941201	-0.799547993119782	-0.666076960804575	-0.616791791991806	-0.901491923884557	-0.877824637070331
AT1G52400	-0.87094727517893	-0.945493888418452	0.446460876557753	0.465682367668739	0.461528395036048	0.371768658249644	-0.702107837104089	0.366379486037332	0.360875404811068	0.408969726019979	0.448535122229014	-0.131787261208102	0.0427200167472038
AT3G29360	0.28964226659681	0.277837699376069	0.590199141694246	-0.816509808032179	0.467477938731341	-0.796353964361842	-0.0929882556112405	0.497670059476885	-0.957473536784973	-0.829889405195049	-0.817786834580722	-0.696297187458709	-0.788498101278104
AT1G80070	0.221532088643344	0.150779759438169	0.686106311850128	-0.803135095697662	0.542542987254896	-0.78590195158256	-0.22499234621754	0.592056186054717	-0.936680776797864	-0.791067481407322	-0.810259199896885	-0.81910550426474	-0.872586723996757
AT5G42020	0.472364984473723	0.433547296566238	0.421482276653153	-0.791235557462833	0.248130900056399	-0.77971933966766	0.0588764557413359	0.436751347274033	-0.870009820818847	-0.763532483211557	-0.788382356190013	-0.629642429019143	-0.737490007441032
AT1G11850	-0.210615409669634	-0.0232521190538799	-0.699003361046123	0.811983509464608	-0.495195713789604	0.58433561584419	0.395514499090617	-0.681128546024555	0.841956189413096	0.695376343473303	0.826710488571554	0.841326212529938	0.809289600061145
AT5G61420	-0.720578046169751	-0.838316475884337	0.886581041890229	-0.129403861308571	0.757293038508455	-0.0679384277432798	-0.893545588210287	0.772685314598327	-0.275644461036499	-0.179405800186657	-0.15185992661195	-0.652867611664437	-0.487065256682411
AT3G26840	-0.104444771473356	-0.204347953372433	0.908214363363332	-0.662289660220584	0.703808279067076	-0.654624972816884	-0.506003711534643	0.84416268109529	-0.83575454599518	-0.700619223404794	-0.673807012001482	-0.888456213318531	-0.872113241563203
AT2G46140	0.61832338295912	0.693024000330954	-0.952695491977232	0.192321322051075	-0.769518115721521	0.356625397813946	0.73696257188761	-0.84300768977349	0.431443519147618	0.318120491328914	0.212367063356032	0.744637692266941	0.659487169273548
AT1G63140	-0.308149220336284	-0.437560077650796	0.944222614578186	-0.526475110224415	0.806233071004973	-0.518413715837497	-0.677649105314062	0.795636568578005	-0.700931411175192	-0.544235480086789	-0.548391243129489	-0.89985630514658	-0.828570785151481
AT1G02816	0.441997820617775	0.395522010619134	0.469894498674264	-0.824947771780566	0.354631011054518	-0.807942560349718	0.00314914345953666	0.391589024923061	-0.913453381918627	-0.773833549628254	-0.824731829190169	-0.693321024917614	-0.791577136576042
AT4G08350	0.256988034331869	0.183360404381602	0.664871799549278	-0.809163358888603	0.522768531846517	-0.791637130110228	-0.196147001052309	0.578190726379194	-0.937118538292501	-0.793830764234581	-0.815456448845249	-0.807885494773331	-0.866503188738714
AT5G46050	-0.198366347733436	-0.331669424999429	0.945509515010194	-0.58582962632254	0.725517708681296	-0.573465788759207	-0.60079482700874	0.902592330198079	-0.751190203346165	-0.614249375180422	-0.60183920711142	-0.89996241404175	-0.849490007768441
AT1G73030	0.531564082205179	0.626657657855754	-0.978676807532027	0.322664788012616	-0.792026235955713	0.396443172063575	0.751697717473184	-0.86927466629059	0.537140550863249	0.410681979795101	0.339925008212731	0.814214708198392	0.723707451809445
AT1G50010	-0.755608174868015	-0.720659032424108	-0.0686918671287075	0.746311371951324	-0.0229017321823732	0.719425022374657	-0.355566648228932	-0.0454891528353497	0.749341718560575	0.653266705775943	0.739378192018869	0.402496943550727	0.556764611136719
AT5G25120	-0.799324711882819	-0.908067415145853	0.811464729254266	-0.00154851545531523	0.705500927972617	0.12447030510526	-0.914042894992196	0.735212681102332	-0.114035438442605	-0.0569968589299477	-0.0241172091661153	-0.514359064260106	-0.3106673154445
AT1G10640	-0.304406547526341	-0.190955335591407	-0.621761315068099	0.886689939054	-0.497691505563928	0.668826301646621	0.26062749658047	-0.545229929719075	0.933069338889798	0.788311766566702	0.893571513553092	0.78541840691245	0.803912700378347
AT4G25300	0.642946195910925	0.637715154993395	0.106481443705509	-0.692774131521314	-0.0953270434733751	-0.545372825548947	0.28197646331901	0.264751990526274	-0.669923594048593	-0.63728312307636	-0.686518125129394	-0.292478752796271	-0.410675788062967
AT1G62710	0.86840887803024	0.863233030171715	-0.20876058997502	-0.632169640675951	-0.207162761606876	-0.557978669442629	0.538395204536493	-0.183308226540871	-0.56539183410919	-0.509787457771743	-0.622850703152365	-0.158116616943948	-0.319339787954811
AT5G23750	-0.260302190977028	-0.361136460201871	0.961426831703283	-0.550685853307805	0.759317766402343	-0.585548448450775	-0.604268466378109	0.87352645948032	-0.747178899111123	-0.623809909428488	-0.567504844506837	-0.888993561318042	-0.847672411566414
AT4G29150	-0.505041633104879	-0.617042837319378	0.987511034158715	-0.35867603934312	0.797828514001991	-0.379721355224932	-0.771117349623126	0.89264747946063	-0.552640807758876	-0.436292141178999	-0.381208247953306	-0.826276859479479	-0.724563562383244
AT3G05450	-0.791597643817643	-0.901288102131632	0.839231650245541	0.00948465675695975	0.706468002571943	0.0362965064235271	-0.889280490447683	0.755476553531961	-0.135928469779915	-0.0677583017617103	-0.0161109251266983	-0.557961014985423	-0.378720136686609
AT5G39000	-0.879980132215341	-0.968684118788775	0.619064285576907	0.305281313220384	0.523639149558342	0.281620707341301	-0.814321171886718	0.572241610950197	0.192499104375329	0.208151133658662	0.277565854231196	-0.296376319140067	-0.10246189093031
AT3G03480	-0.678368892093846	-0.700785008830317	-0.0976322319891479	0.68477002618946	0.0482730310334835	0.670309569974394	-0.372379589252618	-0.188680098466907	0.702169548721605	0.683185066981972	0.676510331368226	0.316230391826136	0.476721794647895
AT2G20610	-0.79658892007816	-0.909378822323277	0.714323473227798	0.173240021905389	0.558187162153108	0.174193556188119	-0.813922789623658	0.743784201529684	0.0452853331160978	0.0955023470723743	0.154823057856684	-0.395906733148291	-0.209886066356673
AT2G43020	0.434974365920353	0.416645512241393	0.467970647924656	-0.829574808219853	0.35164153750278	-0.809519264008081	0.0266076105531353	0.400356736981056	-0.930730065173069	-0.813824071485174	-0.828159201089551	-0.660722941558276	-0.768820960299583
AT4G34620	0.777452501584597	0.919844067567649	-0.798694182670493	-0.0149642327198119	-0.673496602950698	-0.130672292908767	0.920823218193398	-0.732859793293717	0.0868784519951898	0.0253154952354804	0.0119953605666002	0.52981236887654	0.321462317298295
AT4G01410	-0.775693392049897	-0.792956273417874	0.0565620082842296	0.682663543387706	0.177827332674112	0.622162014879502	-0.460446074862998	-0.0202415324409928	0.656468636141892	0.596227404974299	0.663425613900975	0.232166719958221	0.399299183517409
AT5G67380	0.12242298298457	0.0410902678211489	0.764531821233915	-0.808433186825734	0.623881810883761	-0.712210001769019	-0.347409000123333	0.664171607023016	-0.938843456690738	-0.792475446240938	-0.819256185276469	-0.838160410734313	-0.856831511697525
AT3G05960	-0.394286296598559	-0.369321254309371	-0.468847487433704	0.623753965693827	-0.332989018633562	0.948443510186377	-0.127568450881441	-0.39059125484971	0.814048499371646	0.682430704038732	0.620104269506596	0.690172208216426	0.847168979615701
AT1G04760	-0.504622703785838	-0.454238874365685	-0.423779378228691	0.780849109367648	-0.311992916803596	0.830196124872185	-0.0916507641847532	-0.391678520527931	0.87437420812291	0.757038622236486	0.780488179277	0.655890955605371	0.773712697392902
AT5G04970	-0.45694090320194	-0.417083172240313	-0.458921068701558	0.877403836432108	-0.355776333029822	0.752209250248187	0.0140296916454022	-0.385859342098188	0.940340265135869	0.826513156493134	0.878451405176865	0.653914592657413	0.744371985534709
AT2G19770	0.892680310748104	0.968535827002571	-0.514270748182466	-0.404705897886554	-0.443013473276581	-0.385341043638209	0.766519123964348	-0.475069825718027	-0.31207391592072	-0.31785347729919	-0.381529069437225	0.176507352386437	-0.021222962369555
AT5G23940	0.686751789154918	0.795959015992797	-0.594923294905205	0.123048833826444	-0.514374717152275	-0.471489209558822	0.931859824063562	-0.591428787353596	0.0671390147120214	0.0558851833923918	0.146577516962179	0.270421924104959	0.00363019869657527
AT3G22200	-0.670604282726374	-0.788005463957745	0.940668614706368	-0.186853010960421	0.763043064532927	-0.129501727727293	-0.872749264701938	0.887698052683781	-0.343467905355981	-0.257564224075528	-0.210754514422594	-0.692089351932886	-0.535391024809362
AT5G23010	-0.56025819162762	-0.670436232430759	0.950050973170368	-0.230366124285816	0.811428491920452	-0.373986882088507	-0.744280416361212	0.849300171173132	-0.455686913131526	-0.316802670868423	-0.24809839084657	-0.791583799524627	-0.701483259513666
AT2G25625	-0.230088404849865	-0.374725842061751	0.951073148808016	-0.559985511497927	0.747079099410876	-0.542984922036161	-0.633915038243002	0.86824606117121	-0.724150240346406	-0.582976735033855	-0.581342216408943	-0.908273533237634	-0.836828621591852
AT1G02170	0.142632591552175	0.0664226922798222	0.754571225161017	-0.778438962366044	0.579335969218884	-0.762758736592219	-0.294282597138519	0.683139901151106	-0.927987067869806	-0.790275555538725	-0.785917241878521	-0.839434682031182	-0.878792123311799
AT2G18328	0.729098091566263	0.704979138961565	0.0744676205521876	-0.741859253169803	0.0853472805990156	-0.70864706409058	0.349506267945057	-0.0270402898070029	-0.763984598595792	-0.664361451022726	-0.737932292396539	-0.373430195802888	-0.52928654985958
AT2G46650	-0.825250065453672	-0.9417458728527	0.642976172340096	0.230760263904618	0.533124700059663	0.28300654516588	-0.831906907533194	0.653868147316817	0.132563834525921	0.183627375767441	0.210892329978716	-0.326370931974104	-0.120504055082499
AT4G33090	0.1354130324638	0.0631200780765414	0.759666640214804	-0.778299073289073	0.585051456571497	-0.76202930215718	-0.298616133006687	0.686178686345024	-0.928352941032288	-0.789620405638856	-0.78533686425175	-0.841213806150009	-0.879672724461613
AT1G74640	0.464012488401885	0.406879475373123	0.462205675675639	-0.825379715253861	0.342971506912095	-0.807085785752881	0.0150158169005586	0.402020722569045	-0.914914762818411	-0.783393104380667	-0.82630342454301	-0.687901491395963	-0.787463668349288
AT5G65940	0.482547334650349	0.436615666754138	0.443785537533571	-0.826720463272392	0.322083954211245	-0.806586563890576	0.0435211011819846	0.398642644325751	-0.913216566111991	-0.792672357637783	-0.826463886825544	-0.665487273461294	-0.772671631558253
AT5G54010	-0.250946904280198	-0.215491629187686	-0.652016143419682	0.811304213662754	-0.507536621510178	0.792836348973944	0.160046856604316	-0.565088261607485	0.955892202085536	0.837324439916881	0.812823308313649	0.757685270495394	0.833849532143326
AT3G15500	0.00976643131598009	-0.138942062933342	0.855444654638937	-0.678698410124567	0.651563996159897	-0.681062881457555	-0.450942788292348	0.79971042134237	-0.823001504888624	-0.658885280271988	-0.693562874549012	-0.910191293410541	-0.891954299219711
AT2G20330	-0.867960751141595	-0.971970999863188	0.651409415195476	0.245954553706854	0.569010237958852	0.276173192312222	-0.852281497751565	0.58567038622543	0.145133034922078	0.174946244165902	0.221684231296337	-0.342759490186444	-0.136000826383108
AT3G05165	-0.865874410371604	-0.957130786755396	0.416471579050523	0.453228912334698	0.378937773149432	0.491830450152846	-0.744555847671982	0.381867979407849	0.405808239634755	0.394522575754133	0.427502983204879	-0.0946226962805748	0.120912449290986
AT1G18570	-0.806046516042066	-0.908340804676329	0.720665753771977	0.0163760821515069	0.577187694949399	0.286801099135717	-0.928450065127521	0.714855149991254	-0.0406381288168062	-0.00228101831569252	-0.00491031510870038	-0.393277068804488	-0.1655375949812
AT3G04870	0.480098774119461	0.58592097560977	-0.983731051773457	0.397003765522511	-0.800231954176192	0.404567634437526	0.757021163381969	-0.874761974115902	0.59280544214709	0.46517146407127	0.415882812347549	0.835583005681058	0.740705857091397
AT4G24026	-0.878369678076342	-0.953912897098721	0.513163440943027	0.337245540246707	0.42985214583197	0.457804114300392	-0.812922203635292	0.517642252898251	0.298327630259732	0.273251266827481	0.312846595807589	-0.182863522404108	0.0469179827401855
AT5G55050	0.348484747673028	0.235697723966368	0.592014161633213	-0.801328893688886	0.454118878685022	-0.79343988393892	-0.142425558588399	0.519742357990926	-0.902529189053691	-0.741255441219664	-0.809323325300681	-0.800026677515431	-0.859799403303131
AT5G13930	0.060411687929906	0.185137010181338	-0.891103420560917	0.710691324846622	-0.701993962892333	0.596145479257716	0.532845998794465	-0.828739545263991	0.843946350718414	0.725263094174996	0.728409905213166	0.891361473355202	0.848284221464569
AT2G31790	-0.8564506264362	-0.936886180339034	0.400741108811295	0.416859533213752	0.401317945332803	0.515396693435237	-0.747544447091806	0.384240760306218	0.374341088588708	0.378739966199294	0.397583846914684	-0.0716790538154494	0.147305411223685
AT2G30860	-0.818564862889989	-0.935398460307504	0.5428015368383	0.306833994325513	0.436270221569827	0.372809743537763	-0.798780645316521	0.584955241668743	0.247261267730483	0.268727087902642	0.287589622607095	-0.253455003354556	-0.0367467277165294
AT5G45950	-0.405195021630136	-0.314282803390382	-0.529199699034609	0.869280147820389	-0.340861217878928	0.700267215557667	0.119438081953723	-0.532820206281713	0.915804989462303	0.789080090837008	0.869760977918676	0.707734005871784	0.763401602518317
AT3G57010	0.887499970138196	0.968884386617659	-0.482862780397161	-0.425369464952232	-0.419084905345808	-0.405491329920518	0.765597755737834	-0.449400734194336	-0.349890570433417	-0.34884358505542	-0.405401866612754	0.186509774369411	-0.0195417280415919
AT3G26180	0.394048411217281	0.312776702629667	0.559724222582182	-0.827622552184927	0.395639555424726	-0.779336596204385	-0.0846171054901007	0.532719459033746	-0.918129097118415	-0.786664886726055	-0.83299317621787	-0.736724395844128	-0.811331477175276
AT4G05070	-0.51499350044101	-0.698717386861739	0.929880200966097	-0.166705392042629	0.755729609330159	-0.358506241118327	-0.745728442447899	0.83920113462618	-0.36165726114531	-0.212881577623305	-0.192918214979044	-0.847962298256149	-0.725846057756754
AT3G12630	0.381440945217471	0.461598488934486	-0.971824134012937	0.487648854798035	-0.781525752990196	0.519754347485976	0.669920717482947	-0.859742210556346	0.697965571219569	0.553525573227783	0.50143149997861	0.858111544353748	0.801433258999188
AT4G19810	-0.247896989737193	-0.361641187088355	0.953052746157009	-0.580246456291599	0.738620175581539	-0.540878477837415	-0.631835091841164	0.891531079793013	-0.755153206939056	-0.619074747554523	-0.599535710996945	-0.872860761219793	-0.817898494027161
AT5G39850	-0.370450578769474	-0.486957659369037	0.979894158133768	-0.49861383311079	0.769921994941301	-0.484502197466682	-0.711877982046878	0.896057851419429	-0.678333043376647	-0.544733702555537	-0.51479917693746	-0.887271223243977	-0.809088901629211
AT2G32690	0.623818371057662	0.67290448247612	0.141072821530188	-0.729681460218564	0.166951306373409	-0.765362962882399	0.337432811518319	0.035077585753186	-0.807277574909938	-0.719585135507869	-0.720588299199273	-0.386489570349191	-0.559551473366897
AT3G14990	-0.152167798159796	-0.271258671067294	0.914639611413497	-0.700181666329014	0.71153404698604	-0.496079620676223	-0.626653392924334	0.872902313816769	-0.817777972597196	-0.68979861370473	-0.718776023614228	-0.86677374675545	-0.791829557237272
AT5G20160	0.423612512510546	0.3957007844047	0.481119300366931	-0.829803436417182	0.355138761610302	-0.810465393028874	0.00374489881170878	0.424338235836563	-0.92774388193086	-0.798392171735523	-0.827388517961753	-0.68394688478221	-0.787585933507591
AT4G34135	-0.789274149041623	-0.898250602314155	0.779335459385197	0.00983434485140257	0.644866404103085	0.164447688380398	-0.906346818340019	0.756220693628344	-0.0896913619627488	-0.0490460675352904	-0.0143873015449161	-0.472352723647994	-0.269102816139242
AT1G02640	0.175630791367532	0.100418235662316	0.726628952388481	-0.748318138887605	0.589207179251461	-0.794394566143668	-0.241967363731626	0.619871323779305	-0.904476025429406	-0.780626827142036	-0.760011019740092	-0.846088665763511	-0.890179888091905
AT5G35220	0.459354717645032	0.441986916604469	0.43066692267407	-0.829646303546571	0.329349198402079	-0.808253901086247	0.0528832248017609	0.350617279941144	-0.926208234409603	-0.798792450530223	-0.828565043006118	-0.6368554840804	-0.752732534386189
AT4G29270	0.703296638444842	0.831555470357529	-0.89360665616793	0.152206834416485	-0.740537537755228	0.0354775290814001	0.912738972318401	-0.807865804990285	0.272263634505704	0.205343923127306	0.186769974480986	0.65444290420475	0.468302012611525
AT2G36430	-0.805435575464767	-0.924664516581443	0.800600640473781	0.0338631586414327	0.673843662393575	0.110366160753701	-0.908416878238796	0.723225275188184	-0.0852969078910497	-0.0146563668543072	0.0099665489915434	-0.522158592208345	-0.32317394568
AT1G77610	0.594050460026134	0.552402204757895	0.31117856836669	-0.786538573168438	0.217051468341239	-0.810890345827481	0.179890500580429	0.26809115080096	-0.854146579523649	-0.748298760152835	-0.786740328197452	-0.586126323595976	-0.717333148743544
AT2G32150	0.174536602192468	0.0792974982881852	0.745600358097822	-0.756396427457303	0.616521514663834	-0.771112948240247	-0.262888671864515	0.659278443209826	-0.911899697551915	-0.755879670206041	-0.763283721032399	-0.835065507413019	-0.872626090552825
AT3G13870	0.301896234702332	0.242047599718313	0.617944630497774	-0.81940079885403	0.473728463856159	-0.801013345495471	-0.140653094019078	0.533011887347401	-0.943567742087707	-0.802440882195811	-0.823602489389205	-0.772084644268457	-0.844247036112207
AT2G38870	-0.35588530747254	-0.457192949597523	0.977367758759881	-0.496816046268682	0.728070481830708	-0.456434873028959	-0.681522115893532	0.94998717564796	-0.677225714014221	-0.565737307548145	-0.509526858457754	-0.826789130438369	-0.755628250909858
AT1G73325	0.642408150100998	0.709938338257786	-0.938929162936934	0.15771600801534	-0.74037777400802	0.320838245560239	0.749287775749515	-0.838221509038803	0.380922790938331	0.31777932180263	0.181859192226265	0.737653661977192	0.643971753735164
AT5G40240	-0.731770797212876	-0.836042020844174	0.909039257411137	-0.10158306582758	0.742437475820902	-0.0852935553963894	-0.872276770565009	0.832968281269327	-0.271972189041225	-0.187745686384991	-0.125325048698333	-0.644579513776264	-0.484530389472662
AT1G34760	-0.229989348029008	-0.337235427002018	0.940566670195697	-0.611088689805911	0.769733790436933	-0.569830301590456	-0.620270571418663	0.819157628606437	-0.783789243887549	-0.643502323291359	-0.627714393042433	-0.895790528104285	-0.846241540291575
AT1G31670	0.798635271747153	0.958317215737828	-0.470885504763676	-0.413355261868853	-0.418623468396862	-0.390686933948816	0.765717438877247	-0.438913238696032	-0.369242008119727	-0.393040388296412	-0.387610514904456	0.247444284459114	0.0251610967443962
AT5G53850	0.392274814489432	0.361896784281568	0.515035757601197	-0.829498383054706	0.400502738842358	-0.8108250372643	-0.0270497860130656	0.432394534876611	-0.942125340527513	-0.812936640627328	-0.831175954004849	-0.693029029280234	-0.793875871850275
AT1G06620	-0.853818090630953	-0.955823282074014	0.727603915377512	0.203685735325417	0.602829210903267	0.14577235007687	-0.838987851794043	0.668031379197427	0.0550015199249105	0.121007160064566	0.182269742421528	-0.429924388861207	-0.247684706349248
AT3G50740	-0.536778025200732	-0.650961654213202	0.982173139588974	-0.290178841952398	0.760402946974129	-0.349175869314864	-0.767771257255624	0.936535041381657	-0.488608160096598	-0.385067639443479	-0.312753896854107	-0.800394481507495	-0.69485280807067
AT3G49780	0.381214056386339	0.31917399485135	0.541112653484809	-0.903456746521861	0.387683437560064	-0.655466350750701	-0.140278642564045	0.54016318624719	-0.942344637990805	-0.837636428541893	-0.906093612324002	-0.680452194178617	-0.720153860848781
AT3G54600	-0.787190001164378	-0.917530152788534	0.271195111368548	0.528152925308872	0.277416600287109	0.571520003981837	-0.673478362803584	0.259032122924337	0.518755986009989	0.537936674653403	0.511212977732306	-0.00997256995491045	0.209562317642664
AT2G33120	-0.839653299833604	-0.960397483165439	0.577319739449581	0.290583086297998	0.469951886567062	0.380600957586268	-0.832184744177892	0.572412079206706	0.228669591527897	0.23822267899381	0.265134555934814	-0.255529556954785	-0.0339110452203664
AT3G21750	0.90140660933265	0.904474677575133	-0.332718098943671	-0.51210797556878	-0.308476203615039	-0.515926267991712	0.645215554426418	-0.297975548211655	-0.439512529263548	-0.40380095573306	-0.500401074405037	-0.0484091556010576	-0.226686794501767
AT3G60130	-0.234715064998646	-0.316352012776411	0.950824047836656	-0.595045806016788	0.738094220764715	-0.585733987856667	-0.586396660922009	0.891382025227168	-0.7796896586926	-0.658169477529906	-0.607753265616875	-0.881757411302041	-0.84001141020583
AT1G11910	0.479540312511765	0.574935702731767	-0.980742586374334	0.36991562106781	-0.791004515904452	0.447568042568272	0.72054127185255	-0.869257652971141	0.584880172716377	0.459505441670874	0.386860678644883	0.836351406113281	0.758260448558691
AT4G29390	0.547806508076043	0.681941339107835	-0.963744538199615	0.364779706262096	-0.797474061958504	0.227509738440614	0.858818180848261	-0.86377426541467	0.508568537225463	0.401192508159536	0.385525271557673	0.774737133994381	0.631084012099276
AT2G15880	-0.467663374381357	-0.579585385589866	0.985189636641164	-0.408511971673984	0.798750288403798	-0.405213865338644	-0.758245628147238	0.873911863479663	-0.596305817588885	-0.467942130706786	-0.428610311259254	-0.841208360568739	-0.744770510285132
AT3G20820	0.565070864538685	0.659161687372556	-0.975432837743156	0.324560826476612	-0.791618509325713	0.32331964801703	0.795347104486378	-0.868718375380848	0.51760827621833	0.407705362473022	0.344145247065518	0.778318294601747	0.672079975515342
AT4G33150	-0.545028550711435	-0.707924435650711	0.957378049710389	-0.326940629509661	0.793652450707091	-0.189389974662772	-0.875091529199133	0.873737813159928	-0.45860652940659	-0.352743344837735	-0.355585418954648	-0.775577034882169	-0.614003942702749
AT4G34490	0.54254317146583	0.531330692264662	0.349731884857309	-0.81681413495588	0.234889119648132	-0.80068093098973	0.146543967275429	0.313314019274051	-0.894803445728556	-0.782791572379113	-0.811394019197062	-0.576540091138295	-0.70579597798087
AT2G39080	0.440938714849095	0.433115607003958	0.445795836285854	-0.826421958328933	0.345287931135813	-0.810911426094545	0.0494073761969489	0.358995909086534	-0.935307049725468	-0.812351391075296	-0.82373529378751	-0.630195874342709	-0.750500531126683
AT5G05060	0.909918288913277	0.966840889180618	-0.489432609222026	-0.422351761569288	-0.423086080473649	-0.404405516218545	0.755199282208744	-0.452451328491646	-0.331207365157679	-0.329803597655227	-0.40418781644654	0.148395054830663	-0.0463071233578522
AT1G04350	-0.498662548008236	-0.491941604955196	-0.30233740348979	0.576586145481714	-0.243016229545955	0.936097152871972	-0.277052745515187	-0.187256508930703	0.744129379129361	0.624534372474547	0.568271407428026	0.578747644430432	0.765169352959486
AT1G12570	0.868099375859438	0.962776308364074	-0.489833174210183	-0.422263685425058	-0.428585142273131	-0.404922931400213	0.752082475531611	-0.453795016369321	-0.340110866437066	-0.340345124895083	-0.401855788056719	0.163825344330234	-0.0377640397606941
AT4G14890	0.366980162146691	0.506617981998089	-0.976269226198591	0.476295627069065	-0.793239823820492	0.46620787981594	0.722317627479378	-0.867734905135987	0.654653845860769	0.508291626827271	0.496262204704259	0.887092277262596	0.799127665405328
AT1G64230	0.156080814801066	0.0841454832503344	0.74321068615407	-0.796697704074028	0.603461229746128	-0.727452271855836	-0.298177284850199	0.654596757192276	-0.926820531717819	-0.820802264571962	-0.812025818802287	-0.822662923604303	-0.847532253556155
AT4G15802	0.456928874992122	0.571911063589475	-0.983736388367561	0.416001239008592	-0.799736149179149	0.414796818192682	0.753473811368188	-0.874634573197382	0.607929013460577	0.474927176518962	0.43474289395501	0.84470519040687	0.751709734821223
AT1G09740	-0.722394032770978	-0.856662327025592	0.877697658231767	-0.112851047349579	0.714054109093984	0.0288311299134122	-0.920202386408201	0.834036830281235	-0.22439133663894	-0.150733641251919	-0.13799170392384	-0.614637889095015	-0.416575869019714
AT2G03760	0.781542500232491	0.813612354809034	-0.0667840255171189	-0.675269025868914	-0.110618835251837	-0.641509066219544	0.493799285513106	-0.0322338836517667	-0.673257632599845	-0.62598694811095	-0.66473262842575	-0.197298553600899	-0.37802516801939
AT1G65880	0.895518537205845	0.966586738187242	-0.488828286929259	-0.423517960372905	-0.425394108198933	-0.404459570287375	0.757793245252417	-0.452781643070505	-0.339660006959328	-0.339650254611406	-0.403773791416314	0.164919621270804	-0.0366679075217582
AT1G52760	-0.820528783990202	-0.926187189194824	0.792894980244037	0.0961175993468153	0.681766377087665	0.0604073594526256	-0.863963132657537	0.69264565000445	-0.0571080418688382	0.0152600373417455	0.0708926073272521	-0.518402311935546	-0.342135842696382
AT4G12290	-0.490333923499195	-0.659331963303604	0.94309059677132	-0.416186285609401	0.764586893522304	-0.177559234926888	-0.888317814302714	0.880056563136252	-0.507980013532225	-0.397595976761236	-0.443932956104539	-0.785660173549789	-0.620532463592834
AT2G31400	0.658113055354977	0.66747836765394	0.168486585686421	-0.726765019172248	0.107443010320443	-0.810968471848242	0.336264744539115	0.121163237438489	-0.797689524644881	-0.707642886369503	-0.719538408218677	-0.449689179325547	-0.624032270884307
AT4G35770	0.0250719469351919	-0.109270479032925	0.845293396083972	-0.613246561475536	0.694831666952942	-0.754245069875879	-0.373254135637298	0.747637264727913	-0.805555185781032	-0.663165880421883	-0.628843933268345	-0.902666939197994	-0.918829709134675
AT4G23600	-0.785708140871331	-0.834121955546189	0.264720256883174	0.455789902411719	0.222756504400683	0.633501491843371	-0.63972578297169	0.35483604712826	0.45814538457235	0.404176706596563	0.44565494824699	0.0998809812541506	0.309671629574794
AT1G26920	0.719192438718705	0.685527150009133	0.0981630084822715	-0.842543368244192	0.071750747718401	-0.603424166219576	0.24277142106524	0.0693928101015784	-0.788697413806319	-0.720641065702673	-0.840043785032787	-0.394221107536517	-0.5048291586208
AT3G22240	0.605084833389663	0.555106171940638	0.198581208570707	-0.703167458470086	-0.0581021158978168	-0.642292747787191	0.205131120814519	0.335073399546303	-0.710960987754448	-0.625361696957004	-0.699902437760924	-0.463070376686784	-0.562670202106154
AT2G42790	-0.0395254500017564	-0.132569509877043	0.866892823440257	-0.706613504293244	0.688572600571797	-0.69112609591929	-0.459584887938683	0.768116769273454	-0.875279642126017	-0.732891688088849	-0.718731284990915	-0.893890856819086	-0.88974252705711
AT1G02610	0.269363650503486	0.179421692029902	0.667637024176133	-0.829252247059376	0.52856432255156	-0.75214795204142	-0.216855081123608	0.587368162560264	-0.938507830104005	-0.795708901697902	-0.838245027920006	-0.804403567611036	-0.843098762775738
AT5G52470	-0.279441088685697	-0.378169969294424	0.959005139237829	-0.568951672633123	0.795224321695144	-0.561461475273961	-0.63700973250512	0.841821398054931	-0.752606805829582	-0.616636362553255	-0.58617280696823	-0.896064166776524	-0.842546003723589
AT3G11660	0.468612328814591	0.536974390847476	-0.954602537301593	0.295175021673721	-0.755090482305644	0.527051272274423	0.626309346773331	-0.840142743513554	0.55258890424978	0.451868683059055	0.311993940886821	0.817235088732791	0.779525826394173
AT3G59780	0.407696408551727	0.381866823888578	0.473061958734793	-0.823842715010196	0.383786522997827	-0.803649719994962	-0.00405593765141044	0.360623297979559	-0.931308238566304	-0.794776687183642	-0.82519213972906	-0.6726542110719	-0.775777554242819
AT1G29880	-0.852525082864095	-0.91401508100281	0.267155428793272	0.612520256151196	0.235952120287866	0.538217650561591	-0.609047194561595	0.26319359440646	0.560316067374219	0.532730074589739	0.595303933288574	0.0518223403813876	0.238692100207785
AT4G15210	0.747343494830973	0.800931809437145	-0.195539437165812	-0.593490955762168	-0.13251180014385	-0.598397103737642	0.526885919181574	-0.292896558766821	-0.589592080791928	-0.473548655541645	-0.564122542173545	-0.129607544938335	-0.324643472950327
AT2G34600	0.820448113348466	0.878691297928022	-0.745459396136617	-0.126865569542317	-0.589891519932134	-0.0295354089976292	0.803059435437739	-0.665978635982996	0.0325444287662118	0.0401106846600194	-0.103699984672494	0.478600947453329	0.349201422545372
AT3G54150	-0.606021291003775	-0.722446646236966	0.950480191291145	-0.311625575172685	0.777080785953631	-0.168185911790948	-0.878537722143997	0.868915558056456	-0.458269419740689	-0.352545042288884	-0.340013245626959	-0.731945107044808	-0.574475329687657
AT3G49910	0.425942898231557	0.551543974347091	-0.971374577481098	0.50161702720194	-0.801122982953461	0.336065123998711	0.796552207763542	-0.861186106050493	0.643806809870551	0.52076478000802	0.519927590378891	0.822089503339787	0.704448089180398
AT3G03870	-0.12505060788824	-0.273691558062453	0.912606233174495	-0.689576021173026	0.750232339633097	-0.534558443035464	-0.617600525763833	0.819606162031172	-0.81407757380055	-0.669752498356848	-0.709043652168696	-0.905309225992604	-0.83429653463434
AT5G56910	0.907989181832025	0.946871834885145	-0.429722217182289	-0.464749300783557	-0.395127437555074	-0.4457098668659	0.711376139830899	-0.390621794973769	-0.377199800545785	-0.359991995866415	-0.446954139285317	0.0715091300878168	-0.1172193519864
AT5G56870	-0.0948455010111055	-0.247872114794481	0.89606901687498	-0.689319669073789	0.731313738493806	-0.564047421203872	-0.591495817459128	0.804016860014285	-0.808817750462301	-0.66188984373591	-0.711644728511381	-0.92065299846899	-0.855336395404072
AT2G25090	-0.432633324749764	-0.580060872429814	0.977280788244114	-0.452280830271738	0.802064502990888	-0.35607950435443	-0.800455450399997	0.880108931185217	-0.594483545219023	-0.473156796972339	-0.476321332634501	-0.863384921877099	-0.740404964072216
AT5G43060	-0.779609505890222	-0.908536952562296	0.833971912320873	0.0456075577685661	0.703374684973123	0.0174739778937775	-0.868895373364481	0.75648868812612	-0.105545137627855	-0.0221325162599371	0.023427101074571	-0.570503102645679	-0.392957102596514
AT5G13410	0.390621564686314	0.35929269020129	0.505801899179847	-0.824203513979211	0.411093773710605	-0.81014971436459	-0.0258803811743054	0.399218769865021	-0.937825248926963	-0.805031906544464	-0.825928056144806	-0.692487602853825	-0.792815317933334
AT5G11940	0.908110902759169	0.972749560025774	-0.488703222846513	-0.422515484327155	-0.419716360770885	-0.40547853677516	0.760032833612945	-0.452192991203265	-0.335520053605498	-0.344247774441233	-0.402977933492876	0.151780627989414	-0.0457415671904874
AT3G44010	0.560302291100392	0.679679135551675	-0.968836306812234	0.350454203553457	-0.798156562905558	0.25025193623373	0.843723572919638	-0.866876947514647	0.510140665130332	0.403116680228855	0.371473078359304	0.771349987814628	0.637764796582406
AT4G39240	0.892237746235957	0.969648126914469	-0.514003743996581	-0.383293826066395	-0.445347823965952	-0.402336719724787	0.78087678961026	-0.475530203622876	-0.300876418696148	-0.307751381065887	-0.364030400221592	0.175901481074261	-0.0278827578776832
AT2G30410	0.588900936373229	0.576969585858802	0.288377145965718	-0.811171420742736	0.196173921625894	-0.789666232077221	0.192244248776134	0.241062823966824	-0.876079837192528	-0.768625468811574	-0.805800396275596	-0.540656597648084	-0.67795589647282
AT5G67030	0.432753044489363	0.374187489761955	0.482668954360686	-0.881924675490724	0.395138168607013	-0.737920962052107	-0.0614978918085785	0.398668354459553	-0.947586596170777	-0.808565802681649	-0.885411544084802	-0.688343894254975	-0.758619787383487
AT4G16830	0.343176049361145	0.295082679241733	0.583064947976702	-0.825107928412571	0.447186643668833	-0.808023099262444	-0.0905147653040639	0.509899163333993	-0.946699741975796	-0.81597797440371	-0.827659709385428	-0.738822182130559	-0.824926635397446
AT1G24020	0.685870841584541	0.805806955325899	-0.701726082646065	0.186171631952717	-0.625551399706066	-0.320187959161758	0.956409184733934	-0.648230795648011	0.168413527180142	0.118048083575361	0.202314424384076	0.410780490857334	0.164249659002528
AT5G35970	0.61672299851392	0.711449608048702	-0.963615913031454	0.230385258761929	-0.78586309319348	0.299469192703381	0.793314574489437	-0.859396156699427	0.439872917920136	0.330404344036369	0.249672215678651	0.760062150382863	0.648387850021407
AT5G60600	0.49924056586608	0.459585470137111	0.411077434190469	-0.834588672407065	0.308535774563582	-0.794067702795695	0.0590746233311666	0.342932479744884	-0.91218384389069	-0.791859382094118	-0.837545912168603	-0.636640604829311	-0.748122400924689
AT3G20370	-0.407745789632505	-0.379040974437515	-0.484382679832727	0.70432385685331	-0.352385583092059	0.913290947947346	-0.0827024822825066	-0.407035212400467	0.870051008522845	0.727992174524322	0.701843852221223	0.695388398677371	0.836656211417296
AT1G17190	0.0595509780951968	-0.0384965841096823	0.812971226927553	-0.742684201615366	0.597524515654935	-0.700659124053135	-0.38882723168738	0.782141791350008	-0.885552350932112	-0.757424654606786	-0.752566576046838	-0.867081982532289	-0.873383711914564
AT4G28410	-0.466249539427786	-0.577091761910067	0.984270298565441	-0.40717976843622	0.774030617539395	-0.405611870879685	-0.755673865224514	0.898243413998	-0.597017971133625	-0.47516421531521	-0.426400246690983	-0.840339381513813	-0.744603109768639
AT2G14610	-0.492125829817631	-0.6301567345924	-0.0420997876428602	0.52849882707785	-0.0920809664571744	0.666391893017217	-0.414551876732846	0.119319744215893	0.636304953164845	0.631009260861168	0.521601452846765	0.197541674511757	0.39045886013282
AT3G22640	0.892319999091969	0.952272025502276	-0.481665280824047	-0.424457576175445	-0.417736568296898	-0.406837640848529	0.732660593519851	-0.444486858231777	-0.327961973589683	-0.324482292960122	-0.407010875614495	0.119058941531616	-0.0693730443457082
AT5G38410	0.24412199086999	0.356585135392745	-0.926950299444556	0.51210213671671	-0.646000789906066	0.499341794385766	0.590891452970709	-0.96069440750374	0.672646350686253	0.572125988102792	0.526045302346018	0.826138780713944	0.769753287383558
AT5G64350	0.472246697470485	0.572213771930232	-0.979524280902079	0.35891875695787	-0.788243309896992	0.460688001578773	0.710560009002255	-0.868096051923758	0.58043915325289	0.448714233009327	0.377500005965859	0.841422655069685	0.766437613346143
AT1G54030	-0.864891216157418	-0.943883733894449	0.686615554393692	0.140625617273148	0.590459457043876	0.275986348945904	-0.880137501195214	0.624397604219936	0.0441091464870903	0.0887634934630206	0.122417733304978	-0.340686540512115	-0.134617315367233
AT3G21760	-0.883179572026479	-0.971612901928687	0.578359610841215	0.305778852519037	0.494554213700998	0.362063918338172	-0.825343511333936	0.537177615387421	0.218420565246698	0.245839961739235	0.281798175435423	-0.246235598298042	-0.0341968459847016
AT5G03120	0.674784492565369	0.758261644053009	-0.119664296139496	-0.616544591491491	0.0449749314472366	-0.592136832276101	0.467208641171199	-0.279266761467461	-0.633427064602453	-0.587949448343856	-0.60819701810474	-0.156372816313043	-0.331166818876904
AT2G43100	-0.801169838180712	-0.860094024525543	0.150473836421142	0.655022281646524	0.19772625037875	0.598617291269641	-0.541008278573285	0.151299525903717	0.629492368019412	0.595706801774734	0.641931751289773	0.144962023652499	0.324066869253072
AT5G03300	-0.879609147650502	-0.888703594895378	0.268398415059901	0.617256385457588	0.237215477185665	0.508265714415473	-0.566572093562515	0.257243484354625	0.534840227984267	0.498649733463887	0.606402458907564	0.0958125895880129	0.258887989695888
AT2G38060	0.897554490196942	0.965330790664182	-0.542124836218376	-0.352159466048529	-0.465312328860952	-0.377917693602703	0.789372447629031	-0.502536227015036	-0.258731023179048	-0.269122510296773	-0.336164944906595	0.193186644121222	-0.00386694558301041
AT4G15610	-0.482510430279752	-0.597739438830647	0.977488384241386	-0.39152389216416	0.756839825992472	-0.291778590143776	-0.785851702904407	0.95774927318945	-0.545074532117053	-0.452294214294948	-0.413786238986599	-0.771830088136588	-0.651843640068367
AT1G74590	0.463077463133933	0.389941742961184	0.471672169615702	-0.805570412966334	0.304271322841005	-0.772615713050729	0.00579886839748033	0.485111104879766	-0.882468448201428	-0.756321162036906	-0.806916373517335	-0.672364535022814	-0.761470575563667
AT4G01060	0.824602743606238	0.892635238027508	-0.803362063095873	-0.0102896172882239	-0.673670685988983	-0.108619257637565	0.881626160113631	-0.725596846672213	0.125067759410443	0.0855755403579583	0.00664629400573241	0.462041839101868	0.288641803932739
AT5G26000	-0.561368483706938	-0.485482442117469	-0.357818496517228	0.792874394658687	-0.186474781692582	0.740295386380835	-0.0995307866526197	-0.395151792306415	0.83431719072178	0.731557617300425	0.790345378312544	0.601660289601833	0.704152800517855
AT5G45380	-0.865800274128858	-0.956369801474439	0.552458106150864	0.375261407623578	0.430171847447967	0.359812505106321	-0.768954524071226	0.570687472522274	0.286268933852124	0.288236734964579	0.351540551891858	-0.206681906089132	-0.00949166180197106
AT4G14030	0.853190362044972	0.912752981146292	-0.272311670879084	-0.5302479225225	-0.296307739080977	-0.577940334678243	0.663371407223435	-0.224140089157456	-0.504173500841825	-0.477701350287619	-0.510743174979642	-0.044306132077996	-0.250639416838681
AT5G27360	-0.877557680830659	-0.964978967263148	0.591791806141658	0.283334193140109	0.499880505100947	0.377043820342125	-0.837408977850971	0.570365566120239	0.210673460080888	0.208804688835482	0.257724900161397	-0.242826177376735	-0.0275678715782047
AT5G11420	-0.56880771377156	-0.516909109144794	-0.291830959500994	0.698581097415066	-0.0436743797331762	0.726915606516078	-0.18714432535097	-0.391033279676718	0.745804705490819	0.669125685056079	0.689832444479018	0.517941123282103	0.641063569467964
AT1G70820	0.601335995145818	0.592645986864563	0.273943584217068	-0.807811203676228	0.174805679964702	-0.785570711631001	0.210085521480231	0.243297396241698	-0.870842519043837	-0.765469083787902	-0.801924304475493	-0.521755077135207	-0.663480220560345
AT3G28940	-0.565361453007539	-0.681001079834149	0.954480511336407	-0.373515459642237	0.776206212021501	-0.181061033037281	-0.875853325683417	0.873045595611682	-0.50329814104081	-0.402175380573588	-0.40273583226122	-0.732988462144419	-0.585262862480241
AT4G17730	-0.797565925227608	-0.908017887461002	0.831471491908444	0.0220423516378091	0.692631566169577	0.0741891444217654	-0.894008958604443	0.768480751130693	-0.112878172487503	-0.058205993751807	-0.00426309989330359	-0.535267276218782	-0.346707386887483
AT1G69920	-0.465386198930268	-0.575829072995303	0.981515440271476	-0.401326152806671	0.757160051151568	-0.399681909929849	-0.751586870542335	0.924232110675138	-0.5903758488026	-0.469298595156639	-0.419019458717523	-0.832689111643364	-0.737363755442546
AT3G49120	-0.855517873015979	-0.960428675541655	0.704339496149613	0.223821778913101	0.574446929151315	0.193651827918	-0.838048178702505	0.670802201217714	0.0968926734492012	0.140544759517546	0.205240700469836	-0.385937157364655	-0.201979802080633
AT5G57655	0.0715425505781541	-0.0103559036485255	0.80279667434666	-0.764583135725683	0.640940212096072	-0.724523248477413	-0.368419070285673	0.707393887642676	-0.920007110512265	-0.778910442684861	-0.775823436679827	-0.860098267088013	-0.875883108115451
AT3G48360	0.874123771760402	0.9144159879476	-0.277426226216685	-0.547045692695635	-0.238480348082189	-0.57237487252384	0.656173577486733	-0.2720869310475	-0.510420411200883	-0.476348331752931	-0.533931539395082	-0.0503870089771204	-0.245120751365356
AT5G27380	0.59572702236139	0.57519817080781	0.290421874000459	-0.811802979156246	0.209597833182578	-0.790267737613652	0.188663594417474	0.237347198427717	-0.873819819791026	-0.76489338632023	-0.807795622551213	-0.548733661702547	-0.683461584083563
AT1G54020	-0.636722571065829	-0.644470158701809	-0.168860286982019	0.69072998499552	0.0168649166015807	0.789917501124162	-0.331385864869644	-0.202431076215407	0.758460380884796	0.687355715507234	0.68618571559028	0.444005216129655	0.610780696249716
AT5G48590	-0.877457143674935	-0.948679899851212	0.403302457892359	0.445288119011597	0.358014575797655	0.523414583177347	-0.743144458689353	0.387148162652636	0.40321242533792	0.380584426313564	0.423598689518586	-0.0608987064216896	0.157187232132891
AT2G42750	0.199433587109537	0.0949636909546606	0.719392425849861	-0.764944078883163	0.569720981623094	-0.777597229971953	-0.267465023022734	0.624910384273945	-0.900329861362897	-0.762720359315281	-0.776758530448399	-0.866124432820054	-0.901322403428999
AT3G27890	-0.824573164732312	-0.924045295643458	0.792796363651046	0.0549305387128301	0.65947627302589	0.134407795036476	-0.895718204291011	0.73113604472333	-0.0699011863746612	-0.015031787493386	0.0340744590188946	-0.480031158201115	-0.28532403867883
AT1G57720	0.268363415039297	0.221665248244222	0.643423988396645	-0.815887628436486	0.485669902074544	-0.797217693066603	-0.159090016517785	0.575542114490909	-0.947399950586667	-0.815415477225933	-0.819097718341233	-0.773264840708501	-0.84497339132641
AT2G40300	0.535500368061999	0.510291180035825	0.359764459740044	-0.821571677219141	0.278214886399272	-0.80067203252824	0.121930795202098	0.289604257894519	-0.897676158157196	-0.772228498297558	-0.820975668097407	-0.596637764591902	-0.718115117452177
AT3G01540	0.337910465480392	0.272379307101428	0.595262465252224	-0.822277132182776	0.469527113250134	-0.803776206803501	-0.113095261622026	0.507455064876929	-0.938669592324331	-0.802286967509035	-0.827003969226648	-0.762110483497906	-0.837262152279803
AT4G39950	-0.834896345381395	-0.930773351177723	0.642905884126766	0.159390041790008	0.539390169426122	0.332725182668699	-0.865583422010073	0.647493042868954	0.0844430588465913	0.142707289525917	0.14533871334504	-0.304924665221269	-0.0841644156155038
AT1G23800	-0.830796233771284	-0.903279648662829	0.287210229862072	0.486691341573545	0.245436095952088	0.634632741024901	-0.688003546196268	0.321116541952513	0.493932746613088	0.454658361743146	0.46892195548997	0.0596401605378724	0.2852869383195
AT1G11530	-0.352602286304319	-0.499207982727216	0.979073013736827	-0.474696039575654	0.78753626381596	-0.476593491561887	-0.713615819328886	0.880625738250844	-0.650134456420107	-0.509078209721208	-0.496120149036757	-0.898871338135988	-0.810770708063444
AT4G04830	0.545811876743703	0.506773046059399	0.365804166001297	-0.821109285246843	0.261143372600143	-0.799347155427331	0.116543554979291	0.302020119011322	-0.891814688699116	-0.779215310128069	-0.819585354328883	-0.611253920949385	-0.73084229536396
AT2G43260	-0.567835950065221	-0.679865604491369	0.954604510126321	-0.312622828831156	0.807232658373736	-0.291115592363951	-0.816719101170441	0.819703066231569	-0.492854454991359	-0.368528420075789	-0.336098361665012	-0.785178234033388	-0.660688141189988
AT5G02110	-0.886422469230038	-0.973087193343984	0.563158251731616	0.330737844989678	0.503014414321127	0.353167648390113	-0.810723835637094	0.501205156764003	0.240213974263147	0.259609395894638	0.308548266324824	-0.242301849220303	-0.0371327880348609
AT4G10290	0.793541743315085	0.88287543242342	-0.846661690401757	-0.00184053843409751	-0.706961823879686	-0.014679504302611	0.869066852032287	-0.763661298892624	0.163263113669479	0.096798705994941	0.0201761251644351	0.548881156292178	0.380611635217449
AT3G05727	-0.355929936443697	-0.324344855232353	-0.555601060234166	0.771006069050947	-0.42642537283879	0.853462454408181	0.0217420431690116	-0.475733387789576	0.927310846291343	0.789458177710021	0.775392445093552	0.722135777635373	0.827509632980913
AT1G52030	-0.664282987577869	-0.678924233666939	-0.144483799341045	0.698225541537505	0.0270774547040095	0.760811837088762	-0.358293643271071	-0.205294049325922	0.751264329519275	0.692532281507247	0.686109328839304	0.398696625905323	0.569884620618375
AT1G20693	0.288224898903458	0.203177109133256	0.651470831898382	-0.807551680893501	0.49176357764171	-0.789528141506195	-0.178428395219319	0.594203658053308	-0.92747083897364	-0.788042155468926	-0.81361517390406	-0.802874034384621	-0.862972876610892
AT4G02760	-0.571673889673974	-0.690374048536562	0.956906173698733	-0.301486555131324	0.808905198642363	-0.287276377883785	-0.823223829199666	0.826204076887618	-0.481445619281652	-0.353697041564442	-0.32724466449167	-0.790510835695012	-0.663159556709799
AT5G55450	-0.78047594210991	-0.894453131690686	0.760947127560284	0.0633248354737132	0.605928545053723	0.164647618519445	-0.869624809790898	0.777022997181377	-0.0431939752069711	0.000701675308653028	0.0406312494464958	-0.441655772507692	-0.249464290104785
AT5G39720	-0.828759909212304	-0.874442071317424	0.21460432520795	0.615866437087208	0.151186741926644	0.596536798165652	-0.574117670108083	0.269676252808874	0.588078834318971	0.540748410271015	0.604332486487819	0.125486154970878	0.311621075512861
AT1G67980	-0.645423938026321	-0.760322210196327	0.909708916124021	-0.292662356358399	0.742001061972139	-0.0198423757367434	-0.926887970276358	0.857014857576136	-0.392181421631374	-0.305457259482132	-0.318166857202624	-0.645269347910107	-0.457990880278591
AT5G24140	0.909847727580858	0.954809694508216	-0.510682488895443	-0.402896990301138	-0.439431944070485	-0.377619358795368	0.744649287242611	-0.46747886264964	-0.297281185953273	-0.290219902829045	-0.387502244806533	0.143998288284921	-0.0378136712167026
AT3G01910	0.521242542790005	0.49600613016344	0.379464284464815	-0.829701380383452	0.283584592764558	-0.798770866635868	0.101618317502992	0.314317763202056	-0.907333302978315	-0.797326192586483	-0.82914021650618	-0.611565029162117	-0.731056231685444
AT5G66400	0.398349202414685	0.340964860049377	0.533552514279116	-0.827125447146335	0.423750386322998	-0.807049095922383	-0.0516271099516734	0.452004092348245	-0.930189774735193	-0.799067620161596	-0.83012918713057	-0.728012315524261	-0.81644742415989
AT3G57240	-0.742640335804422	-0.850086519375207	0.819191942028808	-0.0635749315676752	0.663112484472817	0.102511201240551	-0.894137192202704	0.819064607024246	-0.17251741887541	-0.118079322205241	-0.0856255866724371	-0.515415569823027	-0.322234733691102
AT2G43520	0.800330172671379	0.814808963738266	-0.114162882500768	-0.726834806964977	-0.0602755262427911	-0.55085225970966	0.43713002693479	-0.174384285780002	-0.678829619460438	-0.617776809805988	-0.725685109427831	-0.190859274810855	-0.336255291528208
AT2G28190	0.667550841572219	0.696895741622177	0.107216867364141	-0.732509739672702	0.0998378962154907	-0.761195482384304	0.35760848060463	0.0268567353289916	-0.786581910697278	-0.708554340707651	-0.724688548515229	-0.398611632327005	-0.563436119405208
AT4G13770	-0.86116874754088	-0.965597968768719	0.635077708086427	0.24443172969858	0.563289360993261	0.296422236987656	-0.848065135243651	0.585495557101704	0.143416057685464	0.19201330883771	0.221746213202037	-0.319284851788795	-0.110776964140561
AT4G32940	-0.756185319153154	-0.90097730501473	0.839079857274212	0.0257650210566026	0.676980893796841	0.0432080458741736	-0.881955814275996	0.794561661532073	-0.106659017069681	-0.045853252693852	0.00195432860217676	-0.566690986738389	-0.384830327726811
AT1G75380	0.190639702936124	0.0903408233507004	0.721067162376384	-0.78511644261838	0.578010837460093	-0.769307338281205	-0.280329527403634	0.618773248037617	-0.918265362509693	-0.767060166782235	-0.794738529222061	-0.858823587377902	-0.894760605897934
AT4G22690	-0.523812555296375	-0.636187054748163	0.980143113890763	-0.395090558990848	0.781625974711706	-0.273761251761798	-0.828398823985354	0.913694250117422	-0.552408605468344	-0.442550686211381	-0.420613267537942	-0.783253013625428	-0.65090018355041
AT5G20230	0.739562457154216	0.794402832677035	-0.0119282474379068	-0.689239826052386	-0.0720445693709736	-0.66123730852445	0.468115421527633	0.0396281699067018	-0.70515246229739	-0.661951531573738	-0.672681985310362	-0.225089073347533	-0.406014935085009
AT4G23100	-0.883122341335826	-0.954924301424015	0.4399318538919	0.462317096074691	0.367062169100354	0.457623953940685	-0.727617726758241	0.440808986061726	0.393591457164626	0.381778733830022	0.445499167003031	-0.0940600268735401	0.104731426443457
AT1G67740	0.460358288217707	0.57792187152203	-0.983421837072107	0.410046147777317	-0.799366987934401	0.410230966595553	0.758948308658204	-0.87504047963576	0.597986858467591	0.469784208479294	0.43147096036441	0.851176123625495	0.753074895391481
AT4G21280	0.552821242038652	0.56034290862047	0.297038405846858	-0.80567664908556	0.234501724909157	-0.795092633527113	0.183467421963961	0.209091156384884	-0.886169603523417	-0.773192427838084	-0.799138399391493	-0.532794499255005	-0.674488242818908
AT1G67090	0.496142661156675	0.484079479041344	0.35493622690502	-0.938916508861008	0.28844366794582	-0.624059090167316	0.00136211129642345	0.284508405535881	-0.941602505375078	-0.854673729415139	-0.934285057838183	-0.535886972489679	-0.611073262740961
AT2G28720	-0.863796726347578	-0.957048354691859	0.427388069254843	0.475900642589397	0.369034833325523	0.459120150540951	-0.723410621526874	0.413372385079943	0.408449807565806	0.403280458779034	0.454838954682923	-0.10222524270084	0.102292253890232
