# Supplementary material for: Unveiling unique metabolomic and transcriptomic profiles in three Brassicaceae crops
Source: Front Plant Sci. 2025 Jul 3;16:1597905. doi: 10.3389/fpls.2025.1597905 (PMC12267177; doi:10.3389/fpls.2025.1597905)
Supplement: Supplementary file 4 [file DataSheet4.csv]

Peak Pair Information									Identification Level	Tier 1 - Positive Identification (CIL Library)					Tier 2 - High Confidence Putative Identification (LI Library)					Tier 3 - Putative Identification (MyCompoundID Library)			Missing Ratio	IsoMS_results_DH55_Cot_rep1	IsoMS_results_DH55_Cot_rep2	IsoMS_results_DH55_Cot_rep3	IsoMS_results_DH55_Leaf_rep1	IsoMS_results_DH55_Leaf_rep2	IsoMS_results_DH55_Leaf_rep3	IsoMS_results_DH12075_Cot_rep1	IsoMS_results_DH12075_Cot_rep2	IsoMS_results_DH12075_Cot_rep3	IsoMS_results_DH12075_Leaf_rep1	IsoMS_results_DH12075_Leaf_rep2	IsoMS_results_DH12075_Leaf_rep3	IsoMS_results_N99_Cot_rep1	IsoMS_results_N99_Cot_rep2	IsoMS_results_N99_Cot_rep3	IsoMS_results_N99_Leaf_rep1	IsoMS_results_N99_Leaf_rep2	IsoMS_results_N99_Leaf_rep3	IsoMS_results_Stinkweed_Cot1_rep1	IsoMS_results_Stinkweed_Cot1_rep2	IsoMS_results_Stinkweed_Cot1_rep3	IsoMS_results_Stinkweed_Leaf1_rep1	IsoMS_results_Stinkweed_Leaf1_rep2	IsoMS_results_Stinkweed_Leaf1_rep3	IsoMS_results_QC 1	IsoMS_results_QC 2
No	RT (s)	Normalized RT (s)	m/z_light	m/z_heavy	Neutral Mass (Da)	Intensity	nCharge	nTag		NovaMT Library No.	External Identifier	Compound	Mass Error (ppm)	RT Error (s)	NovaMT Library No.	External Identifier	Compound	Mass Error (ppm)	RT Error (s)	Zero-reaction	One-reaction	Two-reaction
A-10	83.391	94.508	672.193	674.2006	438.1347	4.47E+03	1	1	Tier 3 one-reaction											0	6	358	0	0.648	0.574	0.8	0.378	0.314	0.389	1.049	0.893	1.033	0.649	0.739	0.798	1.014	0.99	1.072	0.692	0.77	0.727	0.937	0.948	1.013	1.146	1.297	1.155	1.024	1.02
A-11	83.719	94.837	576.175	578.1814	342.1167	1.33E+04	1	1	Tier 3 zero-reaction											13	50	637	0	2.576	2.677	2.282	1.035	0.86	0.877	1.024	0.875	0.936	0.718	0.581	0.726	0.55	0.769	0.661	0.264	0.281	0.194	0.39	1.022	0.485	0.865	0.77	1.184	0.964	0.975
A-12	84.343	95.461	335.1062	337.1124	101.0478	3.49E+04	1	1	Tier 3 one-reaction											0	29	443	0	0.174	0.333	0.341	0.463	0.48	0.482	0.333	0.38	0.35	0.308	0.311	0.381	0.527	0.587	0.463	1.34	1.301	1.385	1.567	1.302	1.586	2.319	1.949	1.257	0.923	1.016
A-13	85.08	96.197	366.1019	368.1074	132.0435	6.09E+03	1	1	Tier 3 zero-reaction											7	69	753	0	1.44	0.849	1.036	1.292	1.256	1.141	1.096	1.168	1.065	1.357	0.942	1.21	1.074	0.633	1.165	1.019	1	0.839	1.529	1.221	1.642	1.082	1.41	1.454	1.109	1.294
A-15	87.001	98.118	650.2111	652.2185	416.1527	5.08E+03	1	1	Tier 3 one-reaction											0	8	349	0	0.534	0.595	0.813	0.363	0.337	0.46	0.992	0.928	1.066	0.622	0.652	0.777	0.982	0.836	1.173	0.681	0.733	0.73	0.951	0.909	1.263	1.185	1.215	1.2	1.002	1.03
A-16	88.983	99.713	359.0739	361.0793	125.0156	7.20E+03	1	1	Tier 1	AN00329000	C00245	Taurine	2.49	1.8									0.0303	0.512	0.55	0.601	0.495	0.364	0.718	0.806	0.823	0.867	0.477	0.724	0.392	0.673	0.605	0.889	0.471	0.277	0.2576	3.797	2.736	2.61	0.545	0.76	0.855	0.921	1.093
A-17	89.685	100.221	380.0803	382.087	146.022	2.74E+04	1	1	Tier 3 zero-reaction											1	29	393	0	0.378	0.503	0.575	0.743	0.623	0.516	0.561	0.681	1.035	1.168	1.276	1.334	0.83	0.736	0.69	1.015	0.874	0.842	0.668	0.785	0.71	0.819	0.823	0.653	0.961	0.991
A-18	90.026	100.468	598.1569	600.1634	364.0986	9.83E+04	1	1	Tier 3 one-reaction											0	7	251	0	3.084	3.167	2.723	0.993	0.783	0.863	1.025	0.687	0.811	0.68	0.396	0.456	0.518	0.788	0.729	0.218	0.142	0.088	0.28	1.097	0.369	0.786	0.662	1.355	0.989	0.961
A-20	90.644	100.915	425.15	427.1558	191.0916	1.20E+04	1	1	Tier 3 one-reaction											0	8	149	0.3636	4.046	4.083	4.34	2.463	1.967	2.162	0.3675	0.4675	0.0863	0.4296	0.3702	0.1511	0.492	0.4668	0.345	0.5222	0.344	0.4938	0.46	0.373	0.494	0.105	0.319	0.389	0.992	1.029
A-22	91.422	101.478	614.1304	616.1362	380.0721	1.05E+04	1	1	Tier 2						PR03729000		N-Acetyl-1-(5'-Phosphoribosyl)-5-amino-4-imidazolecarboxamide	1.98	22.6				0	2.531	2.553	2.315	0.863	0.814	0.784	0.962	0.686	0.729	0.702	0.43	0.499	0.506	0.815	0.661	0.219	0.142	0.109	0.265	1.004	0.353	0.767	0.655	1.244	0.91	0.866
A-23	91.754	101.719	414.1222	416.1286	180.0638	7.92E+05	1	1	Tier 3 zero-reaction											17	87	713	0	3.138	3.131	2.816	0.943	0.696	0.775	1	0.678	0.751	0.681	0.376	0.428	0.514	0.765	0.7	0.218	0.152	0.092	0.379	1.183	0.457	0.857	0.778	1.56	0.975	1.007
A-25	94.37	103.611	515.1711	517.1766	281.1128	7.29E+03	1	1	Tier 3 zero-reaction											4	38	604	0.0303	0.959	1.193	1.029	0.21	0.162	0.1686	0.922	0.807	1.198	0.393	0.542	0.422	0.914	0.489	0.953	0.209	0.221	0.315	2.288	1.698	2.246	1.653	1.713	1.241	0.904	1.112
A-26	94.874	103.976	514.132	516.1382	280.0737	1.97E+04	1	1	Tier 2						AN02402000		Methionyl-Aspartate sulfoxide	1.53	11.7				0.3333	4.195	3.657	3.753	1.473	0.798	0.873	0.33	0.366	0.318	0.332	0.362	0.214	0.408	0.477	0.554	0.385	0.938	0.57	0.3295	0.2582	0.2726	0.2974	0.2767	0.2849	0.939	0.961
A-27	99.695	107.464	407.0712	409.0775	173.0129	5.69E+04	1	1	Tier 3 only two-reaction											0	0	4	0.3333	1.469	1.516	1.657	3.105	2.169	2.307	0.437	0.482	0.388	1.38	1.5	0.898	0.734	0.699	0.74	1.049	1.741	1.458	0.0112	0.393	0.0116	0.0126	1.2083	0.8714	0.922	0.896
A-28	99.799	107.539	429.0534	431.0595	194.9951	5.36E+03	1	1	Tier 3 one-reaction											0	1	70	0.3333	1.369	1.543	1.67	2.857	2.209	2.322	0.496	0.53	0.474	1.565	1.605	0.956	0.779	0.692	0.788	1.119	1.783	1.503	0.3491	0.3419	0.361	0.3938	0.3664	0.3772	0.966	0.911
A-29	100.049	107.72	362.117	364.1239	128.0587	1.06E+04	1	1	Tier 3 zero-reaction											1	16	273	0	1.182	0.995	1.033	1.009	1.573	1.194	0.702	0.901	0.374	0.944	0.939	1.096	0.782	1.079	0.819	1.151	0.908	1.116	0.616	0.697	0.632	0.715	0.632	0.713	0.766	0.7
A-30	100.179	107.814	509.1701	511.1773	275.1118	4.42E+03	1	1	Tier 1	AN02336002	HMDB0028796	Glutaminyl-Glutamate	0.15	4									0	0.891	0.649	0.793	1.262	0.877	0.792	0.459	0.58	0.481	1.281	1.129	0.878	0.696	0.965	0.729	2.69	3.492	2.588	0.534	0.424	0.621	0.505	0.438	0.482	0.97	0.991
A-31	101.078	108.464	422.2111	424.2175	188.1528	2.66E+04	1	1	Tier 3 zero-reaction											1	4	83	0	0.906	1.088	0.824	0.247	0.191	0.205	0.636	0.694	0.548	0.615	0.829	0.576	0.68	0.538	0.553	0.471	0.6	0.566	0.775	0.694	0.952	0.676	0.761	0.459	1.054	1.014
A-32	101.452	108.735	321.0903	323.0968	87.0319	7.49E+05	1	1	Tier 3 zero-reaction											1	18	380	0	1.497	1.766	1.805	3.682	2.333	2.681	0.484	0.493	0.411	1.433	1.654	0.923	0.78	0.752	0.773	1.133	1.916	1.561	0.01	0.009	0.018	0.01	0.009	0.026	0.936	0.979
A-34	103.208	110.006	414.1221	416.1286	180.0638	1.01E+05	1	1	Tier 3 zero-reaction											17	87	713	0	2.363	2.331	2.069	0.697	0.521	0.593	0.862	0.649	0.737	0.607	0.401	0.426	0.543	0.612	0.705	0.226	0.206	0.14	0.864	1.451	0.99	1.236	1.295	1.687	0.976	1
A-35	103.721	110.377	650.2117	652.2176	416.1533	4.02E+03	1	1	Tier 3 one-reaction											0	8	355	0	0.595	0.708	0.881	0.403	0.43	0.434	1.031	1.01	1.084	0.603	0.859	0.873	1.13	0.797	1.111	0.725	0.951	0.766	0.995	1.005	1.236	1.219	1.389	1.242	1.033	0.944
A-36	103.724	110.379	489.1331	491.1392	255.0747	4.14E+03	1	1	Tier 3 one-reaction											0	17	343	0	0.302	0.409	0.396	0.403	0.564	0.387	0.356	0.523	0.375	0.603	0.394	0.282	0.408	0.338	0.457	0.443	0.319	0.416	2.771	1.838	3.177	0.679	0.672	0.644	1.205	1.023
A-37	105.286	111.509	378.0647	380.0713	144.0063	8.90E+03	1	1	Tier 3 one-reaction											0	5	178	0	0.617	0.547	0.572	0.926	0.744	0.755	0.438	0.335	0.632	1.317	1.626	1.318	1.22	0.877	0.846	1.131	1.283	1.09	1.184	1.143	0.884	1.146	1.2	1.12	0.978	0.928
A-38	105.91	111.96	426.1333	428.14	192.0749	6.28E+03	1	1	Tier 1	AN01199000	HMDB0029048	Seryl-Serine	0.77	2.2									0	0.789	0.642	0.658	0.858	0.792	0.874	0.981	1.064	1.19	1.399	1.419	1.478	1.106	1.005	1.1	0.815	1.137	0.818	1.441	1.075	1.53	1.009	1.046	0.954	1.158	1.137
A-40	107.788	113.32	383.1276	385.135	149.0693	7.10E+03	1	1	Tier 3 zero-reaction											4	36	657	0.0303	0.804	0.589	0.709	1.438	0.971	0.991	1.165	1.316	0.9	3.218	2.811	3.097	0.695	0.778	0.813	1.085	1.111	1.362	0.194	0.266	0.182	0.203	0.165	0.339	1.023	1.184
A-41	111.001	115.644	380.1752	382.1813	146.1168	1.12E+04	1	1	Tier 3 zero-reaction											2	6	53	0.6061	5.339	5.859	5.096	0.472	0.583	0.529	0.1631	0.2076	0.1837	0.17	0.1853	0.19	0.1746	0.2073	0.1813	0.2319	0.2171	0.2193	0.169	0.1655	0.1748	0.1906	0.1774	0.315	0.988	1.096
A-42	111.557	116.047	414.1221	416.1287	180.0638	1.89E+04	1	1	Tier 2						BM01026000	C22137	Isomer 1 of 4-Chloro-L-lysine	6.8	71.5				0	2.09	2.072	1.97	0.637	0.504	0.543	0.888	0.754	0.806	0.577	0.425	0.449	0.716	0.644	0.757	0.273	0.264	0.193	0.885	1.428	1.06	1.184	1.262	1.548	0.968	0.997
A-43	111.959	116.337	488.1594	490.1656	254.1011	2.15E+04	1	1	Tier 3 zero-reaction											1	14	439	0	0.573	0.674	0.735	0.343	0.347	0.367	1.151	1.366	1.397	0.744	0.83	0.821	1.442	1.03	1.453	0.79	0.765	1.007	0.841	0.857	0.969	1.017	1.002	0.897	1.023	0.963
A-44	114.861	118.437	293.1068	295.1133	59.0484	1.44E+05	1	1	Tier 1	AN00029000	C17349	Guanidine	0.34	1.5									0	0.488	0.604	0.6	0.143	0.113	0.112	0.479	0.392	0.352	0.477	0.588	0.526	0.514	0.507	0.483	0.369	0.374	0.355	1.487	1.369	1.471	0.539	0.757	1.387	0.908	0.804
A-45	116.163	119.379	436.2017	438.2083	202.1434	9.95E+03	1	1	Tier 1	AN01326001	HMDB0003334	Symmetric dimethylarginine	0.9	4.3									0	1.105	1.059	1.013	0.9	0.604	0.678	0.843	1.033	0.862	0.955	1.067	0.907	0.93	0.965	0.856	0.972	0.954	0.965	1.041	1.075	1.127	1.202	1.274	0.908	1.03	1.006
A-46	117.911	120.643	380.0804	382.0869	146.0221	2.13E+05	1	1	Tier 3 zero-reaction											1	29	393	0	0.429	0.719	0.747	1.163	0.722	0.687	0.388	0.348	1.104	1.823	1.746	1.613	1.312	1.047	0.818	1.11	1.68	1.066	1.204	1.223	0.895	1.418	1.413	1.256	1.166	1.252
A-47	118.775	121.269	261.0692	263.076	27.0109	1.58E+04	1	1	Tier 3 only two-reaction											0	0	180	0	0.887	0.673	0.762	1.651	1.142	1.412	0.762	0.799	0.722	1.404	0.96	1.058	0.834	1.189	0.864	1.861	2.394	2.127	0.666	1.001	0.817	1.187	1.117	1.117	1.258	1.188
A-T91	118.81	121.29	366.1118	368.1186	132.0535	3.37E+06	1	1	Tier 1	AN00419000	HMDB0000168	Asparagine	0.27	0.1									0	0.755	0.572	0.627	1.353	1.04	1.075	0.63	0.771	0.718	1.132	1.075	0.942	0.774	1.153	0.83	1.83	2.3	2.053	0.652	1.032	0.78	1.192	1.06	1.081	1.05	1.111
A-49	119.152	121.542	528.147	530.1518	294.0886	6.69E+03	1	1	Tier 3 one-reaction											0	10	370	0.6667	0.2267	0.2216	0.2216	0.2307	0.2978	0.2807	1.275	2.531	2.187	0.2423	0.2225	0.2281	3.69	3.082	3.532	0.2783	0.2606	0.2632	0.2029	0.1987	0.123	0.2288	0.2129	0.2192	0.942	0.987
A-51	120.504	122.52	576.1742	578.181	342.1158	1.25E+04	1	1	Tier 3 zero-reaction											13	50	638	0	2.441	2.423	2.352	1.025	0.844	0.883	1.105	0.84	0.969	0.758	0.509	0.812	0.657	0.769	0.743	0.322	0.322	0.271	0.392	1.012	0.469	0.852	0.732	1.386	0.951	0.98
A-T581	120.53	122.54	424.1543	426.1608	190.0954	4.25E+04	1	1	Tier 2						BM01168006		meso-2,6-Diaminoheptanedioic acid	1.16	7.2				0	0.562	0.643	0.771	1.11	0.817	0.857	1.014	1.331	1.03	3.012	3.338	2.173	0.726	0.558	0.63	1.063	1.379	1.26	0.311	0.309	0.35	0.317	0.36	0.303	0.979	1.042
A-52	120.752	122.699	444.1327	446.138	210.0744	1.07E+04	1	1	Tier 3 zero-reaction											2	24	559	0	0.523	0.697	0.507	0.179	0.188	0.28	0.915	1.079	0.924	0.218	0.145	0.286	0.7	0.552	0.8	0.236	0.214	0.201	1.391	1.454	1.463	0.774	0.732	0.96	0.671	0.619
A-53	120.878	122.79	558.1647	560.1711	324.1064	1.64E+04	1	1	Tier 3 one-reaction											0	31	527	0	2.273	2.519	2.239	1.308	1.274	1.453	1.319	1.051	0.933	0.956	0.781	1.111	0.537	0.882	0.586	0.31	0.281	0.223	0.311	0.75	0.339	0.52	0.634	1.04	1.006	1.051
A-54	121.279	123.081	474.1436	476.1499	240.0853	2.58E+04	1	1	Tier 3 one-reaction											0	29	476	0	0.642	0.774	0.67	0.182	0.176	0.181	0.719	0.745	0.776	0.195	0.176	0.244	1.118	0.752	1.176	0.268	0.204	0.251	2.086	2.366	2.525	1.332	1.357	1.321	0.995	0.936
A-55	121.463	123.214	414.1221	416.1287	180.0638	1.61E+05	1	1	Tier 2						BM01026000	C22137	Isomer 2 of 4-Chloro-L-lysine	6.78	64.4				0	1.999	2.183	1.906	0.61	0.498	0.498	1.768	1.598	1.394	0.532	0.374	0.49	0.697	0.894	0.861	0.317	0.321	0.217	0.508	1.064	0.728	0.772	0.696	1.054	0.907	0.944
A-58	122.203	123.749	328.1422	330.149	94.0839	3.98E+05	1	1	Unidentified														0.7576	0.896	0.866	0.965	0.817	1.126	0.8878	0.6193	0.788	0.6975	0.7663	0.878	0.7214	0.6629	0.7868	0.6882	0.8802	0.8241	0.8324	0.6416	0.6284	0.6634	0.7237	0.6734	0.6932	0.7861	0.7912
A-60	122.519	123.978	407.0712	409.0774	173.0129	6.84E+04	1	1	Tier 3 only two-reaction											0	0	4	0.0909	1.578	1.793	1.828	3.312	2.382	2.598	0.471	0.529	0.495	1.387	1.592	1.025	0.705	0.716	0.76	1.062	1.85	1.461	0.6643	0.457	0.138	0.476	0.038	0.725	1.056	1.116
A-64	127.295	127.433	380.3812	382.3877	146.3229	2.69E+04	1	1	Unidentified														0.0909	0.655	0.435	0.363	10.19	5.174	3.836	0.629	0.759	1.158	0.97	0.711	1.953	0.541	3.221	0.734	7.511	5.857	5.078	0.0645	0.067	0.0258	0.057	0.051	0.087	1.308	1.191
A-T143	127.71	127.73	380.1282	382.1348	146.0691	1.69E+07	1	1	Tier 1	AN00574000	HMDB0000641	Glutamine	1.9	0.4									0	0.807	0.684	0.615	0.285	1.731	1.829	0.727	0.997	0.94	1.02	0.964	1.067	0.811	1.261	0.9	1.975	1.989	1.866	0.176	0.33	0.227	0.34	0.333	0.398	1.08	1.047
A-66	128.304	128.163	488.16	490.1659	254.1016	1.19E+04	1	1	Tier 3 zero-reaction											1	14	438	0	0.632	0.631	0.887	0.376	0.352	0.444	1.26	1.295	1.474	0.787	0.797	0.836	1.405	1.082	1.488	0.86	0.787	1.058	0.821	0.814	1.01	1.066	0.926	0.912	1.032	0.921
A-67	128.42	128.247	321.0904	323.0969	87.032	4.79E+06	1	1	Tier 3 zero-reaction											1	18	381	0	1.547	1.992	2.012	4.184	2.626	2.936	0.489	0.512	0.476	1.508	1.727	0.952	0.752	0.7	0.747	1.074	2.053	1.455	0.009	0.009	0.009	0.01	0.009	0.01	0.994	1.07
A-68	129.189	128.803	438.1699	440.1764	204.1115	8.68E+03	1	1	Tier 2						PR01349003		N2-Acetyl-L-Hydroxylysine	1.3	51.2				0	0.936	0.905	0.789	1.181	0.76	0.898	1.426	1.923	1.551	1.631	1.635	1.184	1.182	0.871	1.38	0.701	0.951	0.896	0.634	0.574	0.656	0.289	0.263	0.35	1.071	1.016
A-69	130.489	129.744	312.073	314.0789	78.0147	8.35E+03	1	1	Tier 3 zero-reaction											1	3	83	0.3636	1.518	1.872	1.813	3.497	2.495	2.663	0.489	0.538	0.551	1.474	1.484	0.969	0.737	0.765	0.802	1.103	1.755	1.375	0.4057	0.3974	0.4195	0.4577	0.4259	0.4384	1.057	0.997
A-70	130.556	129.793	576.1755	578.182	342.1172	3.15E+04	1	1	Tier 3 zero-reaction											13	50	632	0	2.914	2.988	2.598	0.966	0.76	0.848	1.053	0.751	0.83	0.695	0.414	0.53	0.537	0.783	0.716	0.216	0.185	0.108	0.316	1.032	0.391	0.822	0.736	1.423	0.962	0.963
A-71	130.661	129.868	444.1329	446.1394	210.0746	5.38E+04	1	1	Tier 3 zero-reaction											2	24	564	0	0.622	0.753	0.693	0.21	0.171	0.198	0.945	1.109	1.077	0.305	0.267	0.395	0.895	0.715	1.072	0.312	0.195	0.257	1.64	1.97	1.961	1.179	1.295	1.306	0.918	0.914
A-72	130.952	130.079	256.1208	258.1276	22.0624	1.09E+04	1	1	Unidentified														0.2424	1.573	2.02	1.992	3.428	2.296	2.453	0.593	0.57	0.528	1.317	1.522	1.047	0.763	0.734	0.732	1.11	1.908	1.533	0.5872	0.5751	0.6072	0.6623	0.336	0.1306	1.042	1.031
A-73	130.953	130.08	407.0712	409.0775	173.0129	7.22E+04	1	1	Tier 3 only two-reaction											0	0	4	0.0303	1.52	1.772	1.787	3.447	2.345	2.589	0.477	0.513	0.481	1.391	1.585	0.916	0.716	0.68	0.77	1.051	1.791	1.419	0.242	0.457	0.138	0.476	0.038	0.725	1.042	0.98
A-74	131.163	130.232	636.1505	638.1571	402.0921	7.80E+03	1	1	Tier 3 one-reaction											0	12	431	0.3333	0.544	0.603	0.609	0.7	0.822	0.786	0.302	0.355	0.301	0.572	0.527	0.453	0.423	0.414	0.409	0.626	0.709	0.564	0.3462	0.3391	0.358	0.3906	0.3634	0.3741	0.44	0.534
A-75	132.107	130.914	558.1655	560.1719	324.1072	6.07E+03	1	1	Tier 3 one-reaction											0	33	546	0	2.61	2.613	2.336	0.993	1.039	1.133	1.154	0.838	0.877	0.835	0.683	0.936	0.543	0.889	0.601	0.241	0.32	0.216	0.306	0.897	0.376	0.7	0.719	1.197	0.973	0.991
A-76	132.343	131.085	409.155	411.1616	175.0967	6.92E+05	1	1	Tier 1	AN00958001	C00327	Citrulline	2.5	1.7									0	2.304	2.2	2.458	2.26	1.51	1.596	1.227	1.296	1.234	0.479	0.547	0.975	0.814	1.138	0.88	1.006	0.683	0.761	0.064	0.143	0.058	0.171	0.245	0.372	1.003	1.001
A-T556	132.38	131.11	392.1283	394.1351	158.0691	1.10E+05	1	1	Tier 2						BM00716001		4-Methylene-L-glutamine	0.75	22				0	2.442	2.199	2.49	2.193	1.61	1.644	1.212	1.323	1.245	0.538	0.573	1.111	0.866	1.134	0.871	1.025	0.72	0.843	0.067	0.146	0.067	0.178	0.26	0.414	1.04	1.084
A-77	132.835	131.441	455.1508	457.1567	221.0925	1.63E+04	1	1	Tier 3 zero-reaction											1	24	379	0	1.081	1.605	1.282	0.396	0.381	0.407	2.69	2.305	2.61	0.522	0.512	0.618	0.898	1.119	0.894	0.552	0.556	0.375	0.67	0.912	0.816	0.618	0.804	0.706	0.987	0.964
A-78	132.881	131.474	349.1231	351.129	115.0648	2.38E+04	1	1	Unidentified														0.1212	2.638	2.215	2.572	2.231	1.514	1.578	1.314	1.383	1.191	0.604	0.609	1.062	0.876	1.129	0.948	1.057	0.826	0.911	0.1857	0.227	0.947	0.529	0.249	0.452	1.02	1.017
A-79	132.994	131.557	414.1239	416.1304	180.0655	1.13E+05	1	1	Tier 2						BM01026000	C22137	Isomer 3 of 4-Chloro-L-lysine	2.49	56				0	1.833	2.109	1.799	0.548	0.459	0.481	1.89	1.779	1.492	0.564	0.409	0.559	0.731	0.962	0.887	0.392	0.389	0.277	0.514	0.95	0.713	0.69	0.66	0.954	0.893	0.918
A-80	133.139	131.661	380.0811	382.0873	146.0228	4.70E+03	1	1	Tier 3 zero-reaction											1	29	393	0	0.538	0.623	0.583	1.201	0.919	0.728	0.454	0.558	0.88	1.429	1.528	1.406	0.952	0.944	0.674	1.163	1.472	1.185	0.756	0.67	0.525	0.933	0.918	0.917	0.989	0.864
A-81	133.732	132.09	326.1045	328.1131	92.0462	1.66E+04	1	1	Tier 3 only two-reaction											0	0	1	0	0.626	0.558	0.77	0.409	0.277	0.335	1.121	1.241	0.982	0.499	0.614	0.591	1.255	1.142	1.259	0.661	0.544	0.758	0.866	0.877	0.942	1.073	0.753	0.777	0.608	0.713
A-82	133.975	132.266	437.1523	439.1588	203.094	8.19E+03	1	1	Tier 1	AN01334001	HMDB0028724	Asparaginyl-Alanine	7.71	0.4									0	0.68	0.468	0.701	0.456	0.63	0.4	0.953	1.098	1.19	0.755	0.968	1.093	1.298	0.952	1.083	0.634	0.646	0.674	2.408	1.398	2.361	1.071	1.258	0.979	1.071	1.109
A-83	134.174	132.41	326.1081	328.1157	92.0498	1.79E+04	1	1	Tier 3 only two-reaction											0	0	6	0.0303	0.427	0.493	0.591	0.31	0.325	0.294	0.946	0.998	0.963	0.566	0.62	0.577	1.184	0.815	1.281	0.68	0.6343	0.827	0.737	0.647	0.739	0.808	0.751	0.68	0.758	0.693
A-84	134.331	132.524	349.1264	351.1324	115.0681	1.48E+04	1	1	Unidentified														0.1515	2.434	2.04	2.379	2.026	1.384	1.627	1.252	1.204	1.229	0.629	0.766	1.021	0.953	1.026	0.98	1.2026	0.638	0.928	0.0935	0.227	0.2244	0.471	0.261	0.47	1.039	0.986
A-85	136.196	133.873	318.0839	320.0901	84.0256	1.57E+04	1	1	Tier 3 only two-reaction											0	0	2	0.1515	0.541	0.598	0.702	0.382	0.338	0.316	0.666	0.658	0.705	0.0942	0.1491	0.111	0.521	0.448	0.58	0.1082	0.1013	0.1023	2.523	1.687	2.826	0.578	0.708	0.681	0.957	1.002
A-86	136.451	134.057	501.1631	503.1694	267.1047	4.59E+05	1	1	Tier 3 one-reaction											0	5	71	0.1212	1.264	1.465	1.443	1.096	0.944	1.032	1.324	1.415	1.699	0.0146	0.017	0.012	1.181	1.037	1.439	0.0167	0.0157	0.0158	1.125	1.182	1.189	0.679	0.902	0.96	0.975	0.976
A-87	136.597	134.163	292.0682	294.0759	58.0099	8.54E+03	1	1	Tier 3 only two-reaction											0	0	1	0.1818	1.208	1.176	1.285	1.069	0.869	0.891	1.208	1.31	1.541	0.3373	0.3097	0.3176	1.155	0.903	1.548	1.4506	1.3581	1.3718	1.064	1.096	1.093	0.634	0.897	0.827	0.865	1.012
A-88	136.603	134.167	366.1073	368.1145	132.0489	9.42E+04	1	1	Tier 3 only two-reaction											0	0	6	0.1515	1.316	1.466	1.486	1.126	1.005	1.12	1.344	1.434	1.646	0.8347	0.8791	0.8234	1.225	1.114	1.528	1.6595	6.102	1.6618	1.172	1.244	1.296	0.717	0.956	0.957	1.042	1.061
A-89	136.765	134.285	302.1431	304.1499	68.0848	1.60E+04	1	1	Unidentified														0.1818	1.401	1.379	1.656	1.128	0.931	1.023	1.302	1.372	1.665	0.4033	0.3703	0.3796	1.093	1.072	1.476	0.4632	0.4337	0.0635	1.158	1.281	1.17	0.72	0.904	1.067	1.079	0.898
A-90	137.064	134.501	409.1601	411.1673	175.1018	3.67E+04	1	1	Tier 3 only two-reaction											0	0	38	0	2.066	1.845	2.111	1.97	1.335	1.443	1.093	1.09	1.062	0.457	0.485	0.899	0.763	0.967	0.76	0.827	0.623	0.661	0.116	0.167	0.087	0.169	0.231	0.369	0.861	0.903
A-91	138.252	135.361	452.1561	454.1626	218.0977	1.62E+04	1	1	Tier 3 only two-reaction											0	0	53	0.1515	4.479	5.078	4.643	0.973	0.643	0.622	0.08	0.132	0.09	0.196	0.0425	0.0621	0.093	0.059	0.087	0.0531	0.0497	0.0502	0.406	0.326	0.435	0.355	0.337	0.25	0.972	1.001
A-92	138.601	135.613	399.1108	401.117	165.0524	1.07E+05	1	1	Tier 3 one-reaction											0	3	151	0.1515	1.315	1.016	1.102	2.873	1.794	1.771	0.767	1.05	0.889	0.2346	0.2154	0.816	0.968	1.221	0.931	0.2695	0.2523	0.2548	0.536	0.546	0.609	0.628	0.603	0.616	1.008	1.018
A-93	139.506	136.268	317.1339	319.1405	83.0755	5.14E+03	1	1	Unidentified														0	0.994	0.928	0.882	0.834	1.109	1.192	0.868	1.095	0.995	1.024	0.932	0.914	0.898	1.04	0.993	1.132	1.091	1.139	0.939	0.885	0.974	0.962	0.925	1.008	1.123	0.995
A-94	140.853	137.243	507.1587	509.1656	273.1004	4.58E+03	1	1	Tier 3 zero-reaction											1	3	91	0	0.66	0.751	0.666	0.97	0.818	0.952	0.984	1.12	1.057	1.695	1.492	1.407	0.722	0.897	0.73	1.374	1.524	1.132	0.844	1.116	1.18	0.854	0.917	0.819	0.977	0.96
A-95	141.75	137.892	424.1212	426.1277	190.0629	2.67E+04	1	1	Tier 1	AN01163001	HMDB0028753	Aspartyl-Glycine	9.28	0									0	0.464	0.359	0.387	0.335	0.238	0.172	0.471	0.397	0.28	0.197	0.226	0.283	0.223	0.204	0.268	0.154	0.171	0.172	2.108	1.911	2.232	2.516	2.891	3.04	0.889	0.9
A-96	141.759	137.898	351.1035	353.1109	117.0452	5.38E+03	1	1	Tier 2						AN00273002	C00441	L-Aspartate 4-semialdehyde	7.45	43.8				0	1.251	1.067	1.204	1.007	2.376	1.957	1.516	1.17	1.321	1.575	2.124	1.879	0.993	2.002	1.702	1.455	0.859	1.376	2.119	2.135	3.018	3.026	3.092	2.792	2.528	1.181
A-97	141.781	137.914	325.124	327.1312	91.0657	7.81E+03	1	1	Unidentified														0.1212	0.804	0.827	0.744	0.5	0.587	0.533	1.873	1.725	2.163	0.7189	0.524	0.6778	1.497	1.147	1.844	1.366	0.4107	0.5465	2.154	1.987	2.009	1.153	1.137	1.58	1.047	1.077
A-T545	142.56	138.48	380.1296	382.1362	146.0691	3.18E+05	1	1	Tier 1	BM00574006		L-Isoglutamine	5.53	7.8									0.1818	0.774	0.703	0.647	2.649	1.911	2.02	0.72	0.992	0.929	0.2227	0.2045	0.2097	0.81	1.331	0.892	0.2558	0.2395	0.2419	0.159	0.331	0.205	0.339	0.317	0.395	1.056	1.007
A-T421	142.73	138.6	501.1581	503.1645	267.0968	1.69E+04	1	1	Tier 1	AN02208000	HMDB0000050	Adenosine	5.51	7.2									0.1515	1.233	1.469	1.505	1.098	0.922	1.013	1.307	1.46	1.69	0.6338	0.5819	0.5967	1.312	1.004	1.414	0.728	0.6816	0.6885	1.058	1.209	1.171	0.673	0.947	0.98	0.983	0.966
A-T380	143.12	138.88	468.1463	470.1519	234.0852	5.30E+03	1	1	Tier 2						AN01757003	HMDB0011169	L-beta-aspartyl-L-threonine	6.52	11.9				0.3939	0.573	0.56	0.5599	0.533	0.7524	0.7093	0.4949	0.833	0.863	2.47	1.949	1.527	0.5297	0.6287	0.5499	0.7033	0.6585	0.6651	1.067	1.33	1.253	0.988	1.29	1.177	1.005	1.026
A-98	143.21	138.948	468.1463	470.1518	234.088	5.32E+03	1	1	Tier 1	AN01757004	HMDB0028763	Aspartyl-Threonine	6.05	3.6									0	0.507	0.467	0.652	0.511	0.508	0.588	0.689	0.824	0.674	1.992	1.51	1.264	0.555	0.387	0.508	0.782	0.821	0.557	1.302	1.169	1.289	0.946	1.13	1.033	0.98	1.151
A-99	144.802	140.1	399.1064	401.1127	165.048	1.10E+05	1	1	Tier 1	AN00810000	C02989	Methionine Sulfoxide	5.2	2.7									0	1.344	1.045	1.148	2.786	1.727	1.668	0.747	1.03	0.865	0.722	0.746	0.873	0.971	1.197	0.924	1.076	0.87	1.08	0.586	0.597	0.648	0.695	0.689	0.679	0.986	0.993
A-100	145.322	140.476	451.1667	453.1736	217.1084	3.94E+04	1	1	Tier 1	AN01530001	HMDB0028685	Alanyl-Glutamine	4.73	2.3									0	0.084	0.06	0.075	0.11	0.107	0.086	0.21	0.206	0.256	0.143	0.171	0.204	0.289	0.233	0.245	0.149	0.148	0.142	2.949	2.725	2.458	3.169	3.719	2.894	1.099	1.03
A-102	145.698	140.748	309.0378	311.0442	74.9795	2.15E+04	1	1	Tier 3 only two-reaction											0	0	3	0	0.113	0.098	0.101	0.045	0.104	0.063	1.691	1.819	1.354	1.451	1.526	1.046	1.286	1.045	1.707	1.045	1.25	1.157	0.176	0.209	0.286	0.135	0.145	0.364	0.593	0.718
A-104	146.492	141.322	576.1767	578.1839	342.1184	7.78E+03	1	1	Tier 3 zero-reaction											13	51	677	0.0606	2.594	2.439	1.984	0.94	0.677	0.863	1.027	0.669	0.562	0.699	0.405	0.477	0.617	0.838	0.737	0.209	0.218	0.0901	0.385	0.985	0.441	0.669	0.636	1.367	0.843	0.901
A-107	147.245	141.867	270.551	272.5579	72.9853	1.38E+04	2	2	Tier 3 only two-reaction											0	0	2	0	1.114	0.848	0.842	1.394	0.997	1.081	1.574	1.732	1.349	0.665	0.64	0.949	1.088	1.385	1.042	1.239	0.883	1.13	0.651	0.662	0.836	0.783	0.962	0.755	0.975	0.958
A-109	147.653	142.163	274.0703	276.077	80.024	1.18E+04	2	2	Unidentified														0	1.059	0.847	0.791	1.317	0.889	1.089	1.394	1.594	1.307	0.64	0.661	1.02	1.115	1.166	1.074	1.26	0.791	1.087	0.666	0.757	0.756	0.882	0.996	1.002	0.897	0.94
A-110	149.082	143.196	394.1452	396.1519	160.0869	2.22E+04	1	1	Tier 2						AN00738001	C06442	N(gamma)-Acetyldiaminobutyric acid	5.32	35.9				0	0.459	0.516	0.468	2.033	1.238	1.297	0.646	0.705	0.474	3.575	3.48	2.127	0.399	0.541	0.501	1.271	1.982	1.588	0.235	0.459	0.318	0.751	0.881	0.787	1.082	1.1
A-111	149.243	143.313	290.0457	292.0526	111.9748	1.43E+04	2	2	Tier 3 only two-reaction											0	0	11	0	1.099	0.892	0.806	1.291	0.917	1.055	1.454	1.568	1.252	0.736	0.621	0.98	1.068	1.277	1.034	1.125	0.744	1.071	0.694	0.677	0.792	0.765	0.945	0.758	0.975	0.956
A-112	149.315	143.365	263.0861	265.0938	58.0555	1.21E+04	2	2	Unidentified														0	1.15	0.894	0.786	1.298	0.957	0.96	1.493	1.486	1.292	0.572	0.613	0.933	1.105	1.092	1.014	1.098	0.767	1.028	0.667	0.721	0.745	0.803	0.926	0.88	1.011	0.843
A-113	149.756	143.684	291.0653	293.072	114.0139	1.38E+04	2	2	Tier 3 only two-reaction											0	0	26	0	1.078	0.835	0.804	1.226	1.04	1.079	1.586	1.601	1.374	0.801	0.68	0.98	1.109	1.237	1.086	1.227	0.823	1.117	0.66	0.693	0.793	0.826	0.96	0.844	0.985	1.023
A-114	150.196	144.003	296.5397	298.5464	124.9627	1.30E+04	2	2	Tier 3 only two-reaction											0	0	3	0	1.055	0.893	0.837	1.227	1.026	1.154	1.513	1.663	1.407	0.746	0.678	0.947	1.139	1.223	1.103	1.154	0.857	1.095	0.651	0.793	0.795	0.761	0.979	0.873	0.973	0.964
A-115	150.469	144.2	282.5423	284.5487	96.968	7.12E+03	2	2	Tier 3 only two-reaction											0	0	3	0	0.882	0.694	0.648	0.949	0.729	0.877	0.932	1.048	0.878	0.64	0.494	0.677	0.82	0.923	0.767	0.892	0.753	0.867	0.546	0.528	0.64	0.653	0.694	0.635	0.854	0.724
A-116	150.49	144.215	285.5275	287.5342	102.9384	1.03E+04	2	2	Tier 3 only two-reaction											0	0	1	0	1.013	0.867	0.799	1.257	1.034	1.133	1.674	1.793	1.506	0.773	0.751	1.022	1.064	1.275	1.095	1.232	0.842	1.309	0.729	0.75	0.87	0.783	1.066	0.799	0.977	0.984
A-117	150.495	144.219	292.0318	294.0384	115.9468	1.68E+04	2	2	Unidentified														0	1.156	0.864	0.851	1.345	1.185	1.156	1.691	1.664	1.347	0.732	0.676	0.965	1.121	1.314	1.123	1.219	0.855	0.99	0.75	0.678	0.825	0.696	1.047	0.761	1.05	0.972
A-118	150.696	144.364	283.0767	285.083	98.0367	6.98E+03	2	2	Tier 3 one-reaction											0	14	384	0	1.138	0.895	0.843	1.372	1.074	1.205	1.645	1.633	1.341	0.699	0.714	0.97	1.087	1.435	1.112	1.286	0.853	1.167	0.691	0.742	0.779	0.86	0.844	0.858	1.066	0.852
A-119	151.201	144.73	300.0705	302.0772	132.0243	6.19E+03	2	2	Tier 3 one-reaction											0	2	73	0	1.121	0.793	0.784	1.219	0.965	1.125	1.558	1.605	1.278	0.665	0.651	0.91	1.035	1.398	0.989	1.073	0.731	0.996	0.62	0.764	0.75	0.771	0.812	0.716	0.922	0.972
A-T65	151.72	145.11	353.1178	355.1244	119.0582	1.82E+05	1	1	Tier 1	AN00291001	HMDB0000719	Homoserine	3.66	0.9									0	0.89	0.884	0.887	2.896	1.82	1.89	0.903	0.999	0.856	0.786	0.72	1.576	0.826	1.579	0.989	2.146	1.484	1.841	0.256	0.348	0.26	0.331	0.36	0.462	1.036	0.99
A-121	151.72	145.105	439.1561	441.1628	205.0977	9.62E+03	1	1	Tier 3 one-reaction											0	10	275	0	0.584	0.686	0.593	0.405	0.434	0.419	0.735	0.807	0.813	0.797	0.974	0.738	0.878	0.703	1.08	0.727	1.057	0.973	0.501	0.591	0.563	0.634	0.636	0.524	1.008	1.062
A-122	152.167	145.428	380.076	382.082	146.0176	1.46E+04	1	1	Tier 3 only two-reaction											0	0	6	0	0.142	0.186	0.29	0.307	0.217	0.388	1.532	3.097	2.383	0.409	0.502	0.462	2.594	2.061	2.883	0.488	0.739	0.465	1.521	1.78	1.813	0.502	0.656	0.376	0.9	1.095
A-123	152.298	145.523	501.157	503.1639	267.0987	6.10E+03	1	1	Tier 2						AN02207000	C06469	Neuraminic acid	6.56	0.2				0.1818	1.221	1.441	1.458	1.071	0.94	1.002	1.336	1.445	1.621	0.0107	0.0168	0.0115	1.136	0.974	1.417	0.0123	0.0115	0.0116	1.046	1.208	1.182	0.656	0.864	0.936	0.979	0.94
A-126	154.944	147.438	325.122	327.1292	91.0637	1.67E+04	1	1	Tier 3 one-reaction											0	18	290	0	1.229	1.229	1.273	0.378	0.829	0.367	1.326	1.616	1.655	0.502	0.468	0.569	1.869	1.053	1.694	0.551	0.429	0.652	1.712	1.633	1.773	1.201	1.148	1.201	1.382	1.148
A-128	155.977	148.148	410.1398	412.1464	176.0815	2.08E+04	1	1	Tier 1	AN00972002	HMDB0029032	Seryl-Alanine	4.39	0.9									0	0.679	0.496	0.6	0.625	0.483	0.506	0.958	0.975	0.994	0.821	0.981	1.072	1.253	0.869	1.047	0.581	0.731	0.578	1.693	1.376	1.68	0.973	1.186	1.079	1.023	1.022
A-129	156.81	148.693	339.1021	341.1087	105.0437	1.94E+07	1	1	Tier 1	AN00202000	C00065	Serine	3.4	1									0	0.878	0.777	0.925	1.163	0.917	0.92	1.156	1.285	1.41	0.576	0.563	0.862	0.727	0.952	0.606	0.854	0.623	0.513	0.951	0.816	0.856	1.356	1.16	0.985	1.058	1.008
A-130	157.011	148.825	378.2219	380.2283	144.1636	1.91E+05	1	1	Tier 3 one-reaction											0	2	26	0.5152	0.4639	0.4534	0.4533	0.4721	0.6092	0.5743	1.271	1.285	1.222	3.668	4.249	3.298	0.824	0.636	0.979	1.952	2.563	3.219	0.415	0.4065	0.4292	0.4682	0.4357	0.4485	0.995	1.017
A-131	157.769	149.32	438.1344	440.141	204.0761	1.24E+04	1	1	Tier 1	AN01346002	HMDB0028683	Alanyl-Aspartate	3.36	0.6									0	0.75	0.635	0.796	0.663	0.476	0.541	0.466	0.495	0.429	0.576	0.619	0.606	0.442	0.386	0.432	0.329	0.434	0.349	1.616	1.507	1.785	1.72	1.93	1.952	1.075	1.042
A-132	157.966	149.449	367.1331	369.1396	133.0748	4.19E+04	1	1	Tier 3 one-reaction											0	40	524	0	0.471	0.52	0.388	0.609	0.42	0.47	1.218	1.217	1.277	1.619	1.957	1.442	1.691	1.282	1.68	1.652	1.789	1.779	0.699	0.61	0.536	0.514	0.656	0.704	1.042	1.093
A-133	158.119	149.549	370.0972	372.1032	136.0389	2.05E+04	1	1	Tier 3 zero-reaction											1	10	171	0	0.901	0.99	0.962	0.964	0.701	0.671	0.948	0.915	1.158	1.345	1.283	1.013	1.147	0.889	1.291	0.998	1.279	0.997	1.007	1.187	1.024	0.938	1.136	1.031	0.964	1.093
A-134	159.355	150.357	380.1284	382.135	146.0701	1.24E+05	1	1	Tier 2						AN00574004	C16673	Isoglutamine	2.33	1.8				0	0.798	0.714	0.656	2.586	1.933	2.017	0.709	1	0.909	1.006	0.983	1.139	0.791	1.338	0.877	2.229	2.313	2.203	0.16	0.336	0.209	0.341	0.322	0.394	1.044	1
A-135	159.599	150.517	452.15	454.1566	218.0917	2.44E+04	1	1	Tier 1	AN01544000	HMDB0003764	Glutamyl-Alanine	3.15	8.4									0	2.256	2.236	2.331	1.299	0.784	0.786	0.508	0.705	0.568	0.461	0.459	0.451	0.439	0.456	0.586	0.266	0.285	0.17	0.806	0.708	0.94	0.54	0.65	0.588	0.99	1.059
A-136	160.298	150.973	421.1577	423.1623	187.0993	3.71E+03	1	1	Tier 3 one-reaction											0	2	66	0	1.23	1.341	1.245	1.096	1.409	1.373	1.081	1.359	1.142	1.526	1.489	1.232	1.183	1.189	1.157	1.559	1.517	1.142	2.676	2.598	2.463	3.478	3.16	2.647	2.015	1.918
A-137	160.878	151.353	380.0808	382.0874	146.0225	5.06E+03	1	1	Tier 3 zero-reaction											1	29	393	0	0.6	0.739	0.763	0.681	0.7	0.647	0.786	0.962	1.016	1.124	1.373	1.051	1.009	0.91	1.106	0.942	1.12	0.973	0.632	0.986	0.918	0.974	0.925	0.911	1.01	1.028
A-138	161.703	151.893	354.0641	356.0706	240.0115	1.05E+04	2	2	Tier 3 only two-reaction											0	0	62	0	1.327	1.129	1.183	1.75	1.155	1.458	1.037	0.926	0.881	1.606	1.604	1.294	1.588	1.21	1.389	1.438	1.917	1.607	1.21	1.597	1.239	1.405	2.098	1.341	1.052	1.083
A-139	161.81	151.963	558.1655	560.172	324.1071	6.09E+03	1	1	Tier 3 one-reaction											0	33	546	0	1.839	1.965	1.724	1.207	1.176	1.256	1.08	1.041	0.819	0.908	1.058	1.09	0.558	0.696	0.644	0.376	0.598	0.356	0.479	0.915	0.592	0.966	0.912	1.248	1.014	0.971
A-140	162.231	152.238	292.1813	294.1881	58.1229	7.32E+03	1	1	Unidentified														0	0.836	0.955	0.971	0.907	0.872	0.744	1.176	1.081	1.249	1.125	1.169	1.106	1.113	1.038	1.003	1.156	1.357	1.047	0.82	0.893	0.724	1.065	1.012	0.855	1.057	0.948
A-141	163.008	152.746	428.1382	430.1445	194.0799	4.79E+04	1	1	Tier 3 zero-reaction											1	33	639	0	0.702	0.378	0.393	0.45	0.41	0.387	0.944	0.613	0.575	1.276	0.7	0.992	0.564	0.893	0.712	0.45	0.633	0.428	3.101	1.569	1.518	0.953	2.263	1.707	0.985	0.902
A-142	163.186	152.862	421.1188	423.1253	187.0605	5.64E+03	1	1	Tier 3 one-reaction											0	2	194	0	1.005	1.19	1.033	0.513	0.433	0.34	0.94	0.869	1.012	0.946	0.991	0.834	0.97	0.7	0.847	0.639	0.742	0.629	1.112	1.351	1.508	1.07	0.851	0.953	0.964	1.085
A-144	164.372	153.637	456.1338	458.1409	222.0754	1.19E+04	1	1	Tier 3 zero-reaction											1	53	696	0	0.669	0.803	0.699	0.235	0.26	0.243	0.819	0.7	0.815	0.319	0.285	0.319	1.077	0.843	1.069	0.377	0.276	0.262	1.491	1.94	2.064	1.19	1.193	1.136	0.923	0.912
A-T149	167	155.42	381.1122	383.1188	147.0532	1.82E+07	1	1	Tier 1	AN00583000	HMDB0000148	Glutamate	1.61	1.7									0	0.873	0.697	0.748	1.031	0.844	0.803	0.625	0.654	0.768	0.833	0.83	0.82	0.879	0.782	1.018	0.505	0.642	0.479	1.06	1.11	1.108	1.33	1.257	1.316	1.082	1.051
A-147	167.551	155.839	408.1596	410.1657	174.1012	3.20E+04	1	1	Tier 2						PR00943004		N5-Acetyl-L-Ornithine	1.85	40.2				0.0303	0.242	0.183	0.23	1.175	0.788	0.961	0.136	0.401	0.195	0.121	0.117	0.092	0.135	0.021	0.292	0.068	0.105	0.096	0.395	0.295	0.303	0.334	0.419	0.4199	1.045	1.01
A-148	167.594	155.871	362.1651	364.1717	128.1068	2.36E+05	1	1	Tier 3 one-reaction											0	4	44	0	0.711	0.58	0.725	1.341	1.069	1.069	0.461	0.555	0.422	0.967	0.854	1.915	0.782	1.033	0.676	2.109	1.675	2.467	0.667	0.633	0.687	0.971	0.842	0.647	0.894	0.928
A-149	168.013	156.187	367.429	369.4372	133.3706	2.99E+04	1	1	Unidentified														0	1.246	1.307	1.717	1.136	0.205	0.285	0.661	0.8	0.772	1.144	1.422	0.697	1.311	0.445	1.476	0.191	0.321	0.228	0.386	1.111	0.562	0.427	0.594	0.739	0.521	0.644
A-T97	168.56	156.6	367.0963	369.1029	133.0375	1.62E+07	1	1	Tier 1	AN00428000	HMDB0000191	Aspartic acid	1.78	3.7									0	1.086	1.179	1.362	1.112	0.758	0.776	0.82	1.016	1.01	1.17	1.247	1.022	1.069	0.836	1.172	0.594	0.772	0.706	0.719	1.136	0.83	0.827	0.9	0.981	1.019	1.03
A-151	169.206	157.084	428.1367	430.1443	194.0784	8.55E+03	1	1	Tier 3 one-reaction											0	26	433	0	0.551	0.406	0.274	0.37	0.37	0.469	1.021	0.521	0.433	0.805	0.609	0.764	0.476	0.587	0.617	0.337	0.413	0.355	3.774	1.905	1.745	1.08	2.449	1.858	0.96	0.929
A-152	170.159	157.801	431.0772	433.0823	197.0189	1.32E+04	1	1	Tier 3 zero-reaction											1	5	81	0.6364	2.912	3.203	2.816	3.906	2.832	2.915	0.5847	0.744	0.6586	0.7235	0.6643	0.6811	0.6259	0.7428	0.6498	0.831	0.778	0.7859	0.6057	0.5933	0.6263	0.6833	0.6358	0.6545	0.99	0.922
A-153	170.26	157.877	337.1582	339.1648	103.0999	8.98E+06	1	1	Tier 3 one-reaction											0	5	215	0	0.738	0.811	0.799	0.793	0.608	0.635	1.135	1.064	1.105	1.199	1.378	1.01	1.13	0.819	1.19	0.742	0.887	0.795	1.005	1.09	1.125	1.016	1.227	0.983	0.992	1.072
A-T618	170.31	157.91	308.1066	310.1131	74.048	3.44E+03	1	1	Tier 1	BP00072000	HMDB0062472	Glycinamide	0.2	1.4									0.4242	0.81	0.8508	0.8506	0.8858	1.1431	1.0777	1.395	1.388	1.28	0.9302	0.8541	0.8758	1.271	1.278	1.033	1.0685	1.0004	1.0105	1.232	0.994	1.066	1.268	1.151	1.124	0.819	1.095
A-154	170.9	158.359	455.1493	457.1554	221.091	1.33E+04	1	1	Tier 3 zero-reaction											7	53	726	0	1.011	1.427	1.269	0.389	0.389	0.414	2.482	2.182	2.436	0.56	0.518	0.701	0.862	1.215	0.966	0.45	0.67	0.428	0.607	0.798	0.809	0.632	0.722	0.692	1.007	0.961
A-156	174.455	161.033	401.0842	403.0904	167.0259	5.47E+05	1	1	Tier 2						AN00833000		Homocysteinesulfinic acid	1.53	71.6				0.1515	1.445	1.743	1.504	2.439	1.256	1.453	0.857	0.778	0.623	1.365	1.561	0.929	0.84	1.004	0.972	1.008	1.482	1.201	0.033	0.0088	0.009	0.01	0.015	0.01	0.902	0.873
A-158	175.859	162.089	426.1223	428.1292	192.0639	1.02E+04	1	1	Tier 3 zero-reaction											1	38	661	0	1.064	1.338	0.924	1.075	0.831	0.868	0.964	1.021	1.13	1.893	1.687	1.225	0.618	0.545	0.545	0.607	0.817	0.584	0.95	1.194	1.211	0.807	0.72	0.762	0.949	1.006
A-159	176.125	162.289	365.1164	367.1224	131.0581	9.24E+04	1	1	Tier 1	AN00406000	C01157	4-Hydroxyproline	0.44	0.7									0.2424	0.892	0.3093	0.3092	1.577	0.902	1.003	0.815	1.147	0.957	0.3382	0.3105	0.678	0.2926	0.627	0.3037	0.488	0.455	0.442	1.425	0.2773	2.132	2.579	2.15	2.565	1.434	1.443
A-T1741	176.95	162.91	424.1539	426.1607	190.0954	1.98E+04	1	1	Tier 2						EF01168003	HMDB0031412	2-Amino-4-[(2-hydroxy-1-oxopropyl)amino]butanoic acid	0.98	25.5				0	0.697	0.531	0.589	0.54	0.451	0.46	0.913	0.85	1	0.986	1.174	1.1	1.195	0.789	0.978	0.601	0.781	0.556	1.753	1.361	1.88	0.863	1.14	0.971	1.029	0.982
A-161	176.954	162.913	424.1541	426.1607	190.0958	2.03E+04	1	1	Tier 1	AN01168001	HMDB0028697	Alanyl-Threonine	0.95	0.2									0	0.759	0.55	0.62	0.561	0.429	0.461	0.955	1.123	1.026	1.117	1.097	1.092	1.296	0.787	0.946	0.64	0.802	0.598	1.64	1.331	1.758	0.87	1.188	1.032	1.016	1.027
A-163	177.167	163.073	308.5751	310.5816	149.0335	4.56E+03	2	2	Tier 3 one-reaction											0	13	315	0	1.137	1.263	1.311	1.309	0.797	0.641	1	1.047	1.029	1.884	1.364	1.25	1.554	1.005	1.764	0.61	0.878	0.995	1.031	1.667	1.131	1.219	1.386	1.253	0.965	1.048
A-165	178.153	163.815	566.1381	568.1446	332.0798	9.46E+03	1	1	Tier 2						BP03136000		6-O-Galloylglucose	9.51	9.2				0	0.472	0.596	0.663	1.069	0.597	0.666	0.548	0.561	0.88	1.542	1.62	1.303	0.518	0.447	0.478	1.106	1.772	1.089	0.657	0.765	0.926	0.953	0.607	0.648	0.909	1.018
A-166	178.557	164.119	455.1491	457.1554	221.0907	1.99E+04	1	1	Tier 3 zero-reaction											7	53	726	0	1.055	1.36	1.171	0.401	0.391	0.425	2.475	2.203	2.421	0.581	0.52	0.678	0.894	1.201	0.96	0.52	0.631	0.431	0.64	0.857	0.815	0.612	0.77	0.688	0.956	0.972
A-167	180.713	165.741	459.1224	461.129	225.0641	4.20E+04	1	1	Tier 2						AN01643000	C11355	4-Amino-4-deoxychorismic acid	0.64	66.5				0.0303	0.367	0.535	0.165	0.167	0.456	0.3661	1.699	2.187	2.508	0.535	0.572	0.493	3.692	2.075	3.766	0.336	0.342	0.341	0.966	1.164	1.116	0.544	0.459	0.418	0.99	1.017
A-169	183.564	167.886	450.1334	452.1401	216.075	2.72E+04	1	1	Tier 3 one-reaction											0	14	379	0	3.322	2.991	3.262	1.379	0.846	0.858	0.311	0.319	0.273	0.248	0.251	0.236	0.487	0.42	0.522	0.337	0.494	0.379	0.565	0.42	0.455	0.104	0.126	0.117	0.916	0.877
A-170	185.052	169.005	414.1221	416.1287	180.0638	1.23E+06	1	1	Tier 2						BM01026000	C22137	4-Chloro-L-lysine	6.65	18.6				0	0.808	0.953	0.828	0.288	0.259	0.269	2.348	2.284	1.987	0.665	0.557	0.909	1.205	1.461	1.483	0.76	0.826	0.623	0.47	0.832	0.653	0.456	0.461	0.539	0.893	0.89
A-171	185.215	169.128	465.1796	467.1872	231.1212	8.86E+03	1	1	Tier 1	AN01720001	HMDB0029122	Valyl-Asparagine	1.46	1									0	1.071	0.6	0.604	0.709	0.523	0.533	1.086	1.141	1.348	0.871	0.865	0.931	1.879	1.374	1.531	0.653	0.479	0.614	2.016	1.3	1.746	0.979	1.194	0.854	1.23	1.117
A-172	185.566	169.392	324.0902	326.0965	90.0319	6.22E+03	1	1	Tier 3 zero-reaction											5	41	637	0	0.791	0.765	0.672	0.368	0.42	0.458	2.541	2.365	2.044	1.085	0.876	1.361	1.765	1.865	1.842	1.095	1.302	0.908	0.638	1.048	0.838	0.682	0.714	0.793	1.09	1.002
A-173	186.186	169.858	479.1941	481.2026	245.1358	4.93E+03	1	1	Tier 1	AN01890005	HMDB0029125	Valyl-Glutamine	3.64	0.9									0	1.121	0.847	1.286	0.831	2.475	1.373	1.638	1.331	1.066	1.552	1.43	1.504	1.344	1.581	1.306	1.521	2.522	0.845	2.173	1.523	1.852	1.421	1.901	1.201	1.713	1.314
A-175	186.941	170.426	428.1364	430.1439	194.0781	5.81E+04	1	1	Tier 3 one-reaction											0	26	433	0.3333	0.153	0.07	0.09	0.5514	1.2493	1.3506	1.116	0.8497	0.6549	0.089	0.6079	0.121	0.145	0.193	1.26	0.7089	0.8882	0.6021	4.607	2.49	2.247	1.553	3.201	2.408	0.911	0.999
A-T334	187.35	170.73	422.1746	424.1811	188.1161	1.06E+04	1	1	Tier 1	AN01133000	HMDB0000206	N6-Acetyl-Lysine	1.94	3.5									0.3333	0.287	0.2805	0.2805	0.2921	0.3769	0.3554	0.2479	0.3154	0.2792	0.338	0.41	0.273	0.377	0.3149	0.412	0.3523	0.526	0.443	0.49	0.343	0.478	0.584	0.475	0.2775	0.986	1.146
A-177	188.986	171.964	303.1166	305.1237	69.0582	5.31E+03	1	1	Tier 3 one-reaction											0	2	183	0.0303	0.588	0.69	0.664	1.43	1.052	1.082	0.684	0.795	0.765	0.613	0.731	0.792	0.836	0.82	0.902	0.899	0.661	0.842	0.935	0.534	2.9836	0.695	0.714	6.25	0.97	1.094
A-178	189.111	172.058	477.1809	479.1881	243.1226	8.86E+03	1	1	Tier 1	AN01860000	HMDB0028805	Glutaminyl-Proline/Prolyl-Glutamine	1.47	2.9									0	0.421	0.341	0.309	1.67	0.88	0.975	0.479	0.578	0.538	0.446	0.281	0.609	0.642	0.598	0.756	0.836	0.636	0.758	0.326	0.299	0.372	0.543	0.508	0.703	0.777	0.967
A-179	189.167	172.101	322.1218	324.1284	88.0635	1.50E+04	1	1	Tier 3 one-reaction											0	12	186	0	1.226	1.046	0.913	0.906	1.001	0.851	1.37	1.486	1.408	1.041	1.049	0.949	1.452	1.367	1.315	0.996	0.874	0.8	1.573	1.345	1.53	1.407	1.411	1.485	1.097	1.126
A-180	189.395	172.272	426.1219	428.1289	192.0636	7.20E+03	1	1	Tier 3 zero-reaction											1	38	662	0	0.943	1.129	0.927	0.827	0.596	0.722	1.208	1.179	1.235	1.535	1.283	1.258	0.723	0.599	0.809	0.459	0.655	0.498	0.407	1.259	1.202	0.742	0.677	0.73	0.923	0.961
A-181	189.585	172.415	558.165	560.1712	324.1067	4.92E+03	1	1	Tier 3 one-reaction											0	31	509	0	2.172	2.482	1.917	1.427	1.372	1.559	1.362	1.284	1.101	1.098	0.8	1.28	0.778	0.892	0.655	0.552	0.653	0.565	0.477	0.775	0.512	0.826	0.718	1.055	1.03	1.184
A-182	190.187	172.868	482.1403	484.1452	248.0819	7.42E+03	1	1	Tier 3 zero-reaction											1	17	434	0	0.597	0.599	0.801	1.85	0.95	1.05	0.31	0.414	0.405	0.565	0.435	0.464	0.51	0.446	0.507	0.621	0.79	0.717	0.256	0.151	0.327	0.41	0.307	0.396	0.812	0.887
A-T218	190.81	173.34	395.1275	397.1342	161.0688	7.24E+04	1	1	Tier 1	AN00754003	HMDB0000510	Aminoadipic acid	1.29	4.1									0	0.238	0.24	0.233	0.324	0.2	0.226	0.578	0.555	0.699	1.334	1.439	1.13	0.446	0.344	0.511	0.43	0.715	0.528	3.562	2.103	3.665	2.124	1.414	0.705	1.09	1.067
A-183	190.943	173.437	458.1477	460.1547	224.0894	1.17E+04	1	1	Tier 3 zero-reaction											1	32	493	0.0909	0.84	1.006	0.955	0.214	0.256	0.291	1.908	0.2132	0.156	1.683	0.5763	1.61	0.846	1.242	0.436	1.433	0.7442	0.273	1.892	2.213	1.835	2.378	2.716	2.7	1.063	1.047
A-185	191.754	174.047	448.238	450.2438	214.1797	9.20E+04	1	1	Tier 3 only two-reaction											0	0	10	0.6364	0.0208	0.0204	0.0204	0.0212	0.0274	0.0258	0.018	0.0229	0.0203	0.0223	0.0204	0.021	0.0193	0.0229	0.02	0.0256	0.0239	0.0242	4.972	4.989	4.655	0.026	0.032	0.031	0.947	1.003
A-187	192.039	174.262	367.1323	369.1387	133.074	1.93E+04	1	1	Tier 2						AN00433003		O-Methyl-L-threonine	0.24	67.7				0	0.831	1.148	0.864	1.914	1.257	1.275	0.491	0.462	0.397	2.912	2.445	2.115	0.385	0.47	0.393	1.652	1.898	1.955	1.039	1.095	1.007	0.911	0.699	0.713	1.106	1.113
A-188	192.504	174.656	429.1157	431.1217	195.0573	3.75E+04	1	1	Tier 2						AN01229001	C00822	Dopaquinone	9.67	74.3				0.2727	1.638	1.514	1.171	3.507	2.14	2.398	0.0507	0.0645	0.0571	0.106	0.069	0.061	0.0542	0.0644	0.0563	0.063	0.076	0.092	0.403	0.677	0.338	0.843	1.005	1.209	0.879	0.96
A-189	192.612	174.749	353.7195	355.7277	119.6612	2.36E+04	1	1	Unidentified														0.0303	0.52	0.465	0.49	1.48	0.356	0.197	1.278	0.663	1.119	0.741	0.825	0.371	0.501	0.812	0.5	0.152	0.1501	0.189	1.926	3.05	1.645	4.198	3.341	2.529	0.693	0.709
A-T1719	192.72	174.84	367.1317	369.1386	133.0739	1.99E+04	1	1	Tier 2						EF00433001	HMDB0031658	L-2-Amino-5-hydroxypentanoic acid	0.31	15.2				0	0.779	1.103	0.846	1.831	1.168	1.255	0.461	0.456	0.397	2.683	2.568	2.201	0.386	0.448	0.39	1.486	1.797	1.908	0.976	1.037	0.998	0.713	0.665	0.692	1.066	1.097
A-190	192.847	174.951	353.1168	355.1235	119.0585	1.52E+07	1	1	Tier 1	AN00291000	C00188	Threonine	0.79	0.2									0	0.742	0.77	0.788	1.01	0.776	0.776	0.923	1.042	1.025	0.84	0.976	0.791	0.827	0.872	0.792	0.532	0.452	0.484	0.993	1.187	0.992	1.523	1.251	1.204	1.077	1.033
A-191	193.097	175.166	355.0635	357.07	242.0104	3.80E+04	2	2	Tier 3 one-reaction											0	7	156	0	1.206	1.173	1.19	1.422	1.085	1.282	1.317	1.149	1.282	1.574	1.673	1.382	1.609	1.331	1.442	1.587	1.74	1.479	1.173	1.391	1.014	1.295	1.396	1.346	1.215	1.406
A-192	193.149	175.211	317.1315	319.1386	83.0732	6.00E+03	1	1	Tier 3 one-reaction											0	2	188	0	0.995	0.983	0.902	0.901	1.088	1.059	0.836	1.028	0.968	0.927	0.894	0.857	0.974	1.052	0.912	1.087	1.047	1.057	1.047	0.942	0.902	0.906	0.961	1.034	1.064	1.026
A-193	193.181	175.238	354.0636	356.0704	240.0105	2.00E+05	2	2	Tier 3 only two-reaction											0	0	61	0	0.931	0.924	0.92	1.13	0.859	0.953	1.085	0.98	1	1.331	1.362	1.212	1.361	1.241	1.142	1.148	1.294	1.247	0.905	1.116	0.851	1.054	1.297	1.051	1.059	1.021
A-194	193.39	175.418	473.0603	475.0665	239.002	7.76E+03	1	1	Tier 3 only two-reaction											0	0	22	0	0.845	0.923	0.824	1.098	0.946	1.099	0.922	1.028	0.99	1.315	1.331	1.332	1.217	1.09	1.067	1.173	1.397	1.223	0.974	1.04	0.975	0.865	1.395	1.06	0.966	0.972
A-195	193.391	175.42	408.1594	410.1659	174.101	3.68E+04	1	1	Tier 1	BP00943001	HMDB0034365	L-Theanine	1.43	5									0	1.569	1.48	2.076	1.244	0.769	0.926	1.407	1.773	1.587	0.898	1.336	1.299	1.277	1.143	1.221	1.194	0.892	1.217	0.273	0.322	0.49	0.098	0.108	0.207	0.996	1.06
A-196	193.537	175.545	411.0684	413.0751	177.0101	2.07E+04	1	1	Tier 3 one-reaction											0	3	146	0	0.682	0.753	0.738	0.253	0.26	0.255	1.503	2.35	1.943	0.232	0.249	0.479	3.4	2.003	2.529	0.932	0.428	0.857	0.349	0.375	0.283	0.274	0.262	0.306	0.921	0.933
A-197	194.585	176.448	426.1225	428.1291	192.0642	9.40E+03	1	1	Tier 3 zero-reaction											1	38	661	0	0.846	1.114	0.873	0.451	0.448	0.456	1.582	1.353	1.416	0.92	0.546	0.721	0.847	0.733	0.961	0.361	0.407	0.367	0.852	1.575	1.529	0.97	0.765	0.858	0.816	0.951
A-198	194.967	176.776	396.0753	398.0817	162.0169	7.42E+03	1	1	Tier 3 zero-reaction											1	9	258	0	0.556	0.703	0.663	0.915	0.752	0.803	0.469	0.398	0.788	1.691	1.878	1.435	1.346	1.063	1.006	1.272	1.758	1.361	1.107	1.3	1.011	1.206	1.382	1.179	1.095	1.101
A-199	195.245	177.016	401.084	403.091	167.0257	6.38E+03	1	1	Tier 3 zero-reaction											1	6	229	0.3636	1.088	1.339	1.166	1.602	1.103	1.18	0.685	0.704	0.47	1.133	1.146	0.782	0.74	0.899	0.695	0.92	1.243	1.168	0.3455	0.3384	0.3573	0.3898	0.3627	0.3733	0.694	0.743
A-200	195.456	177.197	379.1327	381.1385	145.0743	8.23E+04	1	1	Tier 2						AN00561010	C01475	Allysine	1.24	40.4				0	0.845	0.682	0.716	0.445	0.439	0.393	1.221	1.079	1.194	0.552	0.549	0.754	1.538	0.976	1.398	0.54	0.45	0.506	1.912	1.587	1.675	1.27	1.289	1.028	1.034	0.961
A-202	195.632	177.349	380.0741	382.0801	146.0157	1.84E+04	1	1	Tier 3 only two-reaction											0	0	63	0	0.148	0.178	0.143	0.113	0.125	0.164	1.342	2.655	2.303	0.618	0.56	0.43	2.572	1.89	2.857	0.361	0.434	0.47	1.476	1.821	1.754	0.406	0.515	0.328	0.973	0.987
A-203	196.098	177.75	472.1633	474.1688	238.105	4.47E+03	1	1	Tier 3 one-reaction											0	16	390	0.2424	0.794	0.997	0.888	0.669	0.5871	0.5535	0.452	1.6122	0.465	0.4777	0.4387	0.3324	0.792	0.827	0.784	0.686	0.719	1.7149	2.027	1.976	2.22	2.124	2.331	1.773	1.194	1.201
A-204	196.514	178.108	319.1104	321.1182	85.052	4.85E+03	1	1	Tier 3 zero-reaction											1	16	304	0.0303	1.044	0.978	1.265	0.978	0.848	1.292	0.833	1.046	0.844	1.461	0.864	0.837	1.084	0.837	1.109	1.517	1.137	1.132	1.002	1.202	0.748	0.753	1.055	1.225	0.9294	1.128
A-205	196.851	178.398	362.5764	364.5831	257.0362	2.22E+04	2	2	Tier 3 one-reaction											0	9	186	0	1.455	1.063	0.913	1.838	0.915	1.03	2.282	1.687	1.515	1.112	0.988	1.172	1.942	1.776	1.667	1.603	1.23	1.473	0.739	0.941	0.9	0.886	1.668	1.081	1.044	1.051
A-206	197.234	178.728	363.5768	365.5833	259.0369	5.03E+03	2	2	Tier 3 zero-reaction											2	10	187	0	1.724	1.243	1.162	2.153	1.115	1.213	2.456	2.109	1.596	1.077	1.277	1.379	2.086	1.953	1.624	2.07	1.24	1.831	0.934	1.037	1.033	1.127	1.557	1.089	1.257	1.339
A-207	197.275	178.763	387.1244	389.1302	153.0661	6.52E+04	1	1	Tier 2						AN00661000	C06502	FAPy-adenine	2.64	20.6				0	0.304	1.268	1.105	0.247	1.555	1.542	0.929	1.465	1.034	2.854	2.763	2.451	1.886	1.733	1.222	2.063	2.358	3.026	0.481	1.089	1.033	0.794	0.267	1.079	1.512	1.662
A-208	198.517	179.832	363.1484	365.1556	129.09	1.12E+05	1	1	Tier 2						AN00386000	C02647	4-Guanidinobutanal	0.35	26.1				0	0.808	0.676	0.758	1.412	1.069	1.193	0.503	0.566	0.472	0.941	0.812	2.03	0.73	1.023	0.674	1.99	1.673	2.345	0.781	0.732	0.838	0.923	0.911	0.64	0.974	0.95
A-209	200.622	181.644	291.0762	293.083	57.0179	2.06E+04	1	1	Unidentified														0	0.938	0.765	0.766	1.196	0.977	1.006	1.528	1.537	1.447	0.827	0.75	0.997	0.967	1.141	0.945	1.094	0.951	1.154	0.634	0.765	0.785	1.072	0.87	0.738	1.047	0.863
A-210	201.806	182.663	580.1443	582.1508	346.0859	3.99E+04	1	1	Tier 2						PR03343001		3,4-Dihydroxyphenylethyleneglycol 4-O-glucuronide	6.94	25				0	3.114	3.278	3.062	1	0.827	0.918	1.035	0.644	0.671	0.759	0.402	0.46	0.533	0.809	0.692	0.216	0.117	0.092	0.248	1.089	0.36	0.802	0.635	1.399	1.075	0.976
A-211	202.752	183.478	483.1442	485.151	249.0858	9.84E+03	1	1	Tier 3 zero-reaction											2	41	613	0.0606	1.224	1.472	1.47	1.093	1.005	0.991	1.841	1.435	1.337	0.427	0.364	0.622	0.801	1.071	1.127	0.3639	0.459	0.3441	0.737	0.855	0.891	1.54	0.69	0.746	0.973	1.053
A-212	203.013	183.702	407.1274	409.134	173.0691	1.37E+04	1	1	Tier 2						BM00926004	C21248	2-Aminovalienone	0.85	6.2				0	1.149	1.097	0.929	1.059	0.713	0.811	0.526	0.537	0.553	1.305	1.377	0.939	0.381	0.321	0.394	0.642	0.694	0.56	1.593	2.22	1.473	1.168	1.142	1.75	1.001	1.052
A-214	203.632	184.235	392.0957	394.1019	158.0374	6.23E+03	1	1	Tier 3 one-reaction											0	1	102	0	0.981	0.816	0.928	0.778	0.89	0.626	0.839	1.082	0.886	0.87	0.983	0.891	1.091	1.007	1.052	1.122	1.007	0.952	0.951	0.811	0.936	0.9	0.974	0.863	1.055	0.869
A-215	203.638	184.24	384.1101	386.118	150.0518	7.95E+04	1	1	Tier 3 zero-reaction											10	57	584	0	0.442	0.557	0.621	0.316	0.426	0.325	1.032	1.145	0.929	2.247	2.179	2.117	1.799	0.932	1.326	1.892	1.802	1.621	0.57	0.785	0.757	0.339	0.407	0.424	1.068	1.077
A-T532	203.64	184.24	348.1013	350.1078	114.0429	1.39E+06	1	1	Tier 2						BM00253000	HMDB0060245	3-Cyano-L-alanine	0.26	8.4				0	0.723	0.555	0.65	1.29	0.972	0.963	0.617	0.716	0.595	1.005	0.911	0.831	0.744	1.134	0.799	1.834	2.21	1.972	0.637	1.057	0.711	1.098	0.945	1.038	0.983	0.935
A-T31	204.32	184.83	339.1375	341.1442	105.079	2.30E+04	1	1	Tier 1	AN00204000	HMDB0004437	Diethanolamine	1.29	1.3									0	0.925	1.975	0.767	0.661	0.5	0.677	0.742	1.148	0.54	0.96	0.774	0.819	1.007	0.677	0.866	0.704	0.627	0.668	1.238	1.261	1.412	0.615	1.051	1.522	0.888	0.982
A-T496	205.68	186	611.197	613.2037	377.1335	2.52E+04	1	1	Tier 2						AN03705002		Kinetin-9-N-Glucoside	9.14	66.4				0.0606	0.364	0.423	0.415	0.381	0.301	0.247	0.591	0.637	0.645	0.1184	0.552	0.479	0.549	0.393	0.635	0.376	0.381	0.358	0.55	0.541	0.477	0.543	0.606	0.51	0.481	0.556
A-219	206.782	186.946	344.107	346.1142	110.0487	1.76E+04	1	1	Tier 3 zero-reaction											1	8	282	0.0606	0.712	0.594	0.64	0.9048	1.547	1.076	0.987	1.028	0.839	1.671	1.551	2.128	0.993	1.477	0.993	1.891	1.781	1.697	1.493	1.299	1.593	1.867	1.648	1.34	0.5391	1.315
A-220	207.174	187.284	498.137	500.1427	264.0787	1.14E+05	1	1	Tier 2						AN02172003		N2-Acetyl-L-Cystathionine	1.43	5.4				0.3333	3.996	3.8	4.52	1.847	1.315	1.339	0.186	0.214	0.234	0.0325	0.037	0.025	0.318	0.251	0.359	0.081	0.045	0.072	0.0272	0.0267	0.0282	0.0307	0.0286	0.0294	1	1.002
A-221	207.827	187.846	438.1696	440.1764	204.1112	1.28E+04	1	1	Tier 1	AN01349002	HMDB0029136	Valyl-Serine	0.52	2.5									0	0.793	0.566	0.611	0.458	0.546	0.414	0.995	1.058	0.966	0.927	0.962	0.898	1.305	0.952	1.227	0.535	0.654	0.492	2.235	1.476	1.869	1.06	1.196	1.126	1.163	1.331
A-223	208.476	188.405	382.0959	384.1044	148.0376	6.02E+04	1	1	Tier 3 zero-reaction											6	56	635	0	0.804	0.91	0.746	0.663	0.467	0.579	0.876	0.733	1.042	0.75	0.847	0.65	1.016	0.737	0.871	0.543	0.786	0.639	0.726	0.87	0.724	0.817	1.057	0.843	0.829	0.965
A-224	208.717	188.612	383.128	385.1351	149.0696	9.56E+04	1	1	Tier 3 zero-reaction											4	36	656	0	0.441	0.525	0.471	0.832	0.646	0.744	1.169	1.159	1.134	1.644	1.841	1.167	0.777	0.522	0.811	0.794	1.054	0.765	1.784	1.658	1.663	0.867	1.181	0.709	1.143	1.045
A-225	208.957	188.818	396.0757	398.084	162.0173	5.21E+03	1	1	Tier 3 zero-reaction											1	9	258	0	0.645	0.728	0.779	0.861	0.758	0.808	0.455	0.369	0.737	1.466	1.577	1.238	1.292	1.018	0.854	1.184	1.488	1.311	1	1.155	0.988	1.26	1.111	1.073	0.967	1.126
A-226	209.407	189.206	431.077	433.082	197.0186	6.16E+04	1	1	Tier 3 zero-reaction											1	5	81	0.4242	2.942	3.938	3.567	3.684	2.511	2.727	0.015	0.015	0.0132	0.04	0.03	0.031	0.0126	0.016	0.0131	0.037	0.054	0.057	0.0122	0.0119	0.0126	0.0137	0.0128	0.0132	0.974	0.967
A-227	209.592	189.365	394.1439	396.1504	160.0855	9.25E+04	1	1	Tier 1	AN00738000	HMDB0028680	Alanyl-Alanine	1.86	0.1									0	0.711	0.58	0.547	0.515	0.423	0.285	1.211	1.201	1.22	1.317	1.386	1.213	1.355	1.153	1.289	0.797	0.941	0.851	1.599	1.326	1.596	1.029	1.35	1.007	1.093	1.06
A-228	209.684	189.445	464.1494	466.1562	230.091	1.21E+04	1	1	Tier 1	AN01708000	HMDB0028761	Aspartyl-Proline	1.69	3.2									0	0.898	0.857	0.857	0.808	0.577	0.63	0.882	0.78	0.897	0.481	0.55	0.514	0.928	0.748	1.115	0.563	0.795	0.68	0.759	0.78	0.832	1.117	0.989	1.078	0.939	1.144
A-229	210.38	190.043	342.0469	344.0534	107.9886	1.38E+04	1	1	Tier 3 one-reaction											0	5	3	0	0.501	0.726	0.762	0.88	0.802	1.008	0.574	0.591	0.673	0.683	0.724	0.779	1.04	0.792	0.945	1.655	1.558	1.974	1.053	1.14	1.328	1.286	1.002	0.776	1.109	0.995
A-230	210.987	190.566	428.1372	430.1444	194.0789	2.34E+04	1	1	Tier 3 zero-reaction											1	33	637	0.0909	0.945	0.431	0.469	0.649	0.542	0.559	2.191	1.051	0.574	0.75	0.238	1.076	0.494	1.436	0.891	0.403	0.215	0.2266	3.062	1.697	1.532	1.162	2.859	2.818	1.225	1.203
A-231	211.331	190.862	334.1223	336.129	100.064	8.52E+06	1	1	Tier 3 one-reaction											0	3	242	0	0.893	0.707	0.654	2.851	2.119	2.245	0.675	0.788	0.61	0.982	0.884	1.099	0.832	1.444	0.826	2.536	2.353	2.67	0.141	0.297	0.192	0.295	0.323	0.424	0.951	0.982
A-232	211.727	191.203	436.1547	438.1611	202.0964	1.26E+04	1	1	Tier 1	AN01320002	HMDB0029026	Prolyl-Serine	2.44	0.5									0	0.685	0.383	0.563	0.779	0.518	0.533	0.683	0.435	0.754	0.503	0.648	0.725	0.91	0.545	0.649	0.443	0.648	0.449	0.981	0.739	0.905	1.504	1.281	1.36	0.918	0.972
A-234	211.84	191.3	384.1118	386.1185	150.0534	5.24E+04	1	1	Tier 3 zero-reaction											10	64	778	0	0.596	0.614	0.615	0.389	0.379	0.337	1.045	1.157	0.907	1.993	2.061	1.858	1.535	0.885	1.231	1.597	1.736	1.542	0.595	0.654	0.853	0.379	0.471	0.472	1.045	1.044
A-236	213.479	192.71	466.1644	468.1717	232.1061	1.57E+04	1	1	Tier 1	AN01730004	HMDB0029123	Valyl-Aspartate	0.29	1.7									0	1.55	1.282	1.33	1.142	0.917	0.9	0.495	0.505	0.592	0.594	0.621	0.526	0.886	0.785	0.839	0.589	0.602	0.51	0.919	0.929	0.979	1.289	1.258	1.054	1.078	0.995
A-237	213.52	192.741	443.128	445.1345	209.0697	2.41E+04	1	1	Tier 3 zero-reaction											1	43	405	0	0.488	0.636	0.549	0.426	0.327	0.299	1.734	2.229	2.419	0.503	0.452	0.453	3.71	1.908	3.034	0.241	0.353	0.279	0.253	0.376	0.368	0.126	0.153	0.133	1.087	1.049
A-238	213.82	192.967	396.1119	398.1185	162.0536	1.43E+05	1	1	Tier 3 zero-reaction											5	81	735	0	0.918	1.185	1.02	0.212	0.3	0.306	2.061	1.821	1.862	0.737	0.615	1.014	1.156	1.448	1.295	0.883	0.874	0.644	0.509	0.969	0.661	0.542	0.591	0.704	0.954	0.978
A-239	214.156	193.22	295.1115	297.1181	61.0531	7.99E+05	1	1	Tier 2						AN00037000	C00189	Ethanolamine	1.19	12.9				0	0.743	0.736	0.753	0.759	0.559	0.575	1.218	1.225	1.247	0.964	1.218	0.915	1.191	0.805	1.202	0.679	0.753	0.718	1.119	1.147	1.033	1.064	1.2	1.07	1.01	0.976
A-240	214.466	193.454	363.1742	365.1807	129.1158	5.30E+04	1	1	Tier 3 one-reaction											0	10	194	0	0.969	0.831	0.89	3.313	2.367	2.543	0.311	0.283	0.216	1.331	1.088	0.789	0.368	0.504	0.336	1.435	1.601	1.517	0.639	0.46	0.634	0.67	0.782	0.498	0.962	1.067
A-241	214.783	193.693	309.0911	311.0978	75.0328	1.83E+07	1	1	Tier 1	AN00076000	C00037	Glycine	2.39	4.7									0	1.059	0.491	0.67	2.323	1.435	1.389	1.887	2.346	1.252	0.368	0.467	2.742	0.912	2.606	1.301	2.632	0.733	2.44	0.044	0.047	0.05	0.054	0.046	0.038	1.042	1.022
A-242	215.1	193.931	309.024	311.0296	149.9313	2.33E+04	2	2	Tier 3 only two-reaction											0	0	2	0.2727	0.85	0.49	0.637	1.573	1.217	1.188	1.15	1.654	1.053	0.375	0.444	1.726	0.695	1.734	1.032	1.473	0.71	1.626	0.0581	0.0569	0.06	0.082	0.0609	0.0627	0.843	0.839
A-T86	215.62	194.32	365.114	367.1245	131.0582	5.54E+03	1	1	Tier 1	AN00406012	HMDB0060460	cis-4-Hydroxy-D-proline	6.09	3.8									0.303	1.692	1.62	1.169	2.122	1.0801	2.005	1.118	1.696	1.235	2.048	1.97	2.037	0.7604	0.9025	0.7894	1.577	1.701	1.573	0.7359	0.986	1.46	0.8301	0.7725	0.7952	0.9017	1.393
A-244	216.03	194.633	368.0803	370.0866	134.0219	5.96E+04	1	1	Tier 3 zero-reaction											2	23	485	0	0.673	0.69	0.699	0.294	0.149	0.179	0.605	0.608	0.522	0.219	0.265	0.308	0.107	0.102	0.184	0.106	0.125	0.109	3.921	4.054	5.137	1.656	1.633	1.965	0.869	0.823
A-245	216.868	195.265	471.1229	473.1292	237.0645	2.35E+04	1	1	Tier 3 one-reaction											0	20	239	0.4545	0.6914	0.6758	0.6756	0.7036	0.908	0.856	1.766	1.657	1.735	1.542	1.66	1.184	2.847	1.991	3.009	1.475	1.938	2.226	0.6186	0.6059	0.6397	0.6978	0.6493	0.6684	0.966	0.954
A-246	217.66	195.862	337.1574	339.1655	103.0991	5.95E+03	1	1	Tier 3 one-reaction											0	5	215	0	0.894	0.999	0.962	0.916	0.758	0.95	1.163	1.216	1.227	1.326	1.454	1.062	1.276	0.923	1.368	0.899	1.077	1.008	1.025	1.113	1.12	1.155	1.168	1.521	1.114	1.182
A-247	218.149	196.23	459.1334	461.1401	225.0751	1.11E+04	1	1	Tier 3 one-reaction											0	21	414	0	0.922	0.499	0.355	0.698	0.529	0.397	0.703	0.986	0.651	1.282	1.219	0.948	1.055	0.659	0.963	0.858	0.781	0.95	1.328	0.716	1.308	0.446	0.802	0.75	0.933	1.06
A-248	218.619	196.584	442.1531	444.1596	208.0948	1.02E+04	1	1	Tier 3 one-reaction											0	26	508	0.0606	1.121	1.24	1.031	0.09	0.117	0.12	0.406	0.56	0.556	0.336	0.264	0.256	1.165	0.491	0.846	0.199	0.307	0.282	2.757	3.152	3.021	0.608	0.675	0.735	0.957	1.079
A-249	220.029	197.648	464.1491	466.1557	230.0908	7.21E+03	1	1	Tier 1	AN01708001	HMDB0029013	Prolyl-Aspartate	1.09	1.8									0	0.491	0.49	0.546	0.6	0.351	0.382	0.349	0.444	0.488	0.498	0.629	0.455	0.65	0.333	0.621	0.333	0.413	0.315	1.027	1.462	1.405	2.172	1.696	2.192	0.953	0.925
A-250	220.1	197.701	474.0681	476.0746	240.0098	4.79E+03	1	1	Tier 2						BM01817000	C16196	Isomer 1 of 1,2-Dihydroxynaphthalene-6-sulfonic acid	1.04	58.5				0	0.796	0.967	0.894	1.116	1.078	0.975	0.799	0.724	1.038	1.021	1.041	0.942	0.849	0.929	0.764	0.965	1.137	1.081	1.085	1.111	1.198	1.059	1.036	1.065	1.158	0.984
A-251	221.244	198.563	472.1639	474.1701	238.1056	6.07E+03	1	1	Tier 3 one-reaction											0	16	367	0.0303	1.592	1.667	1.544	0.457	0.318	0.387	0.528	0.446	0.529	0.172	0.1266	0.154	1.656	1.325	1.734	0.664	0.443	0.616	1.69	1.518	1.566	1.054	1.142	0.917	0.98	1.157
A-252	221.924	199.076	428.1374	430.1444	194.079	2.91E+04	1	1	Tier 3 zero-reaction											1	33	637	0	1.083	0.524	0.478	0.594	0.566	0.267	2.867	1.205	0.558	0.746	0.204	1.39	0.595	1.492	0.78	0.562	0.177	0.151	2.625	1.508	1.268	1.233	2.68	2.353	1.022	1.129
A-253	221.954	199.099	550.1386	552.1447	316.0803	3.18E+03	1	1	Tier 3 one-reaction											0	8	265	0.1515	1.0524	0.278	0.2779	0.2894	0.3735	0.3521	1.157	0.736	0.97	0.563	0.725	0.551	0.992	0.56	0.96	0.436	0.481	0.387	1.56	2.358	1.732	0.757	0.804	0.591	0.992	0.919
A-254	221.959	199.102	480.1805	482.1873	246.1221	8.20E+03	1	1	Tier 1	AN01906008	HMDB0029126	Valyl-Glutamate	1.18	1.5									0	0.756	0.831	0.917	0.629	0.538	0.425	0.682	0.579	0.617	0.782	0.806	0.781	1	0.64	0.768	0.341	0.64	0.357	1.68	1.339	1.91	1.206	1.478	1.49	0.942	1.079
A-255	222.315	199.371	384.1109	386.118	150.0526	7.65E+03	1	1	Tier 3 zero-reaction											10	58	592	0	1.266	1.296	0.939	0.47	0.481	0.518	1.004	1.161	0.852	1.777	1.717	1.621	1.454	0.759	1.178	1.422	1.524	1.34	0.61	0.629	0.826	0.372	0.419	0.439	0.994	1.088
A-256	222.352	199.399	388.1694	390.1754	154.1111	6.76E+03	1	1	Tier 3 one-reaction											0	4	114	0.0606	0.772	0.623	0.579	0.139	0.1046	0.233	2.37	3.846	2.05	0.14	0.371	0.868	3.868	2.543	3.086	0.16	0.134	0.098	1.384	1.102	1.018	0.1005	0.248	0.077	1.114	0.867
A-257	222.47	199.488	413.0843	415.0906	179.026	3.33E+04	1	1	Tier 3 one-reaction											0	11	337	0.3636	1.202	1.475	1.223	1.983	2.075	1.948	0.245	0.287	0.466	0.96	0.95	0.53	0.631	0.54	0.658	1.015	1.47	1.168	0.0147	0.0115	0.0122	0.0133	0.0123	0.0127	0.622	0.604
A-258	222.509	199.517	406.0595	408.0661	172.0012	6.01E+03	1	1	Tier 3 one-reaction											0	6	86	0	0.761	0.906	0.972	1.489	1.356	1.255	0.64	0.674	0.847	2.03	2.458	1.774	1.349	1.232	1.268	1.789	2.408	1.854	0.548	0.649	0.598	0.765	1.125	0.876	1.043	1.094
A-259	223.321	200.129	367.0962	369.1028	133.0379	2.65E+05	1	1	Tier 2						AN00428000	C00049	Isomer 1 of Aspartic acid	1.17	48.4				0	0.846	0.871	0.917	0.793	0.746	0.715	0.608	0.792	1.067	0.701	0.697	0.675	0.729	0.757	0.74	0.699	0.616	0.515	0.549	0.578	0.561	1.65	0.708	0.69	0.799	0.754
A-262	223.993	200.636	442.1176	444.1241	208.0592	6.08E+03	1	1	Tier 3 zero-reaction											1	49	645	0	1.156	1.138	1.194	0.675	0.412	0.61	1.841	1.974	1.196	0.519	0.624	0.739	0.705	1.101	0.862	0.467	0.781	0.319	0.638	0.747	0.755	0.522	0.649	0.809	0.778	0.821
A-T335	224	200.64	422.1744	424.1808	188.1161	5.09E+03	1	1	Tier 1	AN01133009	HMDB0000446	N-Alpha-acetyllysine	0.59	3.8									0.0909	0.952	1.143	1.061	1.259	0.8358	0.972	1.405	1.566	1.56	0.713	0.905	0.898	1.651	1.222	1.699	1.03	1.021	1	0.854	0.81	0.89	1.027	0.894	0.777	1.12	0.982
A-263	224.145	200.75	390.0646	392.0716	156.0063	5.69E+03	1	1	Tier 3 zero-reaction											1	7	174	0	0.726	0.794	0.738	0.942	0.777	0.867	2.407	2.288	2.613	1.086	1.02	1.22	1.262	1.702	1.314	0.885	1.282	0.764	0.572	1.302	0.936	0.536	0.855	0.592	1.165	1.055
A-270	225.016	201.407	282.0254	284.0319	47.9671	3.59E+05	1	1	Tier 3 only two-reaction											0	0	57	0	1.407	1.243	1.341	1.307	1.779	1.696	1.217	1.444	1.209	1.404	1.392	1.497	1.276	1.47	1.297	1.69	1.497	1.594	0.966	1.157	1.207	1.258	1.243	1.344	1.368	1.355
A-271	225.147	201.506	287.0353	289.043	105.9538	3.54E+03	2	2	Tier 3 only two-reaction											0	0	3	0	1.586	1.529	1.694	1.617	2.102	2.42	1.146	1.54	1.426	1.591	1.802	1.848	1.341	2.033	1.503	1.967	2.067	1.802	1.179	1.581	1.397	1.331	1.418	1.659	1.888	2.141
A-275	225.728	201.944	450.1699	452.1767	216.1116	4.90E+03	1	1	Tier 1	AN01516002	HMDB0029069	Threoninyl-Proline	1.34	1.3									0	0.702	0.688	0.747	0.516	0.408	0.45	0.753	0.757	0.954	0.855	0.982	1.175	1.067	0.831	0.902	0.712	0.829	0.761	1.376	1.167	1.535	1.336	1.157	0.814	0.927	1.161
A-276	227.391	203.198	478.165	480.1713	244.1067	1.48E+04	1	1	Tier 1	AN01874002	HMDB0029016	Prolyl-Glutamate	1.56	2.8									0	0.3	0.33	0.364	0.588	0.283	0.34	0.311	0.276	0.361	0.29	0.314	0.293	0.486	0.259	0.546	0.248	0.257	0.155	1.39	1.452	1.378	2.778	2.329	2.378	0.994	0.949
A-278	227.638	203.384	456.1329	458.1394	222.0746	6.29E+04	1	1	Tier 3 zero-reaction											1	53	680	0	0.974	1.944	1.025	0.354	0.343	0.35	2.276	2.102	2.065	0.427	0.402	0.587	0.739	1.116	0.867	0.395	0.457	0.321	0.539	0.726	0.711	0.506	0.656	0.6	0.966	0.964
A-279	227.784	203.493	358.0418	360.0481	123.9834	2.24E+04	1	1	Tier 3 one-reaction											0	4	93	0	0.991	0.957	0.984	0.655	0.617	0.475	0.868	1.057	0.83	0.806	0.558	0.609	1.33	1.203	1.122	0.891	0.673	1.016	1.855	1.469	1.548	1.02	1.253	1.226	1.179	0.914
A-281	228.074	203.712	409.1069	411.1133	175.0486	7.81E+03	1	1	Tier 2						AN00954000	C15996	Isomer 1 of 7-Cyano-7-carbaguanine	1.9	71.9				0	1.092	1.144	1.304	1.001	0.635	0.786	0.786	1.077	0.547	0.839	1.132	0.743	1.097	0.783	0.8	0.531	0.442	0.571	1.089	0.943	0.624	1.181	1.213	1.336	0.899	0.915
A-T1724	228.6	204.11	381.1473	383.1544	147.0895	3.92E+03	1	1	Tier 2						EF00587002	HMDB0029449	(2R,3R,4R)-2-Amino-4-hydroxy-3-methylpentanoic acid	1.89	21.6				0.2121	0.8287	0.81	0.8098	1.968	1.303	1.511	0.793	0.9107	0.9	2.142	2.35	1.426	0.7661	0.9093	0.7954	1.0172	1.322	1.261	1.055	1.245	1.183	0.932	0.938	1.178	1.232	1.126
A-285	229.662	204.909	385.1306	387.1371	151.0723	6.04E+04	1	1	Tier 3 only two-reaction											0	0	4	0.0303	2.508	2.165	2.333	1.878	1.676	1.669	1.197	1.095	0.832	0.55	0.525	1.164	0.851	1.187	0.862	1.061	0.723	0.936	0.077	0.168	0.0637	0.171	0.252	0.515	0.979	1.019
A-286	229.815	205.024	326.1056	328.1123	92.0473	4.57E+04	1	1	Tier 3 zero-reaction											1	25	436	0	0.757	0.633	0.618	0.479	0.484	0.454	1.11	1.061	0.769	0.819	0.768	0.792	1.343	0.849	1.375	0.806	0.701	0.806	0.944	0.887	0.982	1.086	1.088	1.11	0.824	0.901
A-287	230.666	205.667	428.1378	430.1439	194.0795	2.50E+05	1	1	Tier 3 zero-reaction											1	33	637	0	0.742	0.335	0.374	0.476	0.401	0.227	1.355	0.841	0.405	0.557	0.216	0.858	0.409	0.759	0.596	0.363	0.212	0.183	3.655	1.913	1.561	1.269	2.693	2.38	1.022	1.067
A-289	231.904	206.6	354.1009	356.1075	120.0426	2.18E+04	1	1	Tier 3 zero-reaction											8	35	699	0	0.591	0.571	0.605	0.891	0.89	0.891	0.561	0.617	0.619	1.947	1.882	1.464	0.988	0.868	0.871	1.524	1.354	1.406	0.829	1.006	1.066	1.066	0.967	1.056	0.808	0.918
A-290	232.651	207.163	508.1754	510.1815	274.1171	6.78E+03	1	1	Tier 3 one-reaction											0	15	351	0.2121	0.219	0.344	0.321	0.2674	0.3451	0.3253	3.327	3.767	4.251	0.2808	0.2578	0.2644	2.423	1.277	2.5	0.3226	0.302	0.305	0.522	0.518	0.523	0.542	0.577	0.472	1.025	0.984
A-291	232.913	207.36	392.1643	394.1709	158.106	4.04E+04	1	1	Tier 3 one-reaction											0	6	216	0	0.385	0.29	0.292	0.754	0.299	0.3	0.734	0.742	0.714	0.324	0.458	0.461	0.831	0.356	0.995	0.282	0.23	0.262	1.151	1.088	1.123	1.936	1.513	2.112	0.954	0.945
A-T537	233.16	207.55	362.1169	364.1239	128.0586	8.84E+06	1	1	Tier 2						BM00373003		gamma-Amino-gamma-cyanobutanoic acid	0.6	7.9				0	0.788	0.65	0.621	2.467	2.096	2.203	0.763	0.942	0.851	1.085	1.037	1.24	0.863	1.401	0.879	2.392	2.2	2.362	0.162	0.335	0.235	0.3	0.353	0.385	1.016	1.037
A-292	233.607	207.883	426.1224	428.1299	192.0641	9.72E+03	1	1	Tier 3 zero-reaction											1	38	661	0.0909	0.603	0.72	0.735	0.3	0.392	0.219	0.743	0.765	0.873	0.288	0.234	0.374	0.672	0.578	0.493	0.333	0.182	0.314	8.9595	1.472	1.177	0.584	9.4044	9.6811	0.602	0.822
A-293	233.962	208.151	408.1231	410.1296	174.0647	3.62E+05	1	1	Tier 2						AN00938003		N-Acetyl-L-Asparagine	1.61	38.8				0	0.602	0.677	0.493	1.385	1.589	1.664	0.36	0.671	0.931	0.715	0.662	0.554	0.673	1.031	0.811	2.262	1.982	1.804	0.104	0.23	0.145	0.578	0.196	0.275	0.611	0.66
A-294	234.086	208.245	262.0533	264.0599	27.995	3.43E+04	1	1	Tier 3 zero-reaction											1	4	251	0	0.65	0.715	0.492	1.108	1.372	1.518	0.45	0.637	0.903	0.71	0.674	0.54	0.693	0.976	0.777	2.177	2.08	1.698	0.246	0.434	0.274	1.133	0.33	0.51	0.636	0.697
A-296	235.134	209.035	437.0955	439.1019	203.0372	5.52E+04	1	1	Tier 3 one-reaction											0	2	9	0	0.563	0.464	0.63	0.702	0.614	0.868	0.48	0.51	0.485	1.352	1.432	1.026	0.52	0.405	0.464	1.251	1.64	1.343	0.664	0.745	0.975	0.727	0.702	0.726	0.874	0.905
A-297	235.63	209.408	334.1222	336.1288	100.0639	1.99E+04	1	1	Tier 3 one-reaction											0	3	242	0	0.998	0.758	0.709	2.881	2.092	2.224	0.715	0.868	0.667	1.07	0.931	1.171	0.948	1.437	0.849	2.489	2.364	2.585	0.168	0.337	0.288	0.351	0.388	0.511	1	1.027
A-299	235.812	209.546	406.1434	408.1488	172.085	2.09E+04	1	1	Tier 1	AN00914000	HMDB0000721	Glycyl-Proline	0.61	1.6									0	0.916	1.102	1.09	0.796	0.619	0.707	1.176	1.113	1.433	0.834	0.896	0.834	1.731	1.081	1.68	0.961	0.933	0.851	0.49	0.453	0.528	0.566	0.561	0.508	1.103	1.118
A-T20	235.91	209.62	323.1059	325.1129	89.0477	1.98E+06	1	1	Tier 1	AN00124003	HMDB0000056	Beta-Alanine	1.28	2.2									0	0.466	0.58	0.688	1.19	0.722	0.764	0.76	0.843	0.85	0.807	0.926	0.659	0.816	0.7	0.638	0.724	0.897	0.798	0.893	1.194	1.119	2.14	1.908	1.411	1.075	1.045
A-301	235.998	209.686	366.0646	368.0711	132.0062	4.62E+05	1	1	Tier 2						AN00414001	C03981	2-Hydroxyethylenedicarboxylic acid	0.97	16.3				0	0.693	0.832	0.74	0.533	0.47	0.559	0.956	0.88	1.125	1.252	1.44	1.059	1.216	0.916	1.203	0.923	1.182	0.928	0.811	1.119	0.965	1.031	1.305	1.105	1.147	1.137
A-302	236.058	209.731	396.1127	398.1185	162.0543	6.99E+04	1	1	Tier 3 zero-reaction											5	81	741	0	0.902	1.083	1.063	0.361	0.362	0.382	2.336	2.091	2.175	0.791	0.692	1.041	1.216	1.572	1.397	0.868	0.971	0.695	0.63	0.942	0.748	0.617	0.686	0.775	1.012	1.008
A-303	236.216	209.85	392.1245	394.1336	158.0661	2.56E+04	1	1	Tier 2						AN00716000	C16432	5-Hydroxyectoine	7.72	23.9				0	1.704	1.697	1.265	0.9	1.151	1.12	1.395	1.906	1.404	1.789	1.479	1.829	1.469	2.15	1.965	1.722	1.197	1.288	2.332	2.414	2.662	1.526	1.442	1.488	2.321	1.638
A-304	236.292	209.907	386.1511	388.1577	152.0928	1.73E+04	1	1	Unidentified														0	2.454	3.236	2.505	0.927	0.667	0.693	1.435	1.338	1.417	0.232	0.184	0.144	1.935	1.022	1.456	0.242	0.358	0.231	0.217	0.296	0.299	0.076	0.139	0.035	1.123	1.081
A-305	236.378	209.972	456.1328	458.1393	222.0744	2.00E+04	1	1	Tier 3 zero-reaction											1	53	680	0	0.927	1.586	1.005	0.376	0.342	0.358	2.249	2.148	2.117	0.422	0.437	0.578	0.758	1.051	0.865	0.489	0.482	0.31	0.598	0.724	0.767	0.531	0.638	0.624	0.908	0.948
A-306	236.455	210.03	435.2316	437.2378	201.1733	5.60E+03	1	1	Tier 3 one-reaction											0	5	78	0	1.928	0.261	0.316	0.229	0.746	0.336	0.432	0.708	0.744	1.148	1.444	1.592	0.503	0.756	0.866	0.584	0.557	0.277	1.335	0.412	0.383	0.222	0.595	4.366	1.01	0.939
A-307	236.718	210.229	466.081	468.0869	232.0227	6.35E+03	1	1	Tier 3 one-reaction											0	4	123	0	1.108	0.913	1.016	0.812	0.922	0.863	0.917	1.363	1.289	1.183	1.054	1.1	1.071	1.119	1.215	1.144	1.1	1.226	0.585	0.778	0.675	0.843	0.863	0.8	0.99	1.186
A-308	236.775	210.271	465.579	467.5856	463.0414	7.91E+03	2	2	Tier 3 one-reaction											0	2	84	0	0.831	0.643	0.947	0.653	0.911	0.841	0.927	1.063	0.984	0.888	0.774	0.865	0.924	1.011	0.963	1.151	1.098	0.846	0.538	0.621	0.785	0.807	0.776	0.828	1.055	1.063
A-309	236.8	210.29	498.18	500.1856	264.1216	4.60E+03	1	1	Tier 3 one-reaction											0	16	352	0	0.63	0.723	0.6	0.828	0.554	0.611	1.135	1.303	1.237	0.533	0.679	0.627	1.399	0.925	1.526	0.604	0.371	0.502	1.313	1.397	1.343	0.978	1.049	0.994	1.03	1.012
A-310	236.953	210.406	465.5789	467.5854	231.5206	1.06E+04	1	1	Unidentified														0	0.831	0.643	0.947	0.653	0.911	0.841	0.927	1.063	0.984	0.888	0.774	0.865	0.924	1.011	0.963	1.151	1.098	0.846	0.538	0.621	0.785	0.807	0.776	0.828	1.055	1.063
A-311	237.125	210.536	442.1175	444.1244	208.0592	4.93E+03	1	1	Tier 3 zero-reaction											1	49	625	0	1.981	1.817	1.585	0.891	1.049	0.921	1.663	1.416	1.151	0.508	0.451	0.533	0.813	1.031	0.869	0.727	0.549	0.563	0.681	0.742	0.818	0.759	0.698	0.788	0.943	1.03
A-312	237.172	210.571	364.1694	366.1759	130.111	6.68E+04	1	1	Tier 1	AN00400000	C02714	N-Acetylputrescine	1.21	1.6									0	1.845	2.616	1.98	0.493	0.448	0.526	1.002	1.046	1.267	0.144	0.267	0.267	1.405	0.787	1.152	0.183	0.375	0.346	0.427	0.236	0.379	0.051	0.245	0.036	0.776	0.903
A-313	237.232	210.616	330.0796	332.0862	96.0212	1.88E+05	1	1	Tier 3 one-reaction											0	4	315	0	0.572	0.661	0.533	0.159	0.168	0.169	2.871	2.508	2.679	0.915	0.803	1.323	1.531	1.875	1.679	1.038	1.223	0.814	0.376	0.842	0.569	0.389	0.458	0.567	1.011	1.039
A-315	237.569	210.87	439.1782	441.1866	205.1199	7.42E+03	1	1	Tier 3 one-reaction											0	5	89	0.303	0.9325	0.581	0.9112	0.542	1.2246	0.515	1.0068	1.0248	1.572	0.9965	0.915	0.549	1.361	1.0232	1.158	1.1446	1.0717	1.0825	0.631	1.001	0.874	1.395	0.967	1.419	0.994	1.378
A-316	237.659	210.938	303.1165	305.1239	69.0582	1.07E+04	1	1	Tier 3 one-reaction											0	2	183	0	0.806	0.668	0.695	0.734	0.618	0.699	0.613	0.692	0.616	0.543	0.532	0.508	0.742	0.731	0.929	0.728	0.767	0.714	0.854	0.814	0.944	1.401	1.011	1.352	1.001	1.065
A-317	237.698	210.967	437.1494	439.1559	203.0911	1.28E+04	1	1	Tier 3 one-reaction											0	11	256	0.0303	1.855	2.285	1.784	1.157	1.227	1.356	0.628	0.871	1.238	0.421	0.374	0.576	0.676	0.958	0.863	0.98	0.649	0.861	0.116	0.181	0.0956	0.319	0.209	0.348	0.666	0.667
A-318	238.699	211.722	428.1377	430.1444	194.0794	8.09E+04	1	1	Tier 3 zero-reaction											1	33	637	0	0.742	0.362	0.48	0.454	0.345	0.295	1.147	0.94	0.573	0.822	0.386	1.266	0.556	0.888	0.877	0.467	0.389	0.331	3.377	1.735	1.574	1.127	2.434	1.961	1.043	1.095
A-321	240.073	212.758	550.1756	552.1817	316.1172	9.17E+03	1	1	Tier 3 one-reaction											0	9	297	0.0909	0.901	1.087	1.09	0.384	0.329	0.294	0.321	0.559	0.3	0.1096	0.126	0.134	0.291	0.245	0.31	0.1259	0.1179	0.119	2.064	2.276	2.271	1.588	1.409	1.448	1.188	1.01
A-322	240.109	212.785	388.122	390.1283	154.0637	1.01E+04	1	1	Tier 3 zero-reaction											1	24	412	0.0606	1.03	1.216	1.04	0.392	0.354	0.331	0.353	0.384	0.402	0.133	0.205	0.173	0.381	0.305	0.35	0.0895	0.105	0.0846	2.359	2.46	2.727	1.865	1.827	1.669	0.94	0.944
A-323	240.911	213.39	412.108	414.1168	178.0497	5.35E+03	1	1	Tier 3 one-reaction											0	6	178	0	0.505	0.61	0.552	0.254	0.362	0.46	1.552	1.314	1.201	0.771	0.737	0.743	0.728	1.072	0.896	0.824	0.79	0.623	0.45	0.65	0.549	0.524	0.48	0.486	0.662	0.684
A-324	240.962	213.428	317.1318	319.139	83.0735	4.41E+03	1	1	Tier 3 one-reaction											0	2	188	0	1.042	0.982	0.905	0.951	1.211	1.307	0.864	1.104	1.007	1.001	0.913	0.887	0.941	0.986	0.929	1.136	0.998	1.023	0.94	0.906	0.96	0.964	0.922	0.933	0.983	0.98
A-325	241.402	213.759	438.1702	440.1775	204.1119	1.79E+04	1	1	Tier 1	AN01349001	HMDB0029052	Seryl-Valine	1.94	2.9									0	0.573	0.384	0.472	0.406	0.37	0.392	1.043	1.058	1.154	0.803	0.818	1.114	1.28	0.941	1.025	0.537	0.671	0.51	2.077	1.23	1.633	1.221	1.264	1.131	1.223	1.363
A-326	241.874	214.116	364.085	366.0942	130.0267	2.97E+04	1	1	Tier 3 zero-reaction											4	40	464	0	1.106	1.326	1.122	0.697	0.526	0.679	0.773	0.566	1.076	1.142	1.161	0.84	2.409	0.646	0.924	0.723	1.532	0.859	1.495	0.955	0.641	0.953	1.669	0.648	1.115	1.273
A-327	241.901	214.136	330.0806	332.0872	96.0223	2.86E+05	1	1	Tier 3 only two-reaction											0	0	2	0	0.602	0.675	0.542	0.162	0.167	0.17	2.821	2.505	2.647	0.915	0.804	1.325	1.517	1.905	1.669	1.039	1.218	0.831	0.391	0.851	0.612	0.39	0.485	0.57	1.006	1.037
A-328	242.571	214.641	374.0825	376.0892	140.0242	1.05E+04	1	1	Tier 3 one-reaction											0	6	31	0	0.731	0.441	0.553	1.171	0.905	0.746	0.823	0.918	0.578	1.408	1.153	1.112	1.046	1.646	0.959	2.117	1.955	1.877	1.056	1.139	1.192	1.377	1.23	0.849	1.066	1.285
A-329	242.661	214.709	408.1604	410.1671	174.1021	1.91E+04	1	1	Tier 1	AN00943003	HMDB0029127	Valyl-Glycine	4.06	1.7									0	0.762	0.469	0.696	0.428	0.37	0.262	0.948	0.763	1.054	0.711	0.823	1.15	1.377	1.116	1.147	0.567	0.539	0.513	2.703	1.362	1.661	0.882	0.92	0.799	1.096	1.186
A-331	243.347	215.226	362.0706	364.0794	128.0123	3.59E+04	1	1	Tier 3 only two-reaction											0	0	12	0	0.585	0.621	0.62	1.046	0.813	0.811	0.473	0.452	0.919	1.942	1.932	1.474	1.217	0.999	0.861	1.18	1.403	1.175	1.07	1.194	0.895	1.172	1.232	1.133	0.957	1.084
A-333	243.576	215.399	392.0811	394.0878	158.0228	9.67E+03	1	1	Tier 2						BM00711002	C02501	2-Hydroxymuconic acid	3.16	37				0	0.682	0.665	0.522	0.227	0.297	0.306	2.468	1.952	2.153	1.085	0.826	1.368	1.339	1.93	1.499	1.062	1.143	1.096	0.37	0.845	0.506	0.347	0.44	0.579	0.999	1.038
A-334	243.742	215.524	479.1497	481.1556	245.0914	5.23E+03	1	1	Tier 3 one-reaction											0	10	372	0.5455	0.1496	0.1937	0.1616	0.3269	0.3015	0.272	0.4324	0.362	0.4075	0.8568	1.1057	0.7733	0.4248	0.2759	0.4094	0.6758	0.689	0.7723	3.237	3.927	2.537	1.813	4.418	2.695	1.025	0.865
A-335	244.21	215.876	383.1459	385.1523	149.0875	4.04E+03	1	1	Tier 3 only two-reaction											0	0	40	0.4545	0.1199	0.1172	0.1465	0.122	0.1575	0.1484	2.586	3.28	3.684	0.718	0.608	0.593	3.242	1.739	1.919	1.087	1.329	0.97	0.1073	0.1051	1.6995	0.121	0.24	0.1159	1.257	1.227
A-336	244.224	215.887	396.1119	398.1181	162.0535	1.63E+05	1	1	Tier 3 zero-reaction											5	81	735	0	0.848	1.013	0.86	0.295	0.305	0.316	2.502	2.313	2.398	0.788	0.702	1.129	1.314	1.632	1.431	0.913	1.074	0.709	0.444	0.836	0.612	0.544	0.593	0.685	1.025	1.053
A-337	244.618	216.184	458.0573	460.0622	447.998	2.72E+03	2	2	Tier 3 one-reaction											0	2	51	0	1.958	1.541	1.295	1.873	2.083	1.867	1.535	1.403	1.828	2.325	2.123	1.99	1.693	1.615	1.301	1.894	2.28	2.19	1.892	2.097	2.148	3.207	2.557	1.977	2.088	1.979
A-339	245.036	216.499	479.1966	481.2033	245.1383	1.30E+04	1	1	Tier 1	AN01890004	HMDB0028924	Leucyl-Asparagine	1.53	3.1									0	0.64	0.391	0.469	0.317	0.45	0.211	1.032	1.142	1.528	0.669	0.671	0.803	1.767	1.034	1.355	0.475	0.435	0.515	1.871	1.179	1.25	0.851	0.97	0.798	0.968	1.049
A-340	245.199	216.622	365.1182	367.1237	131.0598	5.71E+04	1	1	Tier 1	AN00406002	C00430	5-Aminolevulinic acid	4.38	1.9									0.1212	0.849	0.824	0.753	1.403	1.336	1.038	1.489	1.263	1.197	1.652	1.948	1.643	0.78	0.936	0.921	1.202	2.015	1.321	0.7694	1.4428	0.778	0.7877	0.251	0.456	1.054	1.032
A-341	245.377	216.756	403.1077	405.113	169.0494	2.05E+04	1	1	Tier 3 one-reaction											0	11	262	0.0303	1.187	1.118	1.192	0.747	0.743	0.455	0.428	0.957	0.671	1.232	0.629	0.77	0.6377	0.946	0.614	0.35	0.907	1.316	0.185	0.202	0.215	0.198	0.283	0.167	0.687	0.618
A-342	245.577	216.907	539.6382	541.6445	305.5798	2.23E+04	1	1	Unidentified														0.3636	0.2836	0.2772	0.2771	0.2886	0.3725	0.3511	0.584	0.512	0.345	2.581	2.841	2.814	0.353	0.237	0.41	1.897	4.085	1.529	0.2538	0.2485	0.2624	0.2863	0.2664	0.2742	1.152	1.064
A-343	245.59	216.917	458.055	460.06	223.9967	3.97E+03	1	1	Tier 3 only two-reaction											0	0	30	0	1.958	1.541	1.295	1.873	2.083	1.867	1.535	1.432	1.766	2.325	2.123	1.99	1.854	1.615	1.301	1.894	2.28	2.19	1.892	2.097	2.066	3.207	2.586	1.977	2.088	1.979
A-344	245.674	216.98	486.1799	488.1865	252.1215	6.17E+03	1	1	Tier 2						AN01998001		Prolyl-Histidine	1.49	28.3				0	1.845	2.183	2.339	0.337	0.251	0.269	0.449	0.309	0.438	0.164	0.221	0.295	1.251	1.038	1.087	0.489	0.223	0.616	0.894	1.44	1.177	0.741	1.055	0.827	0.975	1.179
A-345	245.869	217.128	620.1632	622.1688	386.1049	5.19E+03	1	1	Tier 3 one-reaction											0	19	337	0.3636	0.2035	0.1989	0.1989	0.2071	0.2672	0.2519	0.574	0.483	0.347	2.333	2.856	2.589	0.477	0.279	0.645	1.653	3.812	1.39	0.1821	0.1783	0.1883	0.2054	0.1911	0.1967	1.035	0.74
A-346	245.941	217.182	428.1378	430.1445	194.0795	1.42E+04	1	1	Tier 3 zero-reaction											1	33	637	0	0.876	0.481	0.463	0.532	0.438	0.306	1.5	0.94	0.573	1.031	0.519	1.273	0.712	0.892	0.89	0.467	0.521	0.441	2.127	1.241	1.199	0.881	1.898	1.57	1.033	1.035
A-347	245.978	217.209	483.1429	485.1508	249.0846	3.93E+03	1	1	Tier 3 zero-reaction											2	41	627	0	1.456	1.77	1.591	0.54	1.664	0.935	1.986	2.53	1.719	1.058	0.768	0.938	0.837	1.353	1.12	0.971	1.413	1.037	1.022	1.111	1.094	1.04	0.991	0.944	1.137	1.34
A-348	246.077	217.284	493.2122	495.2188	259.1539	8.82E+03	1	1	Tier 1	AN02092003	HMDB0028905	Isoleucyl-Glutamine	1.34	0.5									0	0.585	0.538	0.573	0.416	0.506	0.317	1.108	1.102	1.214	0.837	0.761	0.823	1.345	1.087	1.157	0.591	0.508	0.395	1.936	1.284	1.671	0.674	0.838	0.825	1.009	0.985
A-349	246.382	217.514	539.1366	541.143	305.0783	3.88E+04	1	1	Tier 3 one-reaction											0	4	211	0.3636	0.1835	0.1793	0.1793	0.1867	0.2409	0.2271	0.539	0.479	0.313	2.329	2.33	2.225	0.35	0.252	0.407	1.822	3.927	1.394	0.1642	0.1608	0.1697	0.1852	0.1723	0.1774	0.916	0.96
A-350	246.396	217.525	458.1093	460.1162	448.102	7.94E+03	2	2	Tier 3 one-reaction											0	7	308	0.303	0.0401	0.0392	0.0391	0.0408	0.0526	0.0496	0.483	0.369	0.239	2.02	1.562	1.723	0.321	0.223	0.387	1.369	3.41	1.318	0.045	0.0351	0.072	0.0404	0.0376	0.0387	0.9	0.852
A-352	247.165	218.104	478.1288	480.1352	244.0704	2.41E+05	1	1	Tier 1	AN01868000	C00299	Uridine	1.92	4.5									0	0.788	0.658	0.649	0.779	0.56	0.57	0.764	0.943	1.047	1.835	2.142	1.383	0.974	0.574	0.864	0.859	1.502	0.861	0.715	0.628	0.902	0.423	0.699	0.685	1.042	0.982
A-353	247.313	218.216	366.1009	368.1075	132.0426	4.66E+04	1	1	Tier 3 zero-reaction											7	69	753	0	0.929	0.688	0.693	0.807	0.647	0.697	0.738	0.975	0.89	1.805	1.729	1.281	1.016	0.633	0.87	0.787	1.412	0.837	0.864	0.721	1.041	0.471	0.746	0.698	1.051	0.979
A-354	247.588	218.423	470.1486	472.1548	236.0903	7.76E+03	1	1	Tier 3 one-reaction											0	25	586	0	0.588	0.754	0.905	0.338	0.479	0.455	0.996	1.146	1.129	0.852	0.896	0.997	1.225	0.997	0.987	0.878	0.756	1.128	1.325	1.017	1.645	1.146	1.105	1.11	1.065	1.04
A-355	248.111	218.817	340.0852	342.0918	106.0269	7.10E+04	1	1	Tier 3 zero-reaction											2	19	425	0	1.62	1.808	1.734	0.977	0.842	0.891	1.086	1.007	1.09	1.018	1.06	1.063	1.238	0.862	1.306	0.723	0.941	0.729	0.711	0.903	0.788	0.638	0.991	0.953	1.172	1.048
A-356	248.626	219.206	323.3388	325.3463	89.2805	4.80E+04	1	1	Unidentified														0	2.512	2.008	1.697	3.192	1.294	1.514	1.857	1.673	1.454	1.465	1.511	1.426	0.321	1.076	0.706	0.897	0.754	0.558	0.466	1.147	0.504	0.976	0.715	1.135	1.545	1.202
A-359	249.278	219.697	464.0828	466.0898	230.0244	1.52E+04	1	1	Tier 3 one-reaction											0	6	117	0	0.52	0.504	0.485	0.578	0.598	0.755	0.35	0.471	0.418	0.609	0.706	0.603	0.577	0.599	0.564	0.717	0.754	0.702	0.509	0.571	0.458	0.616	0.693	0.629	0.521	0.507
A-360	249.326	219.732	464.0831	466.09	460.0495	1.66E+04	2	2	Tier 3 one-reaction											0	1	77	0	0.52	0.504	0.485	0.578	0.598	0.755	0.35	0.471	0.418	0.609	0.706	0.603	0.577	0.599	0.564	0.717	0.754	0.702	0.509	0.571	0.458	0.616	0.693	0.629	0.556	0.507
A-T19	249.45	219.83	323.1058	325.1126	89.0477	1.99E+07	1	1	Tier 1	AN00124000	HMDB0000161	Alanine	0.06	1.9									0	1.13	1.104	1.049	1.276	1.277	1.221	0.953	1.121	1.012	1.054	1.013	1.037	0.725	1.027	0.862	1.083	1.005	0.938	0.695	0.85	0.766	0.94	0.829	0.912	1.1	1.09
A-361	250.813	220.852	309.1269	311.1335	75.0686	4.10E+04	1	1	Tier 2						AN00077000	C03194	Isomer 1 of (R)-1-Aminopropan-2-ol	0.63	32.1				0	0.952	0.968	1.008	0.624	0.633	0.774	1.304	1.72	1.615	1.537	1.487	1.15	1.42	0.947	1.577	0.561	0.605	0.986	1.199	1.543	1.432	0.954	0.935	1.089	1.201	1.123
A-362	252.411	222.055	255.1492	257.1558	21.0909	1.58E+04	1	1	Unidentified														0.1818	0.901	1.296	1.794	0.216	0.329	0.449	0.135	0.198	0.313	0.1336	0.1226	0.1257	0.534	0.435	0.422	0.1534	0.1436	0.1451	0.929	1.495	1.786	1.843	1.325	1.629	1.111	1.037
A-363	253.514	222.886	612.6664	614.6728	378.6081	2.82E+04	1	1	Unidentified														0.5455	0.2323	0.2271	0.227	0.2364	0.3051	0.2877	0.2007	0.2553	0.226	0.2483	0.228	0.2338	0.2148	0.2549	0.223	0.2852	0.267	0.2697	0.301	0.486	0.269	7.11	5.671	7.38	1.096	1.122
A-364	253.713	223.035	531.1386	533.1454	297.0802	2.56E+04	1	1	Tier 3 one-reaction											0	5	153	0.697	0.4799	0.469	0.4689	0.4884	0.6302	0.5942	0.4145	0.5274	0.4668	0.5129	0.4709	0.4828	0.4437	0.5266	0.4606	0.5891	0.5515	0.5571	0.421	0.574	0.555	5.51	5.288	6.86	0.992	1.016
A-365	254.737	223.806	479.1485	481.1542	245.0902	8.59E+03	1	1	Tier 3 one-reaction											0	10	354	0	0.149	0.266	0.161	0.43	0.389	0.316	0.543	0.437	0.488	0.857	1.083	0.85	0.427	0.276	0.444	0.766	0.925	0.882	2.231	2.471	1.416	1.217	2.471	1.684	1.006	1.023
A-366	255.154	224.121	406.1438	408.1504	172.0854	1.90E+04	1	1	Tier 1	AN00914001	HMDB0011178	Prolyl-Glycine	1.63	2.5									0	0.542	0.521	0.572	1.245	0.656	0.765	0.764	0.866	0.573	0.488	0.48	0.888	0.825	0.848	0.922	0.787	0.539	0.709	0.634	0.776	0.621	1.275	0.797	0.915	1.089	1.084
A-367	255.507	224.386	344.0356	346.0407	109.9773	1.19E+04	1	1	Tier 3 one-reaction											0	3	126	0	0.712	0.721	1.662	0.456	0.355	0.453	0.356	0.21	0.455	1.174	1.391	0.694	0.792	0.458	0.458	0.433	1.502	0.465	1.485	1.626	1.381	0.857	1.193	0.966	1.218	1.231
A-369	255.882	224.668	312.0908	314.0965	78.0325	1.05E+04	1	1	Tier 3 only two-reaction											0	0	1	0	0.914	0.741	0.846	0.876	0.726	0.919	0.859	0.932	0.53	0.721	0.698	0.677	0.785	0.769	0.864	0.816	0.7	0.665	0.765	0.829	0.868	1.213	0.777	0.95	0.797	0.807
A-370	256.79	225.352	390.1042	392.109	156.0459	4.96E+04	1	1	Tier 3 only two-reaction											0	0	95	0	0.94	1.191	1.126	1.05	1.477	1.298	1.103	1.35	1.489	0.987	1.061	1.054	0.832	1.325	0.919	1.328	1.161	1.185	0.554	0.675	0.647	0.824	0.791	0.801	1.199	1.139
A-371	257.043	225.543	380.0758	382.0833	146.0175	1.28E+04	1	1	Tier 3 only two-reaction											0	0	5	0	0.81	0.613	0.531	0.505	0.533	0.49	1.182	2.021	2.057	1.015	1.214	0.882	2.201	1.714	2.239	1.095	1.049	0.715	1.723	1.661	1.25	0.771	1.048	0.49	1.135	1.159
A-372	257.314	225.746	426.1246	428.1295	192.0663	4.35E+03	1	1	Tier 3 one-reaction											0	3	192	0	0.841	1.089	1.105	0.459	0.454	0.679	1.115	1.172	1.415	0.927	0.973	0.964	0.921	0.714	1.066	0.81	0.9	0.718	1.34	1.666	1.491	1.098	0.955	1.183	1.09	1.069
A-373	257.595	225.958	423.1229	425.129	189.0645	9.19E+03	1	1	Tier 2						BM01144000	C03871	L-2-Amino-6-oxoheptanedioic acid	1.8	53.4				0	1.755	1.472	1.372	2.135	0.796	1.256	0.741	0.478	0.509	0.633	0.519	0.623	0.928	0.859	0.643	0.481	0.659	0.555	1.267	1.022	1.002	2.08	4.411	2.625	1.39	1.432
A-374	257.704	226.04	480.1804	482.1868	246.1221	2.19E+04	1	1	Tier 1	AN01906006	HMDB0028903	Isoleucyl-Aspartate	1.06	2.6									0	0.453	0.415	0.566	0.521	0.414	0.387	0.773	0.664	0.749	0.441	0.527	0.565	0.968	0.673	1.014	0.36	0.486	0.441	1.729	1.462	1.67	1.645	1.656	1.453	1.019	1.001
A-375	258.012	226.272	520.1279	522.134	286.0696	4.37E+03	1	1	Tier 2						AN02485001		Diphenol glucuronide	1.32	59.3				0.0909	1.813	2.218	2.008	2.181	1.902	1.816	0.1806	0.306	0.194	0.35	0.183	0.289	0.292	0.252	0.2054	0.321	0.173	0.2427	0.731	0.851	0.957	0.273	0.334	0.339	0.978	0.968
A-377	258.679	226.774	274.1073	276.114	40.049	1.35E+04	1	1	Unidentified														0	0.716	0.653	0.717	1.924	1.547	1.58	0.485	0.364	0.683	3.393	3.523	2.542	1.949	2	2.106	2.497	2.582	2.112	0.953	1.178	0.884	1.555	1.685	1.438	1.012	1.092
A-378	258.735	226.816	468.1262	470.1319	234.0679	7.42E+03	1	1	Tier 3 one-reaction											0	19	259	0.0909	3.981	4.171	4.16	1.273	1.197	0.895	0.25	0.453	0.374	0.34	0.1635	0.248	0.67	0.525	0.582	0.445	0.483	1.33	0.423	0.4706	0.324	0.805	0.591	0.319	1.102	1.065
A-379	259.628	227.488	367.0963	369.1028	133.038	3.64E+05	1	1	Tier 3 zero-reaction											3	28	497	0	0.761	0.906	0.847	0.706	0.786	0.875	0.599	0.861	1.364	0.599	0.58	0.508	0.712	0.743	0.629	0.872	0.6	0.503	0.616	0.649	0.638	2.208	0.674	0.765	0.677	0.705
A-382	260.509	228.152	354.1009	356.1075	120.0426	1.42E+04	1	1	Tier 3 zero-reaction											8	35	699	0	0.536	0.5	0.455	0.778	0.804	0.781	0.621	0.676	0.461	1.692	1.472	1.208	0.9	0.826	0.934	1.309	1.436	1.116	1.249	1.166	1.28	1.552	0.997	1.089	0.799	0.711
A-383	260.643	228.253	540.637	542.6433	306.5787	4.80E+04	1	1	Unidentified														0	0.51	0.715	0.812	1.904	0.972	1.225	0.586	0.658	1.079	2.898	2.943	2.332	0.462	0.375	0.407	1.377	2.763	1.41	0.544	0.796	0.964	0.713	0.626	0.782	1.157	1.217
A-384	260.773	228.351	502.6193	504.6257	268.561	6.28E+03	1	1	Unidentified														0	0.499	0.81	0.748	1.597	0.892	1.018	0.49	0.62	1.169	2.299	2.811	2.116	0.417	0.288	0.328	1.231	2.425	1.482	0.52	0.836	0.99	0.623	0.566	0.721	1.138	1.235
A-385	260.804	228.374	437.1381	439.1446	203.0797	1.46E+04	1	1	Tier 3 one-reaction											0	36	575	0	1.583	1.938	1.573	0.773	0.769	0.765	2.068	1.728	1.788	0.453	0.522	0.584	0.779	1.003	0.854	0.44	0.528	0.456	0.668	0.92	0.824	0.771	0.786	0.669	1.073	1.083
A-386	260.844	228.404	291.5722	293.5788	115.0278	1.31E+04	2	2	Tier 3 one-reaction											0	13	273	0.6667	0.9759	0.9537	0.9536	0.993	1.2815	1.2082	0.8429	1.0724	0.9493	1.0428	0.9575	0.9818	0.9022	1.0707	0.9366	1.1978	1.1215	1.1328	8.96	8.776	4.632	7.868	9.404	3.903	1.235	1.346
A-387	261.035	228.548	540.1353	542.142	306.077	1.03E+05	1	1	Tier 2						BP02792002	C12136	(-)-Epigallocatechin	5.56	31.9				0	0.525	0.703	0.744	1.639	0.873	1.02	0.551	0.621	1.008	2.57	2.512	2.104	0.425	0.323	0.321	1.217	2.664	1.33	0.546	0.742	0.896	0.624	0.596	0.719	1.097	1.113
A-T1096	261.05	228.56	540.1355	542.1421	306.074	9.42E+04	1	1	Tier 2						BP02792000	HMDB0038365	(+)-Gallocatechin	6.74	42.3				0	0.542	0.71	0.768	1.672	0.896	1.035	0.543	0.563	1.038	2.559	2.541	2.14	0.423	0.336	0.332	1.224	2.539	1.316	0.542	0.741	0.857	0.623	0.599	0.72	1.095	1.1
A-389	261.293	228.742	396.1115	398.1181	162.0532	7.59E+05	1	1	Tier 3 zero-reaction											5	81	735	0	0.968	1.325	1.133	0.32	0.32	0.343	2.365	2.126	2.306	0.494	0.46	0.678	0.845	1.151	0.917	0.535	0.587	0.445	0.473	0.764	0.629	0.518	0.623	0.619	1.005	0.992
A-390	261.495	228.895	502.6192	504.625	537.1216	4.69E+03	2	2	Tier 3 one-reaction											0	2	193	0	0.499	0.81	0.748	1.552	0.892	1.018	0.49	0.62	1.169	2.466	2.811	2.116	0.417	0.288	0.328	1.185	2.376	1.482	0.52	0.836	0.99	0.623	0.566	0.721	1.138	1.156
A-391	262.256	229.467	680.0723	682.0779	446.014	3.12E+03	1	1	Tier 3 one-reaction											0	4	99	0	0.887	0.965	0.913	1.047	0.688	1.185	1.172	1.06	1.362	1.187	1.046	1.178	1.093	1.015	1.217	1.003	1.267	0.971	0.859	0.887	0.877	1.504	1.013	0.912	1.052	1.443
A-392	262.329	229.522	392.128	394.1345	158.0696	1.59E+04	1	1	Tier 2						AN00716000	C16432	Isomer 1 of 5-Hydroxyectoine	1.2	4.2				0	0.698	0.52	0.539	0.583	0.445	0.495	0.758	1.021	0.805	1.269	1.105	1.057	0.984	0.823	0.874	0.68	0.894	0.728	0.959	1.073	1.095	0.778	0.639	2.258	0.964	0.99
A-393	262.561	229.697	284.1757	286.1825	50.1174	1.01E+04	1	1	Unidentified														0	0.343	0.342	0.221	0.41	0.306	0.232	1.491	1.468	1.182	0.15	0.199	0.279	1.06	0.729	0.984	0.516	0.195	0.357	0.502	0.431	0.795	0.848	0.728	0.792	0.964	0.865
A-394	262.611	229.735	303.1165	305.1233	69.0582	1.72E+04	1	1	Tier 3 one-reaction											0	2	183	0	0.545	0.478	0.566	0.594	0.785	0.66	0.988	1.214	0.874	0.518	0.557	0.497	0.852	0.855	0.876	0.782	0.544	0.742	0.561	0.534	0.776	0.967	0.788	0.85	0.885	0.95
A-395	263.095	230.099	475.1288	477.1351	241.0705	2.34E+04	1	1	Tier 3 one-reaction											0	20	448	0.1212	0.0333	0.0261	0.0261	0.0271	0.035	0.033	2.457	2.911	3.131	0.873	1.012	0.772	2.499	1.714	2.605	0.626	0.569	0.71	0.273	0.225	2.222	0.12	0.101	0.103	1.035	1.042
A-396	263.147	230.138	405.1169	407.1244	342.1171	1.57E+04	2	2	Tier 3 zero-reaction											13	50	636	0	1.06	0.858	0.946	1.237	0.793	1.152	0.46	0.556	0.626	0.792	0.855	0.701	0.55	0.491	0.468	0.417	0.695	0.335	1.044	1.035	0.868	1.661	1.8	1.556	0.79	0.913
A-397	263.197	230.176	364.1319	366.1392	130.0735	1.23E+04	1	1	Tier 3 one-reaction											0	18	302	0	3.433	1.2	1.214	5.699	1.782	3.763	4.032	5.518	2.314	2.359	5.705	1.577	2.198	5.348	2.003	1.829	1.821	3.936	2.196	1.723	3.609	5.068	2.019	1.796	3.696	1.947
A-398	263.539	230.433	540.1356	542.1422	612.1546	1.42E+04	2	2	Tier 2						AN05115000	C00127	Glutathione disulfide	2.47	72.5				0	0.525	0.703	0.747	1.576	0.873	1.02	0.552	0.621	1.022	2.563	2.512	2.085	0.425	0.323	0.354	1.217	2.548	1.33	0.565	0.742	0.881	0.624	0.6	0.744	1.097	1.148
A-399	263.707	230.56	457.5677	459.5741	223.5094	3.34E+04	1	1	Unidentified														0	1.168	1.183	1.145	1.101	1.074	1.162	1.024	1.025	1.109	1.52	1.607	1.43	1.53	1.454	1.395	1.276	1.525	1.468	0.923	1.071	0.879	1.09	1.329	1.029	1.25	1.326
A-401	264.518	231.17	468.558	470.5648	234.4996	5.43E+03	1	1	Unidentified														0	0.923	1.108	1.393	1.096	0.959	1.199	1.241	0.996	1.297	1.71	1.637	1.333	1.472	1.399	1.338	1.39	1.753	1.587	0.912	0.943	0.823	1.115	1.34	1.043	0.925	1.113
A-402	264.59	231.225	420.1595	422.166	186.1011	1.22E+04	1	1	Tier 1	AN01106000	HMDB0028695	Alanyl-Proline	1.68	2.8									0	0.759	0.749	0.775	0.542	0.473	0.367	0.868	0.85	1.163	0.891	1.123	1.373	1.56	1.192	1.398	0.82	0.968	0.781	0.988	0.818	1.078	0.726	0.686	0.589	0.988	1.074
A-403	264.725	231.326	468.0565	470.0632	233.9982	1.03E+04	1	1	Tier 3 one-reaction											0	1	45	0	1.081	1.083	1.103	0.958	1.34	1.101	0.988	0.864	1.168	1.482	1.356	1.148	1.38	1.352	1.279	1.297	1.432	1.407	0.806	0.859	0.857	1.067	1.083	1.101	1.059	1.091
A-404	264.777	231.365	285.6084	287.6151	103.1001	6.33E+03	2	2	Tier 3 one-reaction											0	5	215	0	0.991	0.744	0.791	0.847	0.758	0.77	0.967	1.267	0.914	1.229	1.569	0.866	1.415	1.107	1.361	1.076	0.787	0.923	1.285	1.637	1.444	1.281	1.184	1.139	0.569	0.577
A-405	264.904	231.461	469.0574	471.0634	469.9982	3.44E+03	2	2	Tier 3 only two-reaction											0	0	31	0	1.086	1.26	1.048	1.182	1.117	1.012	1.218	0.956	1.005	1.405	1.579	1.143	1.534	1.314	1.154	1.474	1.901	1.478	0.91	1	0.849	1.356	1.132	0.989	1.196	1.492
A-406	264.963	231.505	494.1962	496.2023	260.1378	4.99E+03	1	1	Tier 1	AN02110003	HMDB0028906	Isoleucyl-Glutamate	1.24	3.5									0	0.793	0.519	0.825	0.736	0.625	0.44	0.737	0.705	0.475	0.687	0.966	0.721	0.96	0.571	0.852	0.591	0.749	0.489	1.662	1.193	1.804	1.13	1.314	1.267	0.871	1.049
A-407	265.002	231.535	468.0565	470.0631	467.9962	1.06E+04	2	2	Tier 3 only two-reaction											0	0	34	0	1.081	1.083	1.103	0.958	1.34	1.101	0.988	0.864	1.168	1.482	1.356	1.148	1.38	1.352	1.279	1.297	1.432	1.407	0.806	0.859	0.857	1.067	1.083	1.101	1.059	1.091
A-408	265.439	231.863	383.074	385.0807	149.0156	7.06E+03	1	1	Tier 3 one-reaction											0	6	54	0	0.432	0.788	0.551	0.63	0.594	0.736	0.852	0.941	1.066	1.028	1.058	0.825	0.942	1.022	0.943	0.948	1.078	1.014	0.799	0.938	0.896	1.01	1.016	0.849	0.952	1.079
A-410	265.911	232.219	461.1862	463.1923	227.1279	4.31E+03	1	1	Tier 3 one-reaction											0	2	149	0	0.992	0.502	0.661	0.615	0.709	0.709	0.904	0.669	0.816	0.897	0.792	0.992	1.357	0.994	1.349	0.719	0.745	0.794	1.659	1.266	1.52	0.773	1.088	0.736	1.123	1.034
A-411	265.96	232.256	458.0658	460.0722	448.0149	3.95E+04	2	2	Tier 3 only two-reaction											0	0	50	0	1.058	1.223	1.266	1.105	1.122	1.265	1.049	1.007	1.272	1.588	1.5	1.33	1.564	1.349	1.402	1.439	1.554	1.515	0.972	1.059	0.849	1.207	1.234	1.073	1.22	1.219
A-412	267.379	233.324	351.1389	353.1438	117.0805	7.48E+03	1	1	Tier 2						AN00277004	C00431	Isomer 1 of 5-Aminopentanoic acid	4.45	17				0.0606	1.092	0.669	0.837	0.54	1.4255	2.1189	1.049	1.324	1.201	0.842	0.871	1.584	1.542	1.407	1.46	1.297	0.845	1.383	1.638	1.429	1.745	1.622	1.931	1.316	1.137	1.097
A-413	267.529	233.437	457.0656	459.0721	223.0073	2.98E+04	1	1	Tier 3 only two-reaction											0	0	11	0	0.946	0.99	1.072	0.959	1.051	1.073	0.985	0.965	1.051	1.403	1.356	1.236	1.417	1.238	1.261	1.255	1.543	1.285	0.8	1.083	0.833	1.067	1.222	0.971	0.991	1.127
A-414	268.264	233.99	512.1262	514.1323	278.0679	6.54E+03	1	1	Tier 3 one-reaction											0	4	233	0	0.711	0.899	1.256	2.614	1.716	1.896	0.318	0.504	0.622	1.023	1.604	0.801	0.638	0.465	0.759	0.922	1.128	1.007	2.073	1.508	1.659	0.465	0.514	0.782	1.13	1.056
A-415	268.521	234.184	511.6249	513.6313	277.5665	1.15E+04	1	1	Unidentified														0	0.763	0.97	1.282	2.065	1.601	1.831	0.255	0.322	0.402	0.851	1.112	0.669	0.429	0.364	0.663	1.017	0.985	0.992	1.874	1.394	1.786	0.472	0.379	0.753	1.132	0.864
A-416	268.553	234.208	457.0654	459.0719	446.0141	2.70E+04	2	2	Tier 3 one-reaction											0	4	101	0	0.961	1	1.072	0.987	1.051	1.074	1.004	0.973	1.061	1.433	1.357	1.236	1.407	1.255	1.255	1.255	1.525	1.285	0.8	1.051	0.846	1.052	1.228	0.991	0.979	1.127
A-417	269.129	234.642	381.1118	383.1183	147.0534	2.71E+05	1	1	Tier 1	AN00583002	C00979	O-Acetyl-L-serine	0.72	0.4									0	0.788	0.804	0.698	0.781	0.786	0.813	0.62	0.726	0.912	0.776	0.765	0.669	0.814	0.725	0.883	0.637	0.684	0.611	0.82	0.914	0.798	1.916	0.95	1.039	0.817	0.822
A-418	269.214	234.706	357.094	359.101	123.0357	1.10E+04	1	1	Tier 3 one-reaction											0	5	141	0	0.827	0.565	0.482	0.804	0.714	0.651	1.821	1.545	1.344	1.026	1.056	0.833	1.908	1.937	1.89	1.516	1.202	1.678	0.212	0.276	0.335	0.092	0.172	0.154	0.734	0.676
A-419	269.258	234.739	453.1697	455.1795	219.1114	5.52E+04	1	1	Tier 1	AN01565000	C00864	Pantothenic acid	1.58	5.3									0	0.715	0.85	0.695	0.461	0.345	0.343	1.298	1.254	1.37	0.774	0.772	0.773	1.471	1.058	1.627	0.575	0.611	0.656	1.144	1.214	1.087	0.59	0.925	0.731	0.882	0.961
A-421	269.433	234.871	473.0879	475.095	239.0296	1.16E+04	1	1	Tier 3 one-reaction											0	4	135	0	0.534	0.515	0.63	0.518	0.564	0.822	0.426	0.408	0.568	0.784	0.8	0.634	0.531	0.666	0.487	0.616	0.943	0.677	0.441	0.616	0.387	0.66	0.704	0.497	0.682	0.611
A-420	269.433	234.87	473.0881	475.0953	478.0595	1.03E+04	2	2	Tier 3 only two-reaction											0	0	85	0	0.534	0.502	0.63	0.518	0.564	0.713	0.426	0.408	0.568	0.784	0.8	0.634	0.531	0.666	0.487	0.616	0.943	0.677	0.441	0.616	0.387	0.66	0.704	0.497	0.682	0.61
A-422	269.688	235.063	475.1506	477.1578	241.0923	4.80E+03	1	1	Tier 3 only two-reaction											0	0	20	0	0.843	0.949	0.715	0.5	0.458	0.464	1.531	1.808	1.596	0.852	1.152	1.209	1.664	1.423	2.169	1.06	0.902	0.867	1.344	1.216	1.255	0.783	1.053	0.756	0.985	0.977
A-T2	269.81	235.15	293.0958	295.1037	59.0371	5.07E+04	1	1	Tier 2						AN00028000		Aminoacetaldehyde	1.48	3.8				0	1.145	0.826	0.798	1.081	1.359	1.335	0.875	1.063	0.733	1.062	1	1.12	1.078	1.126	1.065	1.34	0.773	1.222	0.992	1.145	1.086	0.982	0.985	1.13	0.691	0.728
A-423	269.812	235.156	361.1216	363.1283	127.0632	6.59E+04	1	1	Tier 3 zero-reaction											2	20	335	0	0.84	0.764	0.821	0.821	1.121	1.019	0.761	0.839	0.784	0.862	0.855	0.931	0.66	0.979	0.714	1.042	0.901	0.924	0.674	0.699	0.717	0.787	0.7	0.737	0.875	0.918
A-424	269.845	235.181	366.1008	368.1075	132.0425	5.82E+04	1	1	Tier 3 zero-reaction											7	69	753	0	0.872	1.049	1.044	0.465	0.471	0.502	0.84	1.028	0.701	1.11	0.915	1.027	0.976	0.56	0.758	0.96	0.891	0.841	1.032	0.909	1.255	0.496	0.629	0.503	0.899	0.883
A-425	269.926	235.241	511.6246	513.631	555.1325	6.29E+03	2	2	Tier 3 one-reaction											0	4	239	0	0.763	0.97	1.282	2.065	1.601	1.831	0.255	0.322	0.402	0.851	1.112	0.669	0.429	0.364	0.758	1.017	0.985	0.992	1.874	1.394	1.786	0.472	0.379	0.753	1.132	0.864
A-427	270.416	235.61	447.072	449.0773	213.0137	8.57E+03	1	1	Tier 3 one-reaction											0	3	64	0.6364	3.548	4.134	2.985	2.871	1.46	1.707	0.5771	0.7343	0.65	0.7141	0.6556	0.6722	0.6177	0.7332	0.6413	0.8202	0.7679	0.7756	0.5978	0.5856	0.6182	0.6744	0.6275	0.646	0.936	0.922
A-429	270.646	235.784	432.2428	434.2489	198.1844	1.78E+04	1	1	Tier 3 only two-reaction											0	0	9	0.7879	0.0441	0.0431	0.0431	0.0448	0.0579	0.0546	0.0381	0.0484	0.0429	0.0471	0.0432	0.0443	0.0407	0.0483	0.0423	0.0541	0.0506	0.0512	5.028	5.429	4.333	0.0445	0.052	0.0426	0.999	1.119
A-428	270.646	235.784	364.1802	366.186	130.1219	1.38E+04	1	1	Tier 3 zero-reaction											1	2	18	0.6667	0.4895	0.4784	0.598	0.4982	0.6428	0.6061	0.4228	0.538	0.4762	0.5231	0.4803	0.4925	0.4526	0.5371	0.4698	0.6009	0.5626	0.5682	5.797	5.981	5.3	0.4941	0.073	0.259	0.975	1.077
A-430	270.782	235.886	479.1961	481.2027	245.1377	7.49E+03	1	1	Tier 1	AN01890001	HMDB0028735	Asparaginyl-Leucine	0.39	2.9									0	0.594	0.494	0.566	0.296	0.439	0.365	0.787	0.875	0.998	1.218	1.048	1.09	1.411	0.826	1.115	0.622	0.727	0.577	2.137	1.392	1.998	1.033	1.452	1.069	0.95	1.134
A-431	270.858	235.943	348.1012	350.1078	114.0428	1.90E+04	1	1	Tier 2						BM00253000	C02512	Isomer 1 of 3-Cyano-L-alanine	0.42	58.9				0	0.809	0.707	0.788	0.574	0.504	0.417	1.24	1.186	1.122	0.421	0.42	0.518	1.559	1.333	1.483	0.698	0.548	0.655	1.199	1.553	1.217	1.585	1.751	1.976	1.016	1.042
A-432	271.048	236.086	524.1586	526.1657	290.1002	5.23E+03	1	1	Tier 3 one-reaction											0	7	327	0.1515	0.509	0.7461	0.411	0.534	0.4419	0.4166	1.87	2.292	1.736	0.604	0.515	0.441	3.622	2.961	3.877	0.827	0.863	0.834	0.207	0.629	0.192	0.3396	0.316	0.3253	1.174	1.136
A-433	271.091	236.119	279.0799	281.0864	45.0215	6.82E+05	1	1	Tier 3 zero-reaction											1	8	274	0	1.563	1.527	1.383	1.902	1.281	1.603	0.816	0.829	0.636	1.363	1.17	1.157	1.28	1.244	1.148	1.191	1.561	1.581	0.846	0.884	0.844	1.062	1.152	0.982	1.07	1.127
A-435	271.651	236.541	520.1327	522.1393	286.0743	6.98E+03	1	1	Tier 3 one-reaction											0	4	185	0	0.508	0.752	0.635	0.991	0.654	1.286	0.484	0.568	0.731	1.575	1.582	1.49	0.608	0.533	0.491	1.156	1.836	1.335	0.619	0.659	0.743	0.84	0.612	0.617	0.877	1.113
A-436	271.751	236.616	352.0851	354.0918	118.0268	6.25E+04	1	1	Tier 3 zero-reaction											4	52	589	0	0.885	1.109	1.046	0.904	0.75	0.854	0.838	0.699	1.131	1.687	1.892	1.252	1.182	0.865	1.036	1.073	1.875	1.224	0.713	0.926	0.724	1.056	1.083	0.746	1.266	1.176
A-437	272.078	236.862	486.1706	488.1765	252.1123	5.30E+03	1	1	Tier 1	AN01996001	HMDB0029004	Phenylalanyl-Serine	2.67	4									0	0.481	0.359	0.547	0.321	0.548	0.36	1.351	1.454	1.647	0.548	0.582	0.774	1.538	0.891	1.335	0.521	0.291	0.552	1.603	0.968	1.419	0.881	1.258	0.91	1.304	1.155
A-438	272.743	237.363	291.5721	293.5789	115.0276	8.17E+03	2	2	Tier 3 one-reaction											0	13	273	0.697	0.7251	0.7086	0.7085	0.7379	0.9522	0.8977	0.6263	0.7968	0.7053	0.7748	0.7114	0.7295	0.6703	0.7956	0.6959	0.89	0.8333	0.8417	5.323	4.234	2.771	4.415	4.649	2.713	1.153	1
A-439	273.434	237.883	422.1752	424.1816	188.1168	3.62E+04	1	1	Tier 1	AN01133006	HMDB0029120	Valyl-Alanine	1.8	1.5									0	0.723	0.523	0.718	0.386	0.343	0.274	0.882	0.838	1.176	0.581	0.708	0.659	1.296	0.96	1.045	0.472	0.411	0.349	2.406	1.605	2.057	1.152	1.133	1.038	1.138	1.035
A-440	273.88	238.218	460.1182	462.1247	226.0599	5.93E+05	1	1	Tier 2						AN01655000		3-Nitrotyrosine	2.01	66.8				0	0.86	0.636	0.64	0.796	0.677	0.681	0.752	0.906	0.887	1.859	2.2	1.39	1.005	0.609	0.878	0.843	1.466	0.938	0.746	0.649	0.939	0.397	0.734	0.711	0.994	0.989
A-441	273.884	238.222	332.1064	334.1129	98.0481	1.65E+04	1	1	Tier 3 one-reaction											0	4	229	0.0303	0.254	0.216	0.199	0.331	0.22	0.265	0.092	0.144	0.132	0.136	0.136	0.127	0.119	0.174	0.125	0.241	0.25	0.319	1.61	1.869	2.52	1.17	1.544	1.735	0.795	0.798
A-442	274.013	238.319	310.1102	312.1173	76.0518	1.06E+04	1	1	Tier 3 zero-reaction											2	23	484	0	0.901	0.897	0.96	1.625	1.156	1.219	0.665	0.679	0.837	0.994	1.052	0.862	0.891	0.716	0.735	0.96	1.228	1.081	1.311	1.258	1.055	1.145	1.186	1.012	1.175	1.232
A-443	274.081	238.37	442.1537	444.1602	208.0954	6.75E+04	1	1	Tier 3 one-reaction											0	26	508	0.0303	1.281	1.515	1.116	0.107	0.095	0.141	0.587	0.682	0.746	0.477	0.364	0.327	1.095	0.696	0.739	0.272	0.317	0.443	2.774	2.974	3.349	0.642	0.851	0.64	1.01	1.122
A-444	274.82	238.926	480.1799	482.1869	246.1216	8.62E+03	1	1	Tier 1	AN01906007	HMDB0028925	Leucyl-Aspartate	0.1	2.2									0	0.552	0.403	0.785	0.452	0.305	0.288	0.62	0.648	0.669	0.894	1.204	1.095	1.043	0.881	0.964	0.709	0.819	0.623	1.633	1.362	1.651	1.119	1.412	1.043	1.091	1.095
A-445	275.181	239.198	425.1173	427.1237	191.059	2.33E+04	1	1	Tier 3 zero-reaction											1	16	220	0	0.75	0.893	0.984	0.69	0.573	0.564	0.886	0.744	0.764	1.058	0.963	0.952	0.568	0.442	0.573	0.553	0.662	0.548	0.913	1.078	0.969	0.887	1.036	1.032	0.84	0.981
A-446	275.696	239.585	437.1382	439.1447	203.0799	1.25E+04	1	1	Tier 3 one-reaction											0	36	575	0	1.148	1.457	1.251	0.564	0.426	0.476	2.522	2.213	1.978	0.576	0.571	0.72	0.843	1.115	0.827	0.574	0.618	0.43	0.531	0.807	0.789	0.639	0.731	0.71	0.997	0.974
A-451	277.164	240.691	548.1278	550.1322	314.0695	3.99E+03	1	1	Tier 3 zero-reaction											2	3	181	0	0.64	0.84	1.215	1.421	1.326	1.359	0.612	0.954	0.66	1.67	1.655	1.32	0.829	1.013	0.855	1.742	1.972	1.288	1.01	0.941	1.21	1.218	0.911	1.052	1.132	0.916
A-452	277.948	241.281	396.1117	398.1182	162.0534	3.79E+05	1	1	Tier 3 zero-reaction											5	81	735	0	0.983	1.109	0.946	0.329	0.338	0.341	2.299	2.084	2.258	0.616	0.551	0.825	1.08	1.322	1.173	0.669	0.778	0.536	0.59	0.901	0.759	0.56	0.65	0.656	1.01	1
A-T559	277.96	241.29	395.1276	397.1322	161.0688	6.85E+04	1	1	Tier 2						BM00754001	HMDB0062660	N-Methyl-L-glutamic acid	1.21	18.8				0.0909	1.426	1.034	0.943	0.971	0.48	0.67	0.2083	0.265	0.2346	0.498	0.409	0.576	0.847	0.763	0.751	0.388	0.433	0.394	1.875	0.943	0.738	1.509	2.172	1.555	1.279	1.242
A-453	278.074	241.376	531.1383	533.1448	297.0799	4.38E+05	1	1	Tier 3 one-reaction											0	5	153	0.697	0.6431	0.6285	0.6284	0.6544	0.8444	0.7961	0.5554	0.7067	0.6255	0.6872	0.6309	0.6469	0.5945	0.7056	0.6172	0.7893	0.739	0.7465	1.968	3.053	1.951	3.374	4.6	3.773	0.949	0.938
A-455	278.286	241.535	531.6399	533.6463	297.5815	2.18E+05	1	1	Unidentified														0.6364	0.7283	0.7118	0.7116	0.7411	0.9564	0.9017	0.629	0.8003	0.7084	0.7783	0.7146	0.7327	0.6733	0.7991	0.699	0.8939	0.837	0.8454	2.212	3.488	2.226	3.867	5.61	4.239	0.996	1.005
A-456	278.356	241.589	542.129	544.1325	308.0707	5.92E+03	1	1	Tier 3 one-reaction											0	13	285	0.6061	0.5155	0.4737	0.4736	0.4933	0.6365	0.6001	0.4187	0.5327	0.4715	0.443	0.4756	0.4877	0.4481	0.5318	0.4652	0.595	0.3169	0.5627	0.709	0.764	0.603	1.533	1.524	1.07	0.715	0.845
A-457	278.516	241.709	399.1023	401.1081	165.044	7.23E+04	1	1	Tier 2						BP00807001		(R)-3,4-Dihydroxymandelonitrile	3.62	43.1				0.3333	0.5272	0.5152	0.5151	0.5365	0.6923	0.6527	0.873	0.963	1.468	1.035	1.03	0.796	0.989	0.898	0.865	0.809	1.049	0.981	2.092	2.289	2.162	1.745	2.101	1.432	1.041	1.044
A-459	278.953	242.038	514.1646	516.1713	280.1062	4.33E+03	1	1	Tier 1	AN02406001	HMDB0028991	Phenylalanyl-Aspartate	0.64	2.6									0	0.532	0.349	0.604	0.639	0.513	0.307	0.5	0.787	0.762	0.847	1.054	0.989	0.701	0.574	0.688	0.593	0.479	0.779	1.929	1.2	2.344	0.934	1.634	1.294	1.021	1.153
A-462	279.955	242.792	473.0846	475.0909	239.0263	4.28E+04	1	1	Tier 3 one-reaction											0	3	114	0	0.613	0.815	0.737	0.994	0.747	1.215	0.325	0.369	0.253	0.804	0.748	0.6	0.589	0.635	0.452	0.788	1.001	0.985	1.092	1.224	0.838	1.459	1.299	1.655	0.907	1.145
A-463	279.988	242.817	399.0685	401.0748	165.0102	2.90E+04	1	1	Tier 3 one-reaction											0	7	175	0	1.815	1.781	2.311	2.398	1.689	1.754	0.568	0.697	0.525	0.624	0.568	0.609	0.613	0.569	0.533	0.685	0.536	0.767	0.988	0.661	0.749	0.72	0.605	0.894	0.966	0.942
A-T326	279.99	242.82	418.0933	420.1	184.0372	4.27E+04	1	1	Tier 1	AN01076000	HMDB0001866	3,4-Dihydroxymandelic acid	5.37	6.8									0	0.646	0.644	0.625	0.142	0.178	0.167	2.553	2.558	2.626	0.838	0.771	1.154	1.462	1.685	1.559	0.981	1.118	0.76	0.371	0.789	0.585	0.403	0.416	0.499	1.035	1.071
A-465	280.095	242.898	440.0626	442.0688	206.0043	5.60E+03	1	1	Tier 3 one-reaction											0	2	74	0	0.872	0.928	0.982	0.864	0.656	0.887	0.91	0.674	0.983	1.137	1.216	0.884	1.323	0.862	1.078	0.974	1.314	1.106	1.038	0.977	0.781	1.236	1.371	0.947	0.848	1.042
A-466	280.275	243.033	434.1174	436.1248	400.1182	2.79E+03	2	2	Tier 3 one-reaction											0	20	476	0.0303	2.461	2.069	2.148	2.119	1.699	1.779	0.776	1.409	1.544	0.3653	0.695	0.553	1.114	1.08	1.57	0.49	0.497	0.513	0.477	0.556	0.388	0.562	0.562	0.571	1.065	1.13
A-467	280.276	243.034	295.1109	297.1179	61.0525	1.09E+04	1	1	Tier 2						AN00037000	C00189	Isomer 1 of Ethanolamine	0.75	36.9				0	1.144	1.097	1.172	1.217	1.11	1.246	1.279	1.39	1.292	1.322	1.363	1.105	1.305	1.165	1.315	1.232	1.187	1.236	1.258	1.366	1.167	1.397	1.363	1.374	1.209	1.399
A-T171	281.5	243.96	386.0925	388.0986	152.0334	6.10E+03	1	1	Tier 1	AN00646000	HMDB0000292	Xanthine	4.16	4.7									0.0606	0.542	0.638	0.684	0.578	0.6914	0.6518	1.15	0.993	1.255	1.407	1.51	1.1	0.588	0.662	0.911	1.085	0.616	1.138	0.384	0.567	0.771	1.845	1.605	1.185	0.986	0.97
A-468	281.649	244.068	354.0997	356.1076	120.0413	7.42E+03	1	1	Tier 3 zero-reaction											7	32	577	0	0.675	0.743	0.731	0.79	0.798	0.803	1.471	1.207	1.496	1.676	1.557	1.394	1.205	1.144	1.239	1.628	1.549	1.332	0.95	1.162	1.046	1.13	0.965	1.019	1.043	1.055
A-470	281.826	244.201	405.117	407.1241	342.1173	1.72E+04	2	2	Tier 3 zero-reaction											13	50	632	0	0.899	0.766	0.733	0.926	0.894	0.802	0.548	0.523	0.666	1.154	1.075	0.755	0.652	0.626	0.627	0.584	0.95	0.681	0.746	0.946	0.798	1.166	1.577	1.343	0.794	0.948
A-471	281.962	244.303	309.1269	311.1335	75.0686	1.92E+06	1	1	Tier 2						AN00077000	C03194	(R)-1-Aminopropan-2-ol	0.66	8.7				0	0.779	0.678	0.861	1.937	1.188	1.13	2.132	2.21	2.251	0.768	0.722	1.271	1.361	0.98	1.319	0.827	0.555	0.78	0.781	0.685	0.718	0.418	0.563	0.634	1.064	0.997
A-473	283.005	245.088	405.1961	407.2027	171.1378	1.39E+04	1	1	Tier 3 only two-reaction											0	0	36	0	0.925	0.919	0.888	0.863	0.856	0.688	2.259	2.156	2.621	0.367	0.366	0.551	1.638	1.591	1.903	1.122	0.577	1.073	0.418	0.36	0.397	0.655	0.482	0.557	1.056	0.939
A-474	284.125	245.931	392.1278	394.1343	158.0694	1.13E+04	1	1	Tier 2						AN00716000	C16432	Isomer 2 of 5-Hydroxyectoine	0.64	12.2				0	0.622	0.42	0.52	0.481	0.381	0.348	1.192	1.189	1.096	1.521	1.482	1.203	1.121	0.766	1.127	0.734	0.923	0.801	1.306	1.114	1.581	0.69	1.071	0.96	1.138	0.967
A-475	284.32	246.079	366.0949	368.1025	132.0366	1.05E+04	1	1	Tier 3 one-reaction											0	1	65	0.4242	0.9071	0.4723	0.7491	0.728	0.253	0.63	1.828	2.535	2.703	0.6381	0.5142	0.6247	2.805	2.199	3.386	0.613	0.3818	1.596	0.595	0.526	0.5004	0.3239	0.419	0.343	0.969	1.144
A-477	285.071	246.644	420.1597	422.1662	186.1014	2.66E+04	1	1	Tier 1	AN01106001	HMDB0029010	Prolyl-Alanine	2.24	2.2									0	0.628	0.616	0.659	1.075	0.846	0.733	0.924	0.857	0.802	0.755	0.712	0.727	0.916	0.845	1.06	0.519	0.757	0.645	1.121	0.996	1.105	1.489	1.202	1.568	1.115	1.05
A-T61	285.08	246.65	351.1373	353.1441	117.079	2.82E+04	1	1	Tier 1	AN00277004	HMDB0003355	5-Aminopentanoic acid	1.28	2.9									0	0.857	0.81	1.095	0.466	0.483	0.472	1.127	1.03	1.077	0.713	0.794	0.97	1.937	1.258	1.547	0.81	0.758	0.83	1.785	1.485	1.941	1.82	1.483	1.185	1.297	1.28
A-479	285.266	246.79	466.2013	468.2083	232.1429	9.74E+03	1	1	Tier 1	AN01735001	HMDB0028917	Isoleucyl-Threonine	1.34	2.5									0	0.667	0.479	0.528	0.272	0.301	0.301	0.532	0.536	0.747	0.445	0.731	0.577	1.133	0.677	0.741	0.374	0.481	0.394	2.188	1.753	2.22	0.709	0.757	0.581	0.909	0.902
A-481	286.819	247.96	366.1004	368.1073	132.042	1.25E+04	1	1	Tier 3 zero-reaction											7	65	697	0	1.059	1.171	1.111	0.541	0.531	0.517	1.241	1.376	1.074	1.01	0.914	0.959	1.354	1.079	1.097	0.931	0.94	0.786	0.881	0.878	1.134	0.621	0.621	0.622	0.944	1.098
A-482	287.235	248.273	333.0904	335.0967	99.032	2.20E+06	1	1	Tier 3 one-reaction											0	4	257	0	0.01	0.01	0.01	0.01	0.013	0.012	0.009	0.011	0.01	0.011	0.01	0.01	0.009	0.011	0.01	0.012	0.012	0.012	5.84	5.016	3.395	4.903	5.606	2.812	1.199	1.203
A-483	287.623	248.565	391.1439	393.1504	157.0855	2.04E+04	1	1	Tier 3 one-reaction											0	12	214	0	2.458	1.846	2.122	1.922	1.683	1.583	1.244	1.17	0.803	0.545	0.502	1.021	0.801	1.064	0.849	1.104	0.625	0.752	0.074	0.179	0.084	0.188	0.274	0.41	0.872	0.829
A-484	287.879	248.758	409.1068	411.1133	175.0485	2.03E+05	1	1	Tier 2						AN00954000	C15996	7-Cyano-7-carbaguanine	2.14	26.8				0	0.699	0.776	0.644	0.616	0.608	0.693	0.356	0.495	0.996	0.634	0.559	0.402	0.812	0.547	1.039	0.569	0.701	0.465	0.911	0.768	1.037	3.169	1.125	1.366	0.669	0.701
A-485	288.544	249.258	418.1588	420.1635	184.1005	6.11E+03	1	1	Tier 3 one-reaction											0	1	28	0	0.351	0.433	0.614	0.351	0.512	0.67	0.235	0.678	0.507	0.39	0.465	0.293	0.356	0.307	0.32	0.729	0.795	0.72	0.072	0.271	0.161	0.274	0.244	0.43	0.102	0.612
A-486	289.011	249.61	396.1115	398.1181	162.0531	9.08E+04	1	1	Tier 3 zero-reaction											5	81	735	0	0.679	0.9	0.755	0.245	0.246	0.247	2.266	2.126	2.027	0.703	0.598	0.992	1.22	1.547	1.34	0.809	0.933	0.607	0.497	0.857	0.7	0.512	0.545	0.626	0.964	0.916
A-487	290.063	250.402	440.132	442.1385	206.0737	5.40E+03	1	1	Tier 1	AN01376000	HMDB0028847	Glycyl-Methionine	2.65	1.5									0	0.855	0.641	0.891	0.561	0.422	0.477	0.526	0.329	0.545	0.527	0.294	0.453	0.521	0.296	0.435	0.3	0.314	0.246	1.79	1.363	1.663	1.962	1.965	1.484	1.142	1.181
A-488	290.53	250.754	295.111	297.1181	61.0527	8.98E+03	1	1	Tier 2						AN00037000	C00189	Isomer 2 of Ethanolamine	0.36	44.6				0	1.152	1.146	1.191	1.268	1.14	1.298	1.307	1.426	1.304	1.323	1.367	1.073	1.303	1.181	1.321	1.233	1.251	1.24	1.283	1.263	1.178	1.446	1.418	1.361	1.298	1.38
A-489	290.642	250.838	422.1743	424.1811	188.116	1.32E+04	1	1	Tier 1	AN01133004	HMDB0028907	Isoleucyl-Glycine	0.32	2									0	0.728	0.73	0.889	0.404	0.383	0.386	0.99	0.949	1.07	0.467	0.608	0.702	1.396	1.049	1.341	0.483	0.465	0.518	1.866	1.286	1.924	1.356	1.235	0.981	1.064	1.077
A-490	290.882	251.019	349.122	351.1287	115.0636	1.78E+04	1	1	Tier 2						AN00259000	C00148	Isomer 1 of Proline	0.75	37.9				0	1.434	1.631	1.276	1.492	1.219	1.087	0.433	0.353	0.356	0.519	0.443	0.423	0.53	0.381	0.628	0.425	0.505	0.441	1.837	2.256	2.177	0.987	1.198	1.158	0.932	1.072
A-491	291.296	251.33	550.1751	552.1812	316.1167	9.01E+03	1	1	Tier 3 one-reaction											0	9	295	0.303	0.4062	0.106	0.3969	0.4134	0.5334	0.5029	1.968	2.444	2.135	0.878	1.034	1.258	2.702	1.965	2.913	1.71	1.74	1.469	0.3634	0.356	0.3758	0.5125	0.3815	0.3927	0.923	1.017
A-492	291.34	251.364	388.1216	390.1283	154.0633	4.40E+03	1	1	Tier 3 zero-reaction											1	24	413	0.2727	0.4908	0.4797	0.381	0.6243	0.6445	0.6076	1.87	2.496	2.32	1.143	1.083	1.398	3.24	1.816	3.001	1.49	1.686	2.016	0.342	0.225	0.4362	0.4953	0.4609	1.0496	0.957	1.077
A-493	292.093	251.93	408.1591	410.1658	174.1008	9.66E+03	1	1	Tier 1	AN00943002	HMDB0028854	Glycyl-Valine	0.92	1.2									0	0.876	0.678	0.702	0.631	0.543	0.496	0.787	0.778	0.971	0.991	1.05	1.196	0.904	0.821	0.976	0.572	0.839	0.63	1.366	1.081	1.785	0.982	1.127	0.87	1.019	1.243
A-494	292.717	252.401	317.1315	319.1379	83.0731	4.73E+03	1	1	Tier 3 one-reaction											0	2	188	0	0.935	0.906	0.924	0.875	1.086	1.182	0.907	1.091	0.959	1.032	0.978	0.966	0.87	0.927	0.99	1.186	1.093	1.095	0.97	0.898	0.926	1.013	0.906	0.92	1.019	1.055
A-495	293.129	252.712	321.0901	323.0967	87.0318	4.54E+05	1	1	Tier 2						AN00113000	C20253	Aminoacrylic acid	0.87	19.3				0	0.958	0.826	0.959	1.249	0.98	1.02	1.149	1.138	1.196	0.603	0.614	0.885	0.745	1.003	0.617	0.884	0.635	0.55	0.939	0.829	0.868	1.192	1.182	0.938	1.021	0.999
A-497	293.511	253	349.0847	351.0931	115.0264	6.86E+04	1	1	Tier 3 one-reaction											0	13	272	0	0.59	0.807	0.754	0.681	0.871	0.718	1.199	0.911	1.23	1.062	0.821	1.107	0.993	1.057	1.37	1.089	1.038	0.981	0.759	0.854	0.969	0.947	0.934	0.753	1.045	0.913
A-T78	295.96	254.85	363.1013	365.1079	129.0426	1.99E+07	1	1	Tier 2						AN00380006		4-Oxoproline	1.7	18.9				0	0.88	0.779	0.819	1	0.963	0.916	0.67	0.745	0.774	0.889	0.85	0.847	0.879	0.853	0.949	0.637	0.773	0.611	1.025	0.998	1.076	1.228	1.164	1.16	1.026	1.018
A-500	296.093	254.948	343.1112	345.118	109.0529	1.66E+04	1	1	Tier 3 zero-reaction											1	7	247	0	0.868	0.893	0.931	0.805	1.174	1.012	0.774	0.886	0.887	0.885	0.867	0.875	0.696	1.023	0.763	1.09	0.985	0.952	0.694	0.742	0.701	0.804	0.765	0.735	0.908	0.912
A-501	297.221	255.799	437.1383	439.145	203.08	1.28E+04	1	1	Tier 3 one-reaction											0	36	575	0	1.581	1.556	1.283	1.186	0.684	0.927	1.231	1.136	1.092	0.666	0.699	0.648	0.885	0.793	0.892	0.42	0.442	0.439	1.192	1.117	1.062	1.496	2.811	2.079	1.199	1.171
A-502	297.471	255.987	394.0978	396.1068	160.0394	2.16E+04	1	1	Tier 3 only two-reaction											0	0	71	0	0.497	0.406	0.458	0.684	1.128	0.648	0.621	0.67	0.614	0.79	0.635	0.947	0.597	0.822	0.631	0.878	1.113	0.83	0.428	0.518	0.402	0.489	0.498	0.513	0.649	0.631
A-503	297.503	256.012	337.1201	339.1285	103.0618	1.60E+05	1	1	Tier 1	AN00189001	C05145	3-Aminoisobutyric acid	4.63	4.1									0	1.061	1.102	1.298	1.93	1.096	1.339	0.981	1.219	1.195	1.194	1.144	1.288	1.103	1.087	1.197	1.337	1.528	1.224	1.084	1.149	1.341	1.282	1.294	1.422	1.257	1.247
A-504	298.034	256.413	500.1858	502.1922	266.1275	5.60E+03	1	1	Tier 1	AN02198001	HMDB0029005	Phenylalanyl-Threonine	1.68	2.3									0.0303	0.639	0.261	0.399	0.387	0.2955	0.258	1.173	1.203	1.082	0.593	0.542	0.785	1.376	0.97	1.354	0.574	0.333	0.598	1.963	1.055	1.755	0.814	1.14	1.164	1.246	0.796
A-T27	298.16	256.51	337.1205	339.1285	103.0633	2.53E+05	1	1	Tier 1	AN00189000	HMDB0000452	2-Aminobutyric acid/2-Aminoisobutyric acid	3.07	6.3									0	0.782	0.902	0.93	2.217	1.338	1.471	1.146	1.399	1.474	1.23	1.292	1.422	1.189	1.225	1.501	1.587	1.9	1.404	0.569	0.556	0.608	0.74	0.686	0.701	1.218	1.207
A-T1728	298.32	256.63	393.1484	395.1548	159.0895	4.02E+03	1	1	Tier 2						EF00725006	HMDB0031345	Calystegine A6	0.74	2				0.303	0.757	1.041	0.98	0.8416	1.0861	1.0239	1.019	0.992	1.261	1.02	1.06	0.93	1.077	0.9074	1.177	1.0151	0.9505	0.96	2.295	2.003	2.195	1.48	1.479	1.46	1.176	1.24
A-505	298.477	256.747	381.023	383.0315	293.9294	5.49E+03	2	2	Tier 3 one-reaction											0	1	13	0	0.923	0.713	1.058	1.09	0.784	1.178	0.882	0.742	0.866	1.473	1.196	1.086	1.471	1.081	1.136	1.142	1.319	1.442	0.826	0.958	0.942	0.79	1.056	1.241	1.051	1.014
A-506	298.536	256.791	354.0634	356.0701	240.0102	8.18E+05	2	2	Tier 3 only two-reaction											0	0	54	0	1.033	1.029	0.997	1.209	1.057	1.142	0.93	0.847	0.866	1.439	1.421	1.247	1.313	1.264	1.174	1.346	1.499	1.371	0.881	1.037	0.885	1.075	1.248	1.034	1.057	1.09
A-507	298.573	256.819	355.0635	357.0699	242.0103	1.34E+05	2	2	Tier 3 one-reaction											0	7	157	0	1.076	1.033	1.049	1.279	1.142	1.194	1.025	0.94	0.888	1.48	1.507	1.39	1.376	1.391	1.27	1.475	1.575	1.471	1.094	1.149	0.96	1.271	1.345	1.119	1.181	1.182
A-508	298.601	256.84	429.0794	431.0856	195.0211	1.38E+04	1	1	Tier 3 one-reaction											0	7	222	0.303	1.121	1.766	1.183	1.327	1.084	1.17	0.387	0.525	0.652	0.987	1.133	0.563	0.751	0.809	0.904	0.824	1.258	1.096	0.3419	0.3349	0.3536	0.3857	0.3589	0.3695	0.601	0.73
A-509	298.673	256.894	382.0421	384.0491	295.9676	1.41E+04	2	2	Tier 3 only two-reaction											0	0	114	0	0.947	1.082	0.945	1.263	1.018	0.949	1.035	0.779	0.836	1.58	1.176	1.305	1.081	1.223	1.032	1.277	1.355	1.401	0.847	1.026	0.905	1.023	1.13	0.989	1.066	1.121
A-510	298.712	256.924	466.2014	468.208	232.1431	2.90E+04	1	1	Tier 1	AN01735002	HMDB0028939	Leucyl-Threonine	1.67	1.4									0	0.76	0.489	0.575	0.25	0.347	0.249	0.92	0.827	1.255	0.531	0.607	0.716	1.64	0.969	1.284	0.369	0.297	0.379	2.203	1.862	1.797	0.972	1.081	0.822	1.039	1.075
A-511	298.718	256.928	473.0603	475.0665	239.002	8.82E+03	1	1	Tier 3 only two-reaction											0	0	22	0	1.12	1.049	1.028	1.069	1.038	1.074	0.879	1.109	0.822	1.342	1.253	1.117	1.119	1.233	1.178	1.147	1.313	1.296	0.922	1.116	0.827	1.008	1.199	0.91	1.163	1.013
A-512	299.117	257.23	390.0281	392.0356	311.9396	9.34E+03	2	2	Tier 3 only two-reaction											0	0	15	0	0.935	0.863	0.857	0.952	1.084	1.074	0.735	0.95	0.836	1.337	1.319	1.132	1.161	1.233	0.935	1.368	1.183	1.362	1.017	0.89	0.951	0.862	1.031	0.947	1.067	1.053
A-513	299.155	257.258	365.0533	367.0601	261.99	1.26E+04	2	2	Tier 3 one-reaction											0	1	82	0	1.116	1.293	1.392	1.338	1.155	1.392	1.106	1.265	1.076	1.626	1.402	1.187	1.38	1.388	1.598	1.28	1.641	1.414	1.116	1.286	1.184	1.301	1.376	1.393	1.118	1.405
A-514	299.241	257.323	391.0473	393.054	313.978	1.02E+04	2	2	Tier 3 only two-reaction											0	0	55	0	0.946	0.988	0.98	1.247	1.213	1.249	0.875	0.929	0.964	1.4	1.402	1.255	1.361	1.34	1.02	1.351	1.309	1.387	0.942	0.862	0.877	1.169	1.193	0.978	1.109	1.069
A-515	299.387	257.433	321.1261	323.1345	87.0678	5.51E+04	1	1	Tier 2						AN00115001	C00555	Isomer 1 of 4-Aminobutyraldehyde	1.76	16.2				0	0.982	0.891	1.169	0.813	0.601	0.914	1.6	2.775	1.892	0.743	0.741	1.242	1.624	1.327	1.35	0.96	0.837	1.082	0.435	0.477	0.555	0.659	0.426	0.612	0.963	0.97
A-516	299.491	257.512	476.1155	478.1219	242.0572	9.22E+03	1	1	Tier 3 one-reaction											0	9	10	0	0.723	0.634	0.871	0.974	0.794	0.771	0.479	0.409	0.6	1.284	1.319	1.434	0.784	0.644	0.585	1.114	2.905	1.35	1.129	1.024	1.954	0.606	0.802	0.807	1.244	1.22
A-517	299.694	257.665	476.6141	478.6205	485.1115	9.28E+03	2	2	Tier 3 one-reaction											0	8	219	0	0.719	0.678	0.82	0.874	0.882	0.725	0.433	0.526	0.582	1.275	1.27	1.333	0.812	0.449	0.588	1.081	2.738	1.15	1.017	0.928	1.956	0.688	0.822	0.773	1.222	1.233
A-518	299.89	257.813	475.6139	477.6206	483.1112	2.94E+04	2	2	Tier 3 one-reaction											0	19	270	0	0.742	0.702	0.878	0.816	0.61	0.739	0.413	0.344	0.423	1.461	1.211	1.18	0.623	0.399	0.49	1.009	2.248	0.973	1.079	1.111	1.825	0.559	0.773	0.759	1.097	1.219
A-519	299.92	257.836	475.6137	477.6208	241.5554	2.27E+04	1	1	Unidentified														0	0.742	0.702	0.878	0.816	0.61	0.739	0.413	0.344	0.423	1.461	1.211	1.18	0.623	0.399	0.49	1.009	2.248	0.973	1.079	1.111	1.825	0.559	0.773	0.759	1.097	1.219
A-520	299.977	257.879	422.1748	424.1816	188.1165	5.99E+04	1	1	Tier 1	AN01133002	HMDB0028700	Alanyl-Valine	0.93	1.3									0	0.748	0.647	0.673	0.412	0.409	0.396	0.982	1.124	1.184	0.636	0.735	0.839	1.28	0.919	1.159	0.498	0.506	0.61	1.868	1.252	1.702	0.971	1.283	1.163	1.107	1.158
A-521	300.738	258.453	431.1174	433.1237	394.1181	4.76E+03	2	2	Tier 3 one-reaction											0	11	286	0	0.631	1.049	1.047	1.369	1.088	1.413	0.722	0.825	1.166	1.545	1.207	1.287	0.833	0.533	0.563	1.09	2.106	1.375	0.613	0.749	0.968	0.606	0.477	0.626	0.705	1.111
A-522	300.99	258.642	396.1111	398.1183	162.0528	5.54E+04	1	1	Tier 3 zero-reaction											5	81	736	0	0.963	1.23	1.11	0.363	0.393	0.362	2.293	2.132	2.341	0.601	0.569	0.842	1.08	1.331	1.119	0.664	0.747	0.556	0.506	0.871	0.727	0.63	0.7	0.621	1.003	1.022
A-523	301.255	258.843	345.1372	347.1445	111.0789	1.39E+04	1	1	Tier 2						AN00235000	C00388	Histamine	2.29	24.4				0.2424	2.475	1.828	2.089	1.76	1.612	1.766	1.155	1.026	0.67	0.61	0.532	1.098	0.893	1.035	0.833	1.087	0.672	0.878	0.3656	0.3581	0.378	0.4124	0.3837	0.494	0.823	0.928
A-525	302.074	259.461	295.1111	297.1178	61.0527	8.88E+03	1	1	Tier 2						AN00037000	C00189	Isomer 3 of Ethanolamine	0.15	53.4				0	1.159	1.182	1.212	1.245	1.206	1.273	1.29	1.44	1.341	1.307	1.351	1.097	1.32	1.135	1.353	1.245	1.226	1.23	1.326	1.268	1.156	1.342	1.332	1.344	1.259	1.4
A-527	303.165	260.284	310.1114	312.1173	76.0531	8.07E+03	1	1	Tier 3 zero-reaction											2	23	481	0	0.96	0.875	0.949	1.678	1.123	1.208	0.631	0.65	0.852	0.929	1.131	0.821	0.892	0.816	0.776	0.944	1.12	1.092	1.323	1.238	1.042	1.17	1.212	1.048	1.245	1.232
A-529	304.248	261.101	409.107	411.1134	175.0487	1.45E+04	1	1	Tier 2						AN00954000	C15996	Isomer 2 of 7-Cyano-7-carbaguanine	1.71	14.5				0	0.75	1.269	1.202	0.519	0.554	0.6	0.805	1.154	0.718	1.128	0.879	0.899	1.35	0.632	0.9	1.001	0.72	0.888	0.782	0.705	1.014	0.968	0.184	0.992	0.81	0.831
A-530	304.81	261.525	398.1246	400.1332	164.0663	1.39E+04	1	1	Tier 3 only two-reaction											0	0	5	0.1818	1.772	1.309	1.027	1.541	3.171	1.9921	2.057	1.266	1.593	3.2672	1.4556	1.009	1.683	1.31	1.589	3.8468	1.7441	4.2344	2.435	1.808	1.838	1.791	3.295	1.993	1.528	2.205
A-531	305.075	261.724	442.1347	444.142	416.1528	4.33E+03	2	2	Tier 3 one-reaction											0	8	349	0	0.789	0.69	0.934	0.584	0.451	0.467	1.059	0.993	1.301	0.737	0.852	0.864	1.196	0.937	1.18	1.053	0.828	0.989	0.909	1.015	1.193	1.46	1.398	1.359	1.132	1.262
A-532	305.231	261.843	480.1803	482.1869	246.122	1.01E+04	1	1	Tier 1	AN01906003	HMDB0028756	Aspartyl-Isoleucine	0.88	1.1									0	0.737	0.644	0.589	0.377	0.304	0.309	0.856	1.026	0.963	0.606	0.647	0.817	1.168	0.689	0.968	0.428	0.624	0.562	1.91	1.338	2.081	1.364	1.427	1.185	1.165	1.058
A-533	305.249	261.856	378.1008	380.1071	144.0424	3.04E+04	1	1	Tier 3 zero-reaction											3	43	497	0	0.742	0.843	0.832	0.355	0.308	0.32	2.443	2.329	2.728	1.051	0.938	1.212	1.479	1.63	1.381	1.009	1.282	0.81	0.392	0.828	0.646	0.532	0.586	0.672	1.147	1.123
A-534	306.308	262.655	329.1117	331.1181	190.1067	1.73E+04	2	2	Tier 2						AN01171000	C05933	N(omega)-Hydroxyarginine	0.2	2.9				0.5152	4.182	3.309	3.061	6.344	4.67	4.967	0.629	0.8003	0.7084	0.7783	0.7146	0.7327	0.6733	0.7991	0.699	0.8939	0.837	0.8454	0.778	0.6382	0.522	0.735	0.684	0.7041	1.03	1.005
A-535	306.418	262.738	407.0696	409.0758	173.0112	4.47E+03	1	1	Tier 1	BM00922000	C06333	2-Aminobenzenesulfonic acid	8.4	9.7									0	0.394	0.164	0.473	0.403	0.46	0.47	0.773	0.941	0.746	1.968	1.955	1.409	1.298	0.994	1.26	1.417	1.405	1.56	0.424	0.599	0.5	0.698	0.345	0.42	1.086	0.856
A-536	307.473	263.534	349.1194	351.1287	115.0611	5.18E+03	1	1	Tier 2						AN00259000	C00148	Isomer 2 of Proline	6.51	25.4				0	0.607	0.685	0.709	1	0.977	1.117	0.872	1.058	0.85	1.279	1.211	1.166	1.389	1.11	1.659	1.436	1.349	1.44	0.868	0.854	0.769	0.933	0.795	1.024	1.065	0.985
A-537	307.847	263.816	321.0902	323.0974	87.0319	2.02E+04	1	1	Tier 2						AN00113000	C20253	Isomer 1 of Aminoacrylic acid	0.49	30.4				0	0.916	0.842	0.891	1.329	0.998	1.077	0.883	0.889	0.979	0.741	0.686	0.768	0.764	0.907	0.678	1.001	1.052	0.952	1.245	1.044	0.995	1.058	1.238	1.006	0.932	0.974
A-539	308.928	264.632	260.0739	262.0805	26.0156	5.40E+04	1	1	Tier 3 one-reaction											0	3	228	0	0.869	0.782	0.675	1.409	0.953	1.19	0.592	0.57	0.457	0.967	0.845	0.777	0.843	0.923	0.779	1.301	2.218	1.847	2.338	2.127	1.654	1.984	2.08	1.655	1.172	1.097
A-540	309.237	264.865	361.5958	363.6018	127.5375	7.31E+03	1	1	Unidentified														0.5455	0.5216	0.5098	0.5097	0.5308	0.6849	0.6457	1.951	2.149	1.482	1.302	1.324	1.08	2.847	2.045	4.589	1.294	1.505	1.702	1.3118	0.4571	0.4825	0.5264	0.4898	0.5042	0.726	0.807
A-541	309.892	265.359	300.0798	302.0866	132.0429	9.71E+03	2	2	Tier 3 zero-reaction											7	69	753	0.4242	0.0665	0.065	0.065	0.0677	0.0873	0.0823	1.677	1.871	1.466	1.23	1.738	0.977	2.325	1.869	4.294	1.46	1.693	2.05	0.185	0.073	0.0615	0.0671	0.0625	0.0643	0.717	0.894
A-542	309.924	265.383	414.598	416.6047	361.0793	9.42E+03	2	2	Tier 3 one-reaction											0	17	369	0	2.008	0.765	0.939	1.83	1.19	0.696	1.245	0.586	0.499	0.985	0.292	0.824	0.402	0.941	0.554	0.359	0.287	0.364	1.668	1.013	0.973	0.245	0.637	0.513	1.071	1.115
A-543	310.432	265.767	367.1681	369.175	133.1097	5.71E+03	1	1	Tier 3 one-reaction											0	9	174	0	1.108	1.042	0.597	0.463	0.648	0.73	0.621	0.6	0.35	0.723	0.606	0.655	0.865	0.502	0.743	0.884	0.391	0.558	1.048	1.23	1.217	0.583	1.163	6.16	1.189	1.09
A-546	310.712	265.978	422.1747	424.1811	188.1163	2.71E+04	1	1	Tier 1	AN01133005	HMDB0028929	Leucyl-Glycine	0.56	1.5									0	0.782	0.577	0.667	0.435	0.433	0.326	0.99	1.087	1.254	0.691	0.835	1.026	1.46	1.064	1.205	0.51	0.493	0.586	1.942	1.456	1.621	0.975	1.151	1.082	1.064	1.176
A-547	310.808	266.05	506.1485	508.1548	272.0902	5.33E+03	1	1	Tier 1	AN02286000	C06186	Arbutin	1.17	4.8									0.0303	0.491	0.52	0.522	0.193	0.276	0.2083	0.92	1.258	1.272	0.323	0.261	0.27	1.202	0.823	1.07	0.235	0.198	0.298	1.712	2.024	2.287	1.065	0.699	0.694	0.945	1.021
A-548	310.811	266.053	354.0633	356.0699	240.0098	4.24E+03	2	2	Tier 3 only two-reaction											0	0	53	0	1.132	0.993	0.846	1.213	1.093	1.226	0.858	0.846	0.893	1.373	1.317	1.271	1.285	1.196	1.295	1.353	1.364	1.6	0.87	1.004	0.825	1.11	1.336	0.993	1.102	1.112
A-549	310.827	266.064	536.1594	538.1659	302.1011	2.36E+04	1	1	Tier 3 one-reaction											0	7	332	0	0.169	0.224	0.219	0.171	0.118	0.138	1.543	1.65	1.755	1.783	2.176	1.626	1.604	1.305	1.529	1.32	1.586	1.161	0.384	0.388	0.345	0.336	0.353	0.291	0.991	1.002
A-550	311.37	266.474	377.1162	379.1246	143.0579	7.94E+03	1	1	Tier 3 zero-reaction											1	25	397	0	0.484	0.369	0.523	0.585	0.863	0.875	0.797	0.83	0.844	1.574	1.31	1.256	0.594	0.736	0.731	0.723	0.825	1.094	3.122	1.667	3.699	1.803	1.352	0.937	1.073	1.09
A-551	311.977	266.932	440.1018	442.1084	206.0435	4.59E+04	1	1	Tier 2						BP01373000		7-Hydroxy-2-Oxindole-3-Acetate	4.21	42.2				0	0.818	1.013	0.904	0.3	0.274	0.31	2.49	2.382	1.337	0.506	0.421	0.517	0.73	1.079	1.058	0.54	0.483	0.419	0.487	0.849	0.742	0.629	0.589	0.587	0.839	0.808
A-552	312.537	267.355	453.08	455.0869	219.0217	5.00E+03	1	1	Tier 3 one-reaction											0	7	206	0	0.737	0.998	1.165	1.639	1.573	1.556	0.412	0.474	0.445	0.597	0.598	0.443	0.714	0.444	0.762	1.141	1.15	1.332	1.021	0.906	1.463	1.116	1.181	0.79	0.925	0.949
A-T542	313.06	267.75	374.1075	376.1139	140.0473	1.56E+04	1	1	Tier 2						BM00504001		4-Hydroxymethylcatechol	5.86	74.4				0.0606	0.221	0.295	0.271	0.187	0.2553	0.2407	1.569	1.597	1.698	2.053	2.769	1.688	1.542	1.166	1.43	1.324	1.723	1.22	0.647	0.511	0.54	0.591	0.595	0.369	1.011	1.001
A-555	313.785	268.296	541.147	543.1528	307.0887	5.04E+03	1	1	Tier 3 zero-reaction											1	18	432	0.4242	1.1187	0.4549	0.4549	1.1384	1.469	0.3428	1.548	1.303	1.87	3.786	3.194	2.664	0.954	0.936	1	0.714	1.547	1.24	0.834	0.9803	0.4307	0.4698	0.4372	0.45	1.226	1.163
A-556	314.459	268.805	323.1086	325.1158	89.0503	2.61E+04	1	1	Tier 2						AN00124004	C00213	N-methylglycine	8.11	14.5				0	1.021	0.922	0.809	1.029	0.897	0.816	1.011	1.115	1.04	1.055	1.06	1.035	0.918	0.912	1.025	0.772	0.767	0.674	0.872	0.892	0.915	0.983	1.077	0.933	1.084	0.998
A-557	314.893	269.132	405.1198	407.1266	342.1229	5.31E+03	2	2	Tier 3 one-reaction											0	2	117	0	1.383	1.408	1.286	1.149	1.109	1.385	0.961	1.175	0.913	0.999	0.889	1.168	0.572	0.768	0.641	0.578	0.513	0.432	0.904	1.205	0.896	0.994	1.146	1.238	0.99	1.093
A-558	314.939	269.167	364.1734	366.1799	130.1151	1.19E+04	1	1	Tier 3 only two-reaction											0	0	1	0	0.954	0.639	0.72	0.341	0.401	0.393	0.904	0.985	0.921	0.403	0.415	0.533	1.391	0.869	1.04	0.532	0.292	0.373	2.521	1.545	2.054	1.088	1.342	1.142	1.046	0.85
A-559	315.334	269.465	396.1161	398.1229	162.0578	2.33E+04	1	1	Tier 3 one-reaction											0	1	36	0	0.991	1.315	1.177	0.393	0.366	0.382	1.959	2.071	2.238	0.502	0.54	0.658	0.949	1.049	0.956	0.498	0.565	0.452	0.691	0.963	1.006	0.646	0.78	0.751	1.018	1.016
A-560	315.536	269.617	486.1761	488.1826	252.1178	8.17E+03	1	1	Tier 2						AN01998000		Histidinyl-Proline	9.19	19.4				0	0.673	0.406	0.476	0.368	0.363	0.388	0.907	1.095	1.054	0.705	0.887	1.048	1.092	0.922	1.078	0.583	0.643	0.65	1.705	1.065	1.648	1.134	1.299	1.176	1.099	1.106
A-562	315.661	269.711	494.2027	496.2089	260.1444	1.05E+04	1	1	Tier 3 only two-reaction											0	0	34	0	0.58	0.304	0.378	0.268	0.264	0.255	0.753	0.764	0.747	0.586	0.511	0.803	0.971	0.652	0.794	0.4	0.476	0.35	2.529	1.495	2.293	1.091	1.605	1.295	1.164	1.005
A-564	316.983	270.709	302.0092	304.0161	135.9018	7.63E+03	2	2	Tier 3 only two-reaction											0	0	1	0	0.849	0.798	0.888	0.663	1.069	1.027	0.705	0.849	0.694	0.915	0.825	0.72	0.699	0.956	0.75	1.09	0.837	0.93	0.638	0.716	0.74	0.852	0.651	0.743	0.732	0.694
A-566	317.116	270.809	349.6284	351.6354	231.1402	4.07E+03	2	2	Tier 3 only two-reaction											0	0	12	0	0.476	0.663	0.896	0.545	0.543	0.56	0.688	0.96	0.956	0.767	1.417	1.029	1.013	0.98	1.339	1.313	0.809	0.652	1.448	0.916	1.394	0.836	0.808	0.714	1.073	1.041
A-568	317.629	271.196	466.2041	468.21	232.1458	4.53E+03	1	1	Tier 1	AN01735004	HMDB0029065	Threoninyl-Leucine	7.49	1.6									0	0.554	0.5	0.734	0.457	0.502	0.379	0.875	0.871	0.922	1.087	0.898	0.985	1.132	0.699	0.855	0.573	0.749	0.45	1.949	1.424	1.805	1.19	1.245	0.996	1.104	1.134
A-569	317.747	271.285	458.1293	460.1357	224.0709	4.97E+03	1	1	Tier 3 one-reaction											0	3	113	0.1212	0.202	0.1582	0.707	0.1647	0.2125	0.2004	0.643	0.986	0.905	0.896	0.972	0.504	1.804	0.824	1.061	0.535	0.697	0.428	1.008	1.274	1.195	1.666	1.48	1.467	1.039	1.124
A-570	317.984	271.464	332.4943	334.4998	196.8719	4.82E+03	2	2	Unidentified														0	0.868	0.752	0.889	0.822	1.219	0.988	0.674	0.918	0.781	0.933	0.883	0.869	0.768	0.823	0.758	0.99	0.801	1.054	0.564	0.729	0.742	0.733	0.693	0.744	0.909	0.848
A-572	318.144	271.585	442.1373	444.144	416.1579	8.52E+03	2	2	Tier 3 one-reaction											0	6	339	0	0.697	0.614	1.03	0.435	0.422	0.451	1.054	1.029	1.216	0.735	0.841	0.869	1.273	1.015	1.167	0.714	0.83	0.943	0.92	1.009	1.192	1.551	1.431	1.248	1.098	1.129
A-574	318.568	271.905	436.1916	438.1984	202.1333	1.20E+04	1	1	Tier 1	AN01324002	HMDB0028900	Isoleucyl-Alanine	3.62	2.7									0	0.798	0.672	0.781	0.499	0.376	0.374	0.951	0.905	0.978	0.502	0.544	0.52	1.192	0.831	1.238	0.455	0.327	0.323	2.151	1.389	2.041	0.903	1.182	1.054	0.958	1.133
A-575	318.665	271.978	311.0133	313.02	153.9099	7.81E+03	2	2	Tier 3 only two-reaction											0	0	6	0	0.88	0.673	0.758	0.715	1.078	0.953	0.657	0.842	0.639	0.813	0.798	0.837	0.703	0.853	0.716	0.931	0.846	0.896	0.677	0.713	0.637	0.75	0.706	0.734	0.728	0.742
A-576	318.881	272.14	520.0577	522.0622	285.9994	5.37E+03	1	1	Tier 3 one-reaction											0	4	58	0.3636	1.615	1.415	1.793	3.447	3.234	4.738	0.427	0.423	0.2993	3.308	2.546	1.573	1.749	1.753	1.279	2.825	3.205	3.203	0.2753	0.2696	0.2846	0.3105	0.2889	0.2974	1.085	1.22
A-577	319.47	272.585	507.2278	509.2342	273.1695	4.53E+03	1	1	Tier 3 one-reaction											0	1	74	0.0303	0.916	0.868	0.576	0.398	0.339	0.593	1.202	1.281	1.28	0.361	0.2979	0.507	1.708	1.112	1.834	0.707	0.436	0.641	2.132	1.36	1.584	1.109	1.287	1.083	1.201	0.921
A-578	319.655	272.725	528.1811	530.1871	294.1228	4.52E+03	1	1	Tier 1	AN02608004	HMDB0029156	Glutamyl-Phenylalanine	2.32	4									0	0.615	0.341	0.498	0.483	0.994	0.45	0.877	1.186	1.07	0.649	0.676	0.957	1.082	1.033	1.639	0.462	0.647	0.599	2.009	1.169	1.994	1.066	1.442	1.195	0.899	0.904
A-580	319.944	272.943	447.6053	449.6116	213.547	2.06E+04	1	1	Unidentified														0	0.484	0.701	0.892	1.324	1.231	1.194	0.469	0.459	0.623	0.79	0.884	1.083	0.717	0.844	0.676	2.548	2.203	3.026	0.799	1.013	1.151	1.775	1.056	0.686	1.069	1.095
A-584	320.631	273.461	409.144	411.1511	175.0856	7.21E+03	1	1	Tier 2						AN00957000		N-Carboxyethyl-g-aminobutyric acid	2.85	62.5				0	1.259	1.211	0.892	1.412	0.689	0.961	0.686	0.789	0.451	0.899	1.006	0.742	0.841	0.844	0.684	0.379	0.244	0.458	1.261	1.317	1.251	1.918	2.704	2.444	1.138	1.06
A-585	320.697	273.511	340.1225	342.1287	106.0642	8.70E+03	1	1	Unidentified														0	0.635	0.615	0.654	0.556	0.758	0.743	0.611	0.608	0.648	0.538	0.734	0.575	0.745	0.652	0.621	0.708	0.641	0.567	0.481	0.785	0.797	0.964	0.881	1.377	0.714	0.717
A-586	322.062	274.541	448.1033	450.1098	428.0899	6.10E+04	2	2	Tier 3 one-reaction											0	2	144	0	0.51	0.732	0.888	1.419	1.207	1.275	0.466	0.474	0.635	0.865	0.928	1.047	0.795	0.997	0.732	2.459	2.25	2.948	0.869	1.014	1.048	1.634	1.016	0.775	1.12	1.126
A-587	322.189	274.636	399.1236	401.1305	165.0653	6.12E+03	1	1	Tier 1	AN00812000	C02242	7-Methylguanine	0.57	1.7									0	0.668	0.508	0.457	0.406	0.626	0.636	2.491	2.498	2.345	3.404	3.563	2.818	1.661	1.201	1.692	1.409	1.966	1.562	0.669	0.465	0.64	0.694	0.573	0.736	1.37	1.736
A-588	322.213	274.655	409.5872	411.594	351.0578	1.20E+04	2	2	Tier 3 one-reaction											0	2	149	0	0.454	0.648	0.846	1.138	0.911	1.141	0.426	0.395	0.549	0.572	0.863	0.905	0.612	0.738	0.654	2.17	2.083	2.924	0.625	0.948	1.058	1.689	0.894	0.798	1.044	1.041
A-590	323.433	275.575	447.1031	449.1097	426.0895	1.25E+05	2	2	Tier 2						AN04120001		Cysteineglutathione disulfide	1.75	42.2				0	0.437	0.596	0.782	1.212	1.086	1.163	0.432	0.441	0.545	0.788	0.774	0.952	0.64	0.797	0.627	2.095	1.934	2.481	0.651	0.811	0.972	1.506	0.893	0.708	1.028	1.076
A-591	323.554	275.667	419.1387	421.145	185.0803	1.06E+04	1	1	Tier 3 one-reaction											0	5	260	0.0606	0.727	0.873	0.716	0.344	0.135	0.126	0.59	0.481	0.202	0.186	0.246	0.118	0.288	0.116	0.225	0.0649	0.0737	0.077	2.552	2.622	2.639	0.465	0.108	0.163	1.01	0.984
A-593	323.758	275.82	432.1225	434.1291	198.0642	7.50E+03	1	1	Tier 3 one-reaction											0	20	444	0	2.793	3.53	3.698	1.05	0.721	0.918	0.412	0.546	0.573	0.441	0.458	0.296	0.526	0.46	0.579	0.562	0.619	0.588	0.747	0.521	0.769	0.621	0.52	0.485	1.13	1.2
A-594	323.792	275.846	352.0854	354.0922	118.0271	2.77E+04	1	1	Tier 3 zero-reaction											4	52	588	0	1.097	1.18	1.15	1.176	1.307	1.316	0.887	0.664	1.208	1.726	1.818	1.66	1.516	1.264	1.152	1.554	2.006	1.6	1.097	1.145	1.022	1.581	1.35	1.202	1.465	1.5
A-595	323.834	275.878	306.6377	308.6444	145.1588	9.45E+04	2	2	Tier 3 zero-reaction											1	3	23	0	0.796	0.752	0.728	1.252	0.75	0.687	2.143	2.623	1.775	0.364	0.394	0.481	0.895	1.855	1.899	1.439	0.321	1.535	0.362	0.327	0.515	0.378	0.324	0.617	0.748	0.883
A-598	325.229	276.93	472.0523	474.0585	237.994	7.56E+03	1	1	Tier 3 only two-reaction											0	0	32	0	1.538	1.046	0.996	1.384	1.403	1.748	0.591	0.621	0.397	1.309	1.112	1.125	1.071	1.143	0.897	1.242	1.759	1.303	0.882	0.982	0.983	1.095	1.169	1.301	0.939	0.846
A-599	325.946	277.471	631.0023	635.0146	163.8929	5.44E+03	1	2	Tier 3 only two-reaction											0	0	1	0	0.759	0.649	0.774	0.773	1.111	0.963	0.671	0.828	0.679	0.828	0.713	0.752	0.743	0.834	0.677	0.976	0.891	0.868	0.53	0.69	0.648	0.65	0.689	0.767	0.736	0.717
A-600	326.1	277.587	405.117	407.1238	342.1174	4.63E+04	2	2	Tier 3 zero-reaction											13	50	632	0	2.883	2.572	2.21	1.186	1.151	1.137	1.167	1.128	0.938	0.827	0.673	0.88	0.498	0.838	0.675	0.329	0.374	0.263	0.481	0.87	0.625	0.751	0.72	1.246	1.023	1.024
A-601	326.266	277.705	300.0799	302.0866	132.0432	1.72E+04	2	2	Tier 3 zero-reaction											7	69	753	0.3333	0.2	0.624	0.4957	0.193	0.6662	0.7851	1.432	1.69	1.754	1.565	1.655	1.224	2.475	2.007	3.406	1.519	1.972	2.022	0.318	0.436	0.8121	0.512	0.3256	0.4905	0.913	0.818
A-603	326.506	277.873	285.1599	287.1667	51.1016	1.28E+05	1	1	Unidentified														0	0.328	0.312	0.383	0.784	0.535	0.536	0.465	0.521	0.582	0.316	0.334	0.374	0.638	0.467	0.627	0.441	0.319	0.365	0.73	0.682	0.771	1.987	0.966	1.467	1.02	1.038
A-T54	326.82	278.09	349.1218	351.1285	115.0633	1.99E+07	1	1	Tier 1	AN00259000	HMDB0000162	Proline	0.74	0.9									0	0.466	0.444	0.549	0.857	0.786	0.698	0.613	0.712	0.727	0.44	0.433	0.611	0.77	0.68	0.782	0.591	0.436	0.51	0.81	0.771	0.8	1.28	0.964	1.151	1.071	1.08
A-605	326.911	278.157	295.1109	297.118	61.0526	7.47E+03	1	1	Tier 2						AN00037000	C00189	Isomer 4 of Ethanolamine	0.7	72.1				0	1.076	1.097	1.12	1.155	1.203	1.161	1.191	1.399	1.287	1.253	1.291	1.127	1.264	1.086	1.315	1.297	1.23	1.194	1.236	1.252	1.163	1.26	1.209	1.273	1.138	1.375
A-606	327.123	278.307	321.1266	323.1332	87.0682	3.90E+05	1	1	Tier 2						AN00115001	C00555	4-Aminobutyraldehyde	0.46	4.7				0	1.492	1.372	1.729	1.24	0.827	0.922	0.658	0.756	0.668	0.818	0.934	1.645	0.939	1.223	0.982	1.35	1.085	1.31	0.675	0.599	0.791	0.944	0.662	0.604	0.93	0.94
A-608	328.817	279.496	466.201	468.2075	232.1426	1.29E+04	1	1	Tier 1	AN01735003	HMDB0029064	Threoninyl-Isoleucine	0.69	0.2									0	0.804	0.446	0.558	0.398	0.462	0.396	0.868	0.745	0.801	0.818	1.012	1.251	1.054	0.798	0.838	0.475	0.701	0.528	2.063	1.385	1.919	0.901	1.259	1.023	1.125	1.061
A-609	329.11	279.702	258.5489	260.5552	48.9812	5.00E+03	2	2	Unidentified														0	1.405	1.164	1.065	1.702	1.261	1.562	1.756	2.454	1.973	0.818	0.979	1.299	1.341	1.647	1.305	1.762	0.924	1.576	0.861	0.756	0.947	0.888	1.307	1.037	1.351	1.304
A-610	329.264	279.81	396.111	398.1179	162.0527	1.40E+04	1	1	Tier 3 zero-reaction											5	81	736	0	1.455	1.557	1.437	0.619	0.562	0.586	1.437	1.239	1.228	0.758	0.748	0.815	0.943	0.969	1.023	0.628	0.76	0.631	0.757	1.082	0.827	0.962	0.922	0.995	1.028	1.022
A-611	329.672	280.096	257.5499	259.5565	46.9831	3.13E+04	2	2	Tier 3 only two-reaction											0	0	65	0	1.526	1.162	1.102	1.76	1.335	1.394	2.288	2.387	2.052	0.919	0.88	1.201	1.586	2.009	1.458	1.778	0.99	1.612	0.869	0.853	1.091	1.011	1.199	0.919	1.244	1.262
A-612	329.716	280.128	266.048	268.0546	31.9897	2.04E+04	1	1	Tier 3 zero-reaction											2	1	350	0	0.774	0.521	0.643	1.811	1.87	1.245	0.227	0.511	1.74	2.256	2.214	2.377	0.426	0.574	0.632	0.83	1.248	0.75	0.787	1.023	1.489	2.362	0.68	0.956	1.008	0.896
A-613	329.788	280.178	442.1351	444.1422	416.1536	1.20E+04	2	2	Tier 3 one-reaction											0	8	355	0	0.603	0.664	0.927	0.328	0.371	0.408	1.019	1.116	1.105	0.745	0.761	0.841	1.329	1.023	1.17	0.8	0.784	0.95	0.928	0.986	1.154	1.344	1.281	1.231	1.065	1.094
A-614	329.809	280.193	415.0966	417.1031	181.0383	7.84E+03	1	1	Tier 2						AN01032000	C06050	2-Methyl-3-hydroxy-5-formylpyridine-4-carboxylic acid	2	17.9				0.0303	0.249	0.245	0.195	0.172	0.1547	0.182	0.932	1.007	1.159	1.096	1.013	0.753	1.092	0.805	0.982	0.633	0.937	0.838	2.874	2.774	2.352	2.273	2.522	1.751	1.029	1.001
A-615	330.598	280.747	512.1676	516.181	45.0582	4.39E+03	1	2	Tier 3 zero-reaction											1	12	281	0	0.873	0.963	0.906	1.07	0.587	0.632	1.131	1.106	1.725	1.171	1.672	0.964	1.301	0.652	1.118	0.787	1.092	0.81	1.841	1.888	1.565	1.323	1.684	1.422	1.383	0.803
A-616	330.872	280.939	479.1485	481.1544	245.0902	8.04E+03	1	1	Tier 3 one-reaction											0	10	354	0.5455	0.9927	0.9702	0.97	1.902	2.3124	1.229	0.8574	1.0909	0.9656	1.0608	0.974	0.9987	0.9177	1.0892	0.9527	1.2185	1.1408	1.1523	3.258	3.594	2.542	2.117	3.526	2.457	1.017	1.148
A-T104	330.89	280.95	369.1128	371.1192	135.0545	2.45E+06	1	1	Tier 1	AN00452000	HMDB0000034	Adenine	0.08	1.8									0	0.161	0.142	0.16	0.145	0.122	0.123	0.86	1	0.79	2.517	2.759	2.357	1.74	0.789	1.261	2.1	2.197	1.991	0.295	0.369	0.385	0.116	0.187	0.149	1.01	1.054
A-618	330.929	280.98	448.1431	450.1499	214.0847	1.03E+04	1	1	Tier 3 one-reaction											0	6	234	0	0.736	0.716	0.545	0.163	0.138	0.144	1.053	1.138	1.255	0.291	0.389	0.411	1	0.865	1.171	0.423	0.353	0.415	1.075	1.541	0.88	1.074	1.352	1.956	0.968	0.96
A-619	330.971	281.009	323.1403	325.1487	89.082	5.25E+04	1	1	Tier 3 only two-reaction											0	0	1	0.4242	0.955	0.5761	0.628	0.5212	0.6725	1.0533	0.702	0.7502	0.7599	0.6841	0.5025	0.7515	1.388	0.807	0.866	0.6286	0.5886	0.5945	0.939	0.78	1.813	0.7474	1.104	8.94	1.194	1.253
A-620	330.996	281.027	312.0615	314.0687	156.0064	3.65E+03	2	2	Tier 3 zero-reaction											1	7	174	0	0.547	0.708	1.093	0.987	1.128	1.066	0.852	0.561	0.998	2.28	2.251	1.977	1.387	1.237	0.884	1.569	1.81	1.295	0.543	1.036	0.595	0.818	1.177	0.996	1.018	0.816
A-621	332.695	282.22	405.1956	407.2021	171.1373	1.08E+04	1	1	Tier 3 only two-reaction											0	0	36	0	0.888	1.056	0.934	0.793	0.717	0.617	2.159	2.598	2.807	0.331	0.44	0.506	1.571	1.387	1.995	1.14	0.532	1.024	0.332	0.361	0.315	0.665	0.397	0.447	0.827	1.006
A-622	332.83	282.315	350.0695	352.0762	116.0111	4.99E+04	1	1	Tier 3 zero-reaction											2	17	345	0	0.612	0.878	0.937	0.556	0.721	0.706	0.6	0.688	0.862	1.128	1.206	0.902	0.896	0.709	0.73	0.916	1.472	0.897	0.734	0.886	0.65	1.056	0.923	0.692	1.002	0.996
A-623	332.918	282.376	454.1432	456.1497	220.0849	7.31E+03	1	1	Tier 2						BP01585000	C21777	4-Hydroxy-L-tryptophan	0.22	14.9				0	0.565	0.729	0.744	1.016	0.566	0.703	0.28	0.361	0.454	1.182	1.145	1.087	0.56	0.382	0.417	0.632	0.735	0.793	1.536	1.618	2.068	2.182	1.659	0.97	0.958	1.088
A-624	333.344	282.676	267.0559	269.0621	32.9976	1.31E+04	1	1	Tier 3 only two-reaction											0	0	3	0.6061	0.7842	0.9581	0.7663	0.798	0.3373	0.9709	0.6774	0.8618	0.7629	0.8381	0.2763	0.789	0.725	0.8605	0.7527	0.9626	0.9013	0.9103	5.225	3.809	2.85	3.672	4.501	2.811	1.115	1.164
A-625	333.732	282.948	450.1688	452.1756	216.1105	5.89E+03	1	1	Tier 2						AN01516001		Prolyl-Threonine	1.14	59.5				0	0.885	0.571	0.551	0.464	0.498	0.394	0.864	1.073	0.935	0.763	0.903	0.974	1.262	0.89	1.03	0.488	0.587	0.513	1.847	1.202	1.524	1.06	1.498	1.13	0.985	1.221
A-628	334.319	283.361	376.0652	378.0712	142.0068	5.42E+03	1	1	Tier 3 only two-reaction											0	0	32	0	1.557	1.083	1.104	2.667	1.786	1.873	0.659	0.875	0.478	0.614	0.557	0.741	0.985	1.118	0.95	1.092	0.938	1.217	0.524	0.672	0.738	0.735	0.638	0.623	0.877	0.833
A-630	334.767	283.675	360.0976	362.1043	252.0785	1.84E+04	2	2	Tier 3 one-reaction											0	18	362	0	1.336	1.593	1.848	0.665	0.747	0.698	0.931	0.982	0.734	0.878	0.822	0.779	0.576	0.767	0.642	0.466	0.356	0.478	0.966	0.815	1.124	0.88	0.964	1.116	0.751	0.963
A-632	335.545	284.221	380.08	382.0865	146.0217	7.11E+04	1	1	Tier 3 zero-reaction											1	29	393	0	1.232	1.39	1.482	1.209	0.694	1.096	0.773	0.653	0.649	1.003	1.051	0.805	0.817	0.666	0.918	0.717	0.974	0.792	0.764	0.939	0.833	0.812	0.997	0.946	0.967	0.916
A-633	335.732	284.353	539.1356	541.1419	305.0773	5.49E+03	1	1	Tier 3 one-reaction											0	10	301	0.3333	0.9283	0.9073	0.9071	0.9447	1.219	1.1493	0.958	1.085	0.582	2.612	2.708	1.673	0.816	0.751	0.823	1.931	2.28	2.082	1.0382	0.8135	0.8588	0.9369	0.8718	0.8975	0.941	0.985
A-634	335.984	284.53	418.1321	420.1388	184.0738	8.00E+03	1	1	Tier 2						AN01079002	C05594	3-Methoxy-4-hydroxyphenylethyleneglycol	0.53	43.7				0	0.797	0.705	0.584	0.366	0.213	0.224	1.092	1.162	1.193	0.593	0.277	0.559	1.007	0.918	1.434	0.706	0.815	0.704	1.113	1.295	1.208	1.275	1.834	1.778	1.151	0.993
A-635	336.135	284.636	458.1096	460.1148	448.1026	6.14E+03	2	2	Tier 3 one-reaction											0	7	294	0.3939	0.4535	0.4432	0.4431	0.4615	0.5955	0.5614	0.574	0.623	0.618	2.311	2.392	1.344	0.94	0.8088	0.948	1.561	2.462	1.725	1.3297	0.3974	0.4195	0.4577	0.4259	0.4384	0.905	1.005
A-636	336.22	284.695	307.1174	309.1241	146.1181	4.29E+03	2	2	Tier 3 zero-reaction											2	6	53	0.0303	3.897	4.617	4.712	0.389	0.73	2.078	0.89	0.34	5.447	2.037	2.481	1.421	0.446	0.792	0.318	0.567	0.626	1.15	1.533	1.58	0.423	0.737	0.46	0.39	1.18	1.494
A-637	336.595	284.959	260.0794	262.0861	52.0422	8.60E+03	2	2	Unidentified														0	0.77	0.479	0.571	1.288	0.873	0.913	0.498	0.496	0.332	1.094	1.084	0.835	0.825	0.894	0.659	1.672	2.004	1.919	0.807	1.259	0.903	0.987	1.188	1.046	0.883	0.897
A-639	336.902	285.175	534.1798	536.1862	300.1214	3.34E+04	1	1	Tier 2						AN02707000	C06046	Salidroside	1.08	6.4				0.0606	0.846	0.866	0.887	0.304	0.4955	0.4672	1.32	1.728	1.397	1.606	1.582	1.495	1.446	0.956	1.417	1.634	2.113	1.418	1.006	1.108	0.923	0.67	0.583	0.456	0.999	0.991
A-641	337.207	285.388	356.1757	358.1832	122.1174	6.65E+03	1	1	Tier 3 one-reaction											0	1	6	0.6364	1.03	1.256	1.319	0.927	1.294	1.385	0.8897	1.1319	1.002	1.1007	1.011	1.0363	0.9522	1.1302	0.9886	1.2643	1.073	1.1957	0.9216	0.9027	0.9529	1.0396	0.9673	0.9958	1.1291	1.1366
A-642	337.494	285.59	340.0675	342.0738	106.0092	1.07E+04	1	1	Tier 3 one-reaction											0	7	109	0.2727	1.357	1.783	1.508	2.406	1.9	2.408	0.43	0.505	0.458	1.146	1.085	0.721	0.767	0.709	0.772	1.078	1.505	1.175	0.3369	0.33	0.3484	0.3801	0.3536	0.364	0.921	0.85
A-645	339.021	286.662	470.1751	472.1794	236.1167	4.15E+03	1	1	Tier 1	AN01782001	HMDB0028988	Phenylalanyl-Alanine	1.37	2									0.0606	0.79	0.445	0.323	0.523	0.55	0.551	0.661	0.883	0.558	0.423	0.358	0.545	0.75	0.422	0.705	0.358	0.3352	0.3385	2.225	0.853	1.826	0.562	1.011	1.146	0.941	1.014
A-646	339.033	286.671	324.0901	326.0968	90.0318	4.10E+03	1	1	Tier 3 zero-reaction											5	41	637	0	0.803	1.836	1.191	0.86	0.865	0.895	0.711	0.92	0.631	1.423	1.365	1.682	0.481	1.094	0.82	1.32	1.037	1.187	1.219	1.151	1.296	0.879	0.968	1.97	0.798	0.84
A-647	339.238	286.815	361.1108	363.1153	254.1049	7.32E+03	2	2	Tier 3 only two-reaction											0	0	109	0.5152	0.547	0.5342	7.5649	0.5422	0.6997	0.6596	1.135	0.966	1.178	0.643	0.779	0.655	1	1.121	0.857	0.817	0.791	0.916	8.9595	7.8726	9.2645	10.0248	7.7007	7.7359	0.951	0.949
A-648	339.787	287.201	419.5925	421.599	371.0683	3.64E+03	2	2	Tier 3 one-reaction											0	1	128	0	0.679	1.124	1.463	0.796	1.328	1.197	0.319	0.298	0.467	0.431	0.397	0.44	1.728	1.389	1.817	1.645	1.145	2.184	3.001	1.436	2.073	0.837	0.783	0.599	1.112	1.142
A-649	339.814	287.22	418.592	420.5987	369.0674	1.28E+04	2	2	Tier 3 one-reaction											0	7	138	0	0.381	0.959	1.388	0.948	1.005	0.991	0.33	0.298	0.566	0.161	0.354	0.36	1.31	1.414	1.801	1.569	1.175	2.155	2.576	1.431	1.952	0.621	0.656	0.426	1.067	0.95
A-650	339.823	287.226	340.1113	342.118	106.053	1.37E+04	1	1	Tier 3 only two-reaction											0	0	100	0	1.098	1.376	1.636	1.127	1.603	1.294	0.753	0.781	0.555	1.078	1.044	1.066	1.176	1.051	0.896	1.422	1.184	1.332	1.034	1.259	0.907	0.898	1.02	1.097	0.984	1.191
A-651	340.394	287.627	306.6375	308.6442	145.1584	4.89E+03	2	2	Tier 3 zero-reaction											1	3	23	0	0.826	1.027	0.96	1.08	0.521	0.677	2.608	2.309	2.564	0.463	0.563	0.498	1.645	1.878	2.828	1.015	0.525	1.025	0.512	0.52	0.59	0.518	0.396	0.573	0.933	0.862
A-652	340.556	287.741	405.1169	407.1234	342.1171	7.92E+04	2	2	Tier 3 zero-reaction											13	50	636	0	3.202	2.944	2.535	1.071	0.94	0.977	1.028	0.754	0.803	0.895	0.487	0.69	0.627	0.742	0.699	0.301	0.412	0.244	0.498	1.088	0.647	1.039	0.821	1.471	0.995	1.012
A-653	340.936	288.008	438.1248	440.1306	408.133	3.71E+03	2	2	Tier 3 one-reaction											0	13	305	0.0606	0.209	0.1997	0.266	1.542	1.39	1.283	1.236	1.741	1.645	1.748	1.305	2.631	0.762	0.714	0.582	2.062	1.823	1.19	0.3599	0.249	0.188	0.29	0.474	0.807	1.114	0.756
A-654	341.323	288.28	420.159	422.1688	186.1006	8.90E+03	1	1	Tier 2						AN01106001		Isomer 1 of Prolyl-Alanine	0.39	36.7				0	0.602	0.489	0.419	0.376	0.358	0.348	0.545	0.785	0.477	0.611	0.5	0.624	0.875	0.734	0.649	0.495	0.609	0.623	0.844	0.759	0.966	0.576	0.788	0.843	0.73	0.772
A-655	341.423	288.35	422.1715	424.1808	188.1131	8.12E+03	1	1	Tier 1	AN01133003	HMDB0028844	Glycyl-Isoleucine	7.01	0.7									0	1.01	0.78	0.913	0.514	0.911	0.454	1.367	1.181	1.435	1.183	0.93	1.281	1.524	1.266	1.414	0.948	0.951	0.83	2.4	1.569	2.096	1.594	1.523	1.259	1.538	1.432
A-657	341.655	288.512	295.1112	297.1179	61.0528	7.13E+03	1	1	Tier 3 zero-reaction											1	15	349	0	0.997	0.946	0.983	1.008	1.046	1.085	1.109	1.243	1.171	1.174	1.109	0.955	1.093	1.01	1.157	1.125	1.078	1.072	1.183	1.13	0.962	1.226	1.131	1.164	1.104	1.235
A-658	341.873	288.666	376.0957	378.1025	142.0374	3.58E+04	1	1	Tier 3 zero-reaction											1	8	287	0	0.443	0.49	0.442	0.725	0.731	0.699	0.196	0.27	0.377	0.615	0.465	0.355	0.448	0.519	0.452	1.002	1.242	1.032	0.418	0.525	0.499	0.989	0.546	0.687	0.496	0.539
A-T155	342.09	288.82	383.1099	385.1166	149.051	8.84E+05	1	1	Tier 1	AN00608000	HMDB0000696	Methionine	1.54	0.1									0	1.058	0.929	1.23	3.62	2.832	2.611	0.492	0.612	0.82	0.745	0.792	0.813	0.772	0.679	0.648	1.061	1.281	1.257	0.398	0.458	0.42	0.562	0.438	0.403	1.156	1.177
A-660	342.243	288.937	445.1906	447.1963	211.1323	5.46E+04	1	1	Tier 3 one-reaction											0	1	125	0.697	0.6842	0.6687	0.6686	0.6963	0.8985	0.8471	0.591	0.7519	0.6656	0.7312	0.6713	0.6884	0.6325	0.7507	0.6567	0.8398	0.7863	0.7942	4.847	4.863	5.608	0.6906	0.6426	0.6615	0.992	0.944
A-661	342.356	289.024	460.1065	462.113	226.0482	1.40E+04	1	1	Tier 3 zero-reaction											2	13	177	0	0.853	0.64	0.484	0.149	0.397	0.146	0.908	1.436	0.93	0.302	0.311	0.28	1.19	0.857	0.997	0.377	0.364	0.398	0.894	0.986	1.471	1.071	1.041	1.375	1.001	0.928
A-T536	343.11	289.6	362.1072	364.1126	128.0473	1.88E+05	1	1	Tier 2						BM00371002		Dihydrophloroglucinol	2.53	48.3				0.0303	2.699	2.616	2.874	3.382	2.981	3.069	0.32	0.3	0.243	0.291	0.288	0.306	0.15	0.162	0.15	0.366	0.313	0.359	0.164	0.163	0.163	0.148	0.1068	0.15	0.887	0.883
A-663	343.195	289.669	500.1853	502.1915	266.1269	5.01E+03	1	1	Tier 1	AN02198002	HMDB0029068	Threoninyl-Phenylalanine	0.57	3.4									0	0.459	0.43	0.452	0.428	0.438	0.28	0.796	1.031	1.032	0.601	0.688	0.841	1.13	0.68	0.837	0.477	0.531	0.482	1.426	1.398	1.661	0.913	1.444	1.233	1.059	1.059
A-664	343.226	289.693	262.0533	264.06	27.9949	2.43E+04	1	1	Tier 3 zero-reaction											1	4	251	0	0.785	0.714	0.848	1.067	1.023	1.015	0.766	0.919	0.871	0.811	0.879	0.836	0.843	1.008	0.792	1.351	1.275	1.389	1.452	1.436	1.203	1.294	1.334	1.123	1.131	1.018
A-665	343.257	289.717	321.0901	323.0968	87.0318	1.03E+05	1	1	Tier 2						AN00113000	C20253	Isomer 2 of Aminoacrylic acid	0.78	56.3				0	0.849	0.816	0.788	1.315	0.973	1.107	0.739	0.668	0.589	0.929	0.855	0.723	0.89	1.053	0.815	1.301	1.792	1.721	2.011	1.716	1.523	1.839	1.948	1.576	1.08	1.119
A-666	344.12	290.38	406.1176	408.1231	344.1186	1.04E+04	2	2	Tier 3 zero-reaction											1	22	409	0	3.878	3.338	2.734	1.139	0.918	0.997	0.991	0.731	0.763	0.936	0.561	0.626	0.576	0.92	0.799	0.329	0.306	0.186	0.4	1.259	0.462	1.085	0.884	1.665	1.107	1.097
A-667	344.713	290.836	473.0839	475.0895	239.0255	6.13E+03	1	1	Tier 3 one-reaction											0	1	86	0	0.839	1.251	1.234	1.361	0.53	0.963	0.705	0.551	0.921	0.872	0.805	0.574	0.825	0.579	0.697	0.661	1.405	1.018	0.46	0.451	0.374	0.599	0.641	0.549	1.029	1.059
A-668	345.134	291.16	426.1197	428.126	384.1226	7.20E+03	2	2	Tier 1	AN03771000	C00021	S-Adenosylhomocysteine	1.25	5.7									0	0.808	0.706	1.478	2.683	2.288	3.115	0.608	0.742	1.606	0.417	0.934	0.447	0.988	0.731	0.99	0.515	0.749	0.58	0.323	0.385	0.349	0.353	0.303	0.179	1.204	1.017
A-T60	345.57	291.49	351.1366	353.1439	117.079	1.33E+07	1	1	Tier 1	AN00277003	HMDB0000883	Valine	1.31	0.1									0	0.598	0.66	0.589	0.983	0.656	0.658	0.644	0.806	0.86	0.62	0.691	1.004	0.758	0.94	0.678	0.761	0.59	0.7	1	1.138	1.068	1.601	1.309	1.222	1.077	1.1
A-670	347.172	292.726	513.0789	515.0851	279.0205	1.41E+04	1	1	Tier 3 one-reaction											0	2	52	0	1.382	1.31	1.112	1.325	1.06	0.888	0.814	0.921	0.739	1.052	0.9	0.979	1.047	1.115	0.969	1.103	1.047	0.999	0.952	1.214	1.092	1.022	1.167	1.146	0.936	0.97
A-671	348.059	293.407	309.0909	311.0973	75.0326	1.33E+04	1	1	Tier 3 zero-reaction											1	21	438	0	0.892	0.715	0.755	1.966	1.448	1.183	1.238	1.744	1.232	0.507	0.542	1.859	0.851	2.054	1.172	2.336	0.937	2.24	0.053	0.255	0.199	0.297	0.071	0.082	0.793	0.929
A-672	348.094	293.434	337.0852	339.0918	103.0269	9.37E+05	1	1	Tier 3 zero-reaction											2	15	353	0	0.789	0.564	0.562	1.206	1.231	1.206	0.828	1.43	1.293	0.291	0.341	1.378	0.693	1.932	1.196	2.286	0.725	1.826	0.029	0.041	0.038	0.107	0.031	0.033	0.665	0.646
A-T110	348.2	293.52	371.1067	373.1129	137.0477	8.57E+04	1	1	Tier 1	AN00468008	HMDB0001392	p-Aminobenzoic acid	1.18	2.4									0	1.166	1.27	1.33	0.7	0.668	0.636	0.248	0.184	0.226	0.341	0.375	0.307	0.242	0.26	0.311	0.282	0.3	0.338	2.506	2.35	2.197	1.41	1.257	1.541	0.885	0.974
A-674	348.521	293.763	405.1166	407.1234	342.1165	3.64E+04	2	2	Tier 3 zero-reaction											13	50	637	0	3.886	3.603	3.106	1.033	0.85	0.931	1.097	0.67	0.736	0.755	0.454	0.474	0.523	0.745	0.724	0.283	0.173	0.142	0.339	1.169	0.396	0.836	0.769	1.504	1.002	0.978
A-676	348.582	293.81	392.1644	394.1709	158.1061	5.63E+03	1	1	Tier 3 one-reaction											0	6	216	0	0.726	0.455	0.463	0.687	0.349	0.617	0.977	0.878	0.654	0.628	0.552	0.605	1.355	0.886	1.008	0.404	0.38	0.314	2.209	1.517	2.301	0.91	1.197	1.216	1.022	0.873
A-677	348.928	294.075	474.0677	476.074	240.0093	3.75E+03	1	1	Tier 2						BM01817000	C16196	Isomer 2 of 1,2-Dihydroxynaphthalene-6-sulfonic acid	0.12	37.9				0	1.004	0.884	0.865	1.058	1.06	1.025	1.246	1.238	0.85	0.929	0.945	1.17	1.48	1.398	1.244	1.124	0.796	0.888	1.09	1.205	1.347	0.927	1.238	1.284	0.932	0.934
A-678	349.059	294.176	448.1906	450.1969	214.1323	6.94E+03	1	1	Tier 2						AN01489001		Valyl-Proline	1.16	7.4				0	0.516	0.466	0.684	0.391	0.305	0.312	0.732	0.858	1.048	0.898	1.247	1.092	1.46	1.151	1.223	0.765	1.124	0.704	1.17	1.01	1.397	1.052	0.732	0.728	1.063	1.219
A-679	349.149	294.245	346.0856	348.0922	112.0273	2.89E+05	1	1	Tier 1	AN00240000	C00106	Uracil	0.07	0.2									0	0.282	0.23	0.315	0.439	0.359	0.348	0.181	0.19	0.237	1.552	1.364	1.106	0.714	0.607	0.392	1.02	1.24	1.543	0.385	0.329	0.235	0.858	0.983	0.497	0.857	0.775
A-680	349.21	294.292	436.1903	438.1969	202.132	3.28E+04	1	1	Tier 1	AN01324000	HMDB0028690	Alanyl-Isoleucine	0.54	0.2									0	0.54	0.483	0.486	0.436	0.346	0.414	1.063	1.192	1.484	0.603	0.765	0.845	1.47	1.018	1.266	0.793	0.777	0.732	1.57	1.223	1.497	1.076	1.119	1.021	1.069	1.094
A-682	350.344	295.164	539.0943	541.1002	305.036	2.10E+04	1	1	Tier 3 only two-reaction											0	0	103	0.6061	0.0345	0.066	0.0337	0.0351	0.0452	0.0427	0.0298	0.0379	0.0335	0.0368	0.0338	0.043	0.0318	0.0378	0.0331	0.0423	0.0396	0.04	2.389	2.27	2.715	1.731	1.533	1.943	0.813	0.937
A-683	350.615	295.372	522.6341	524.6408	288.5758	9.67E+03	1	1	Unidentified														0.7273	0.7451	0.7282	0.7281	0.7582	0.9785	0.9225	0.6436	0.8188	0.7248	0.7962	0.7311	0.7496	0.6888	0.8176	0.7151	0.9146	0.8563	0.8649	2.237	3.114	1.887	3.697	5.785	3.947	1.142	1.028
A-684	350.895	295.588	522.1328	524.1396	288.0745	1.50E+04	1	1	Tier 3 one-reaction											0	12	180	0.0606	0.09	0.22	0.221	0.098	0.187	0.516	0.087	0.329	0.178	0.106	0.0778	0.118	0.0733	0.118	0.111	0.107	0.222	0.157	1.654	3.117	1.645	3.509	4.731	4.004	1.235	1.125
A-685	350.929	295.614	428.0743	430.0816	388.032	4.72E+03	2	2	Tier 3 one-reaction											0	4	88	0	1.083	1.329	0.97	1.644	0.902	0.92	1.576	1.084	1.489	2.063	2.321	1.503	2.081	1.356	1.813	1.227	2.112	1.652	0.64	1.128	0.927	1.008	1.654	1.273	1.104	1.355
A-688	351.344	295.933	358.0867	360.0933	248.0567	1.80E+04	2	2	Tier 2						AN01932000	C00647	Pyridoxamine phosphate	0.72	20.9				0	0.242	0.695	0.487	0.48	0.312	0.361	1.637	1.578	1.724	0.704	0.933	0.78	2.131	1.618	2.087	1.093	0.884	0.974	0.349	0.529	0.284	1.048	1.02	0.86	0.98	0.974
A-689	351.347	295.935	427.0741	429.0807	386.0315	2.21E+04	2	2	Tier 3 one-reaction											0	3	92	0	1.158	1.364	1.206	1.292	0.719	1.045	1.272	0.992	1.139	1.784	2.015	1.494	1.926	1.213	1.664	1.207	1.837	1.623	0.645	1.102	0.824	1.04	1.248	1.351	1.201	1.149
A-690	351.596	296.126	309.0976	311.1045	150.0786	1.61E+04	2	2	Tier 3 one-reaction											0	8	236	0	0.303	0.804	0.552	0.549	0.337	0.369	1.691	1.549	1.998	0.662	0.84	0.881	1.95	1.775	1.989	1.05	0.853	1.013	0.367	0.466	0.302	0.957	0.966	0.793	1.019	0.989
A-691	351.596	296.126	295.1112	297.1178	61.0529	6.99E+03	1	1	Tier 3 zero-reaction											1	15	349	0	0.826	0.872	0.931	0.906	0.955	0.958	1.011	1.145	1.13	1.104	1.048	0.893	1.053	0.975	1.162	1.044	1.025	0.974	1.115	1.043	0.94	1.056	1.04	1.079	0.988	1.14
A-692	352.377	296.726	388.138	390.1448	308.1594	1.40E+04	2	2	Tier 3 one-reaction											0	12	259	0.0606	0.208	0.348	0.144	0.084	0.0892	0.172	1.91	4.741	3.402	0.0681	0.246	0.05	2.693	1.735	2.136	0.472	0.092	0.079	0.565	0.484	0.541	0.213	0.159	0.131	0.824	0.971
A-693	353.278	297.419	362.1528	364.1597	128.0945	1.67E+04	1	1	Tier 3 one-reaction											0	8	164	0.1515	0.501	1.2038	0.4317	0.562	0.5801	1.1825	2.714	2.903	2.201	1.271	1.51	1.358	1.57	1.494	1.697	1.668	1.258	2.104	3.449	0.748	1.3792	0.519	0.68	0.665	1.048	0.943
A-694	353.752	297.783	430.0952	432.1023	196.0368	4.45E+03	1	1	Tier 2						AN01241000	C04045	Isomer 1 of 3-(3,4-Dihydroxyphenyl)pyruvic acid	0.8	8.8				0.0606	0.529	0.506	0.579	0.305	0.3146	0.2966	1.749	1.737	1.956	1.171	1.302	0.888	1.572	1.16	1.669	0.821	0.763	0.951	0.45	0.527	0.782	0.385	0.709	0.599	0.742	1.249
A-695	354.11	298.059	442.1352	444.1422	416.1538	6.35E+03	2	2	Tier 3 one-reaction											0	8	352	0	0.615	0.625	0.871	0.362	0.517	0.517	1.016	1.028	1.137	0.685	0.937	0.759	1.19	0.878	1.017	0.954	0.917	0.966	0.994	1.064	0.99	1.238	1.238	1.104	1.03	1.065
A-696	354.289	298.196	416.1069	418.1136	364.0972	3.00E+03	2	2	Tier 3 one-reaction											0	3	263	0.0303	3.375	3.33	2.601	0.884	3.598	0.922	0.781	0.865	0.732	0.707	0.722	0.447	0.593	0.974	0.76	6.275	4.996	6.063	1.353	1.182	1.801	0.854	0.682	2.926	1.054	1.343
A-697	354.405	298.285	418.1435	420.1511	184.0852	1.02E+04	1	1	Tier 3 one-reaction											0	15	312	0	0.513	0.527	0.8	2.056	0.961	1.05	0.292	0.329	0.321	0.474	0.514	0.372	0.521	0.342	0.554	0.597	0.54	0.529	0.204	0.175	0.338	0.315	0.184	0.217	0.797	0.86
A-698	354.586	298.425	424.0895	426.0962	380.0623	4.04E+03	2	2	Tier 3 one-reaction											0	9	289	0.0303	3.498	3.614	2.522	0.95	0.726	0.847	1.078	0.604	0.95	0.767	0.381	0.576	0.602	0.865	0.929	0.371	0.1547	0.195	0.247	1.15	0.37	0.709	0.731	1.275	1.011	1.243
A-699	354.591	298.428	372.1018	374.1083	138.0435	4.66E+04	1	1	Tier 3 zero-reaction											2	17	251	0	0.839	1.314	1.21	0.618	0.597	0.541	1.055	1.171	0.876	1.309	1.051	0.925	1.242	0.53	0.791	0.921	0.839	0.78	0.641	0.577	0.592	0.169	0.098	0.127	1.066	1.108
A-700	354.652	298.475	324.0899	326.0966	180.0632	1.88E+04	2	2	Tier 3 zero-reaction											17	87	713	0	4.196	3.531	2.828	1.037	0.865	1.125	1.16	0.786	0.802	0.942	0.582	0.462	0.562	1.061	0.798	0.358	0.177	0.169	0.452	1.227	0.504	0.967	0.877	1.5	1.037	1.011
A-701	354.685	298.501	405.117	407.1236	342.1173	7.45E+05	2	2	Tier 3 zero-reaction											13	50	632	0	3.849	3.7	3.129	0.983	0.813	0.887	1.076	0.678	0.691	0.744	0.45	0.432	0.513	0.801	0.732	0.262	0.19	0.126	0.333	1.189	0.412	0.813	0.788	1.511	0.977	0.99
A-702	355.081	298.804	396.1115	398.1181	162.0531	4.99E+04	1	1	Tier 3 zero-reaction											5	81	735	0	2.104	1.962	1.802	0.727	0.663	0.647	1.157	0.95	0.996	0.71	0.613	0.61	0.834	0.988	0.948	0.484	0.424	0.416	0.701	1.199	0.755	0.908	0.942	1.278	0.972	0.997
A-704	355.565	299.177	365.1164	367.1234	131.0581	1.89E+05	1	1	Tier 2						AN00406001	C19706	cis-3-Hydroxy-L-proline	0.45	74.5				0	2.454	1.758	1.761	3.042	1.739	2.183	1.503	1.595	0.967	1.568	1.637	1.563	1.407	1.779	1.209	1.535	0.849	1.425	1.719	1.81	1.737	2.166	2.115	2.567	1.673	1.737
A-705	355.697	299.278	396.6132	398.62	162.5549	7.68E+03	1	1	Unidentified														0	1.095	1.16	1.183	0.518	0.746	0.791	1.198	1.09	1.335	0.847	1.102	0.917	1.08	1.068	1.113	0.869	0.863	0.839	0.891	1.052	0.957	1.099	1.305	1.252	1.156	1.219
A-706	355.926	299.454	390.147	392.155	156.0886	7.69E+03	1	1	Tier 3 one-reaction											0	7	221	0	1.019	3.946	0.975	1.16	1.741	0.986	1.195	1.166	0.97	1.136	1.062	1.547	1.116	1.453	0.961	2.087	0.943	0.957	1.056	1.461	1.576	3.076	1.613	1.856	1.939	1.902
A-707	356.314	299.752	464.1855	466.1916	230.1272	4.59E+03	1	1	Tier 2						AN01711000		Hydroxyprolyl-Valine	1.08	54.4				0	0.686	0.546	0.52	0.507	0.445	0.455	0.588	0.946	0.777	0.789	0.786	1.273	1.225	0.901	0.888	0.801	0.679	0.462	1.927	1.292	2.016	0.811	1.177	1.078	1.052	1.094
A-708	357.524	300.682	436.1903	438.197	202.132	5.06E+04	1	1	Tier 1	AN01324001	HMDB0028691	Alanyl-Leucine	0.5	1.7									0	0.608	0.48	0.509	0.4	0.363	0.336	0.95	1.095	1.28	0.557	0.631	0.82	1.344	0.98	1.103	0.66	0.619	0.664	1.806	1.246	1.708	1.09	1.23	1.003	1.085	1.116
A-709	357.862	300.942	414.1226	416.1285	180.0642	1.56E+04	1	1	Tier 3 zero-reaction											17	87	713	0	2.468	2.03	2.003	0.909	0.755	0.856	0.9	0.864	0.805	0.71	0.381	0.463	0.621	0.765	0.828	0.25	0.218	0.72	1.284	1.643	1.363	1.236	1.33	1.481	1.062	0.958
A-711	357.941	301.003	576.19	578.1966	342.1317	4.27E+03	1	1	Tier 3 one-reaction											0	6	300	0.0606	1.044	0.935	0.895	0.145	0.1494	0.1409	1.007	1.254	1.755	0.854	0.624	0.701	1.616	1.094	1.432	0.54	0.508	0.7	0.332	0.445	0.222	0.352	0.186	0.11	0.896	1.056
A-712	358.467	301.407	410.1266	412.1332	176.0683	1.36E+04	1	1	Tier 3 zero-reaction											3	37	592	0.3636	0.211	0.1486	0.3741	0.1521	0.688	0.1298	0.251	0.1921	0.1387	1.865	0.175	0.2705	0.138	0.188	0.6397	0.6454	1.166	0.1935	4.374	1.892	1.41	1.791	2.772	1.986	1.101	1.209
A-T528	358.74	301.62	304.1119	306.1185	70.0531	1.94E+04	1	1	Tier 2						BM00055001		alpha-Aminopropiononitrile	0.19	42				0	2.523	1.698	1.503	1.409	1.537	1.683	1.245	1.212	0.478	1.036	0.995	1.003	0.63	1.168	0.88	1.203	0.966	1.147	0.737	0.849	0.69	0.616	0.802	1.276	1.124	1.112
A-716	359.302	302.049	349.0688	351.0756	230.0209	7.17E+03	2	2	Tier 3 zero-reaction											7	25	406	0	0.082	0.316	0.263	0.321	0.187	0.254	1.511	1.304	2.475	0.349	1.395	0.315	1.559	2.005	2.206	0.771	1.038	0.835	0.237	0.739	0.37	0.17	0.211	0.109	1.029	0.975
A-T561	359.4	302.12	400.0848	402.0917	166.0266	3.71E+05	1	1	Tier 2						BM00818003		4-Formylsalicylic acid	0.31	51.5				0	0.289	0.306	0.397	0.372	0.293	0.289	0.895	1.106	0.986	0.812	0.79	1.005	0.859	0.62	0.68	0.632	0.556	0.675	1.221	1.16	1.424	2.122	1.995	0.913	0.98	1.009
A-718	359.767	302.407	349.1582	351.1631	115.0998	8.28E+03	1	1	Tier 3 one-reaction											0	21	290	0.0303	0.602	0.372	0.278	0.113	0.446	0.775	0.434	0.299	0.283	0.298	0.227	0.362	1.531	0.619	0.698	0.136	0.4862	0.11	0.478	0.656	1.249	0.221	0.348	9.58	1.039	0.927
A-T286	360.02	302.6	321.1149	323.1208	174.1117	2.49E+05	2	2	Tier 1	AN00945000	HMDB0000517	Arginine	1.67	2.3									0	0.702	0.63	0.8	1.501	1.194	1.121	0.535	0.593	0.531	1.02	0.948	2.099	0.835	1.071	0.725	2.247	1.93	2.615	0.679	0.663	0.693	0.966	0.83	0.646	1.074	1.09
A-719	360.029	302.607	408.1701	410.1767	174.1118	1.12E+04	1	1	Tier 3 zero-reaction											2	6	78	0	0.644	0.637	0.685	1.393	0.957	1.049	0.482	0.581	0.543	1.065	0.801	1.793	0.911	1.129	0.804	2.012	1.86	1.95	0.771	0.641	0.738	0.944	0.906	0.767	0.992	1.083
A-720	360.044	302.619	340.0676	342.074	106.0093	4.83E+05	1	1	Tier 3 one-reaction											0	7	109	0	1.441	1.65	1.863	3.063	2.327	2.239	0.422	0.459	0.372	1.309	1.344	0.797	0.714	0.619	0.719	1.085	1.781	1.444	0.009	0.009	0.009	0.01	0.009	0.01	0.904	0.897
A-721	360.301	302.817	322.1142	324.1207	176.1117	2.78E+04	2	2	Tier 3 only two-reaction											0	0	2	0	0.759	0.885	0.863	1.688	1.289	1.396	0.601	0.672	0.612	1.128	1.021	2.229	0.943	1.222	0.802	2.401	1.947	2.81	0.809	0.748	0.75	0.939	0.909	0.754	1.216	1.232
A-722	360.383	302.88	291.1141	293.1216	114.1115	4.12E+03	2	2	Unidentified														0	0.411	0.746	0.71	0.793	1.063	0.875	0.545	0.766	0.686	1.778	2.138	1.171	0.996	0.594	0.852	1.346	1.679	1.466	0.653	1.062	0.799	0.612	1.028	0.974	0.987	1.026
A-T351	360.41	302.9	438.1489	440.1551	204.0899	2.17E+05	1	1	Tier 1	AN01348000	HMDB0000929	Tryptophan	1.9	1.5									0	0.285	0.32	0.393	0.676	0.34	0.319	0.426	0.609	0.773	0.645	0.603	0.925	0.306	0.24	0.235	0.291	0.494	0.386	1.615	1.241	1.818	2.346	1.66	0.663	1.086	1.097
A-724	361.167	303.482	312.601	314.6068	157.0853	4.59E+03	2	2	Tier 3 one-reaction											0	12	214	0	0.703	0.578	0.68	1.366	0.884	0.981	0.678	0.519	0.591	1.224	0.919	2.114	0.863	1.012	0.582	2.312	1.774	2.375	0.715	0.604	0.662	0.974	0.838	0.581	1.089	1.168
A-725	361.289	303.576	456.1595	458.1659	222.1011	1.60E+04	1	1	Tier 1	AN01612000	HMDB0028848	Glycyl-Phenylalanine	1.55	2.5									0	0.459	0.38	0.424	0.236	0.271	0.187	0.766	0.794	0.909	0.552	0.545	0.818	1.08	0.801	1	0.427	0.373	0.416	1.822	0.904	1.65	1.059	1.235	1.4	0.953	0.999
A-726	361.411	303.67	259.0663	261.0728	25.008	2.66E+04	1	1	Tier 3 only two-reaction											0	0	1	0.2424	1.094	1.473	1.433	1.987	2.07	1.655	0.397	0.464	0.4	0.894	0.959	0.659	0.664	0.556	0.624	0.947	1.371	1.067	0.0151	0.0147	0.0156	0.017	0.0158	0.0163	0.657	0.738
A-727	361.561	303.785	353.0571	355.0634	118.9987	4.90E+04	1	1	Tier 3 only two-reaction											0	0	4	0.6061	0.012	0.0117	0.0117	0.0122	0.0158	0.0149	0.0104	0.0132	0.0117	0.0128	0.0118	0.0121	0.0111	0.0132	0.0115	0.0148	0.0138	0.014	5.028	3.909	2.926	4.076	3.913	2.349	1.08	1.184
A-728	361.578	303.798	277.0751	279.0836	43.0168	1.95E+04	1	1	Tier 3 one-reaction											0	1	94	0.4848	1.441	1.658	1.931	2.903	2.391	2.128	0.6055	0.7704	0.6819	1.226	1.418	0.813	0.81	0.7473	0.752	1.218	1.781	1.569	0.6272	0.6144	0.6486	0.7075	0.6584	0.3311	1.053	1.032
A-731	362.607	304.589	378.1012	380.1077	144.0429	3.07E+04	1	1	Tier 3 zero-reaction											3	43	497	0	1.045	1.361	1.11	0.5	0.502	0.515	2.046	1.79	1.962	0.7	0.654	0.898	0.846	1.247	0.937	0.622	0.747	0.473	0.478	0.78	0.637	0.593	0.618	0.696	1.007	1.009
A-732	364.205	305.818	531.1381	533.1443	297.0798	2.93E+04	1	1	Tier 3 one-reaction											0	5	153	0.5758	0.3605	0.3524	0.3523	0.3669	0.138	0.4464	0.3114	0.3962	0.3507	0.3853	0.3538	0.3627	0.417	0.3956	0.346	0.4425	0.4143	0.4185	2.454	3.827	2.352	4.512	5.161	4.424	1.03	1.008
A-734	365.074	306.485	531.6397	533.6462	297.5814	1.55E+04	1	1	Unidentified														0.6667	0.7627	0.7454	0.7453	0.7762	1.0016	0.9443	0.6588	0.8382	0.742	0.8151	0.7484	0.7673	0.7051	0.8369	0.7321	0.9362	0.8766	0.8854	3.248	4.345	2.847	4.892	5.459	4.852	1.089	1.052
A-736	365.508	306.819	340.0674	342.0737	106.009	2.80E+04	1	1	Tier 3 one-reaction											0	7	109	0	1.359	1.634	1.8	3.081	2.221	2.253	0.416	0.474	0.371	1.29	1.325	0.804	0.724	0.612	0.719	1.095	1.771	1.376	0.009	0.009	0.009	0.01	0.009	0.01	0.904	0.901
A-737	365.625	306.909	450.2061	452.2126	216.1477	1.41E+04	1	1	Tier 1	AN01522000	HMDB0029140	Valyl-Valine	0.8	1.2									0	0.565	0.339	0.438	0.334	0.379	0.346	0.611	0.855	1.048	1.02	1.523	1.089	1.139	0.952	0.945	0.675	1.013	0.672	2.202	1.286	1.883	0.976	1.104	1.069	1.129	1.164
A-738	365.73	306.99	458.1267	460.133	224.0684	7.21E+03	1	1	Tier 3 one-reaction											0	12	228	0.0606	0.241	0.33	0.324	0.402	0.4145	0.3908	0.589	0.814	0.75	0.525	0.542	0.353	0.699	0.479	0.524	0.477	0.387	0.467	0.242	0.27	0.231	0.424	0.31	0.361	0.865	0.947
A-739	366.138	307.303	371.6332	373.6399	275.1497	6.21E+03	2	2	Tier 2						AN02339003		gamma-Glutamyllysine	2.04	1.9				0	0.856	0.864	0.981	0.546	0.821	0.743	1.381	1.987	1.595	0.685	0.758	0.88	1.865	1.321	1.614	0.809	0.669	1.039	1.177	1.012	1.344	1.189	0.907	0.725	1.172	1.096
A-740	366.834	307.839	390.1123	392.1189	156.054	1.99E+05	1	1	Tier 3 zero-reaction											3	18	338	0	0.678	0.742	0.577	1.535	1.511	1.674	0.374	0.59	0.874	0.689	0.611	0.612	0.646	0.98	0.774	1.942	1.974	1.841	0.211	0.289	0.237	0.538	0.283	0.374	0.698	0.737
A-741	367.258	308.164	479.1315	481.1369	245.0731	3.83E+03	1	1	Tier 3 one-reaction											0	6	200	0	1.154	1.225	1.403	1.111	0.986	0.98	0.643	0.851	1.056	0.492	0.713	0.527	0.754	0.742	0.826	0.656	0.748	0.671	0.627	0.648	0.545	1.09	0.949	0.852	1.028	1.002
A-743	367.769	308.557	388.7579	390.7645	154.6995	2.27E+04	1	1	Unidentified														0.303	0.0777	0.076	0.0759	0.0791	0.1021	0.0962	0.102	0.15	0.11	0.344	0.418	0.268	0.08	0.107	0.138	0.548	1.378	0.213	0.0695	0.0681	0.0719	0.0784	0.073	0.0751	0.981	0.984
A-744	367.797	308.578	405.1171	407.1238	342.1175	1.96E+05	2	2	Tier 3 zero-reaction											13	50	645	0	3.942	3.857	3.275	0.994	0.81	0.9	1.079	0.69	0.708	0.691	0.383	0.416	0.51	0.821	0.705	0.236	0.174	0.108	0.286	1.18	0.36	0.773	0.682	1.502	0.995	1.017
A-745	367.873	308.637	560.1592	562.1658	326.1009	4.69E+03	1	1	Tier 2						BP03048001		1-O-(4-Coumaroyl)-beta-D-Glucose	1.25	31.2				0.1212	0.268	0.094	0.945	0.238	0.3812	0.119	2.924	2.694	2.38	0.565	0.628	0.958	1.925	2.569	2.013	1.278	0.495	1.123	0.108	0.254	0.6926	0.3278	0.245	0.0929	1.034	1.051
A-747	368.029	308.756	442.7754	444.7823	208.7171	2.37E+04	1	1	Unidentified														0.3333	0.0841	0.0822	0.0822	0.0856	0.1105	0.1042	0.14	0.164	0.183	0.333	0.422	0.256	0.098	0.115	0.119	0.542	1.286	0.155	0.0753	0.0737	0.0778	0.0849	0.079	0.0813	0.901	0.923
A-748	368.073	308.791	602.1704	604.176	368.112	1.24E+04	1	1	Tier 3 one-reaction											0	5	219	0	1.147	1.127	1.136	0.369	0.406	0.393	1.352	1.306	1.816	1.635	1.982	1.371	0.5	0.429	0.443	1.46	1.669	2.079	0.186	0.162	0.156	0.331	0.212	0.204	1.108	1.005
A-749	368.175	308.869	295.1114	297.1179	61.053	6.76E+03	1	1	Tier 3 zero-reaction											1	15	349	0	0.858	0.875	0.91	0.944	0.868	0.896	0.991	1.11	1.023	1.1	1.025	0.836	0.987	0.909	1.125	0.976	0.997	0.925	1.069	0.974	0.977	1.028	1.016	1.007	0.935	0.975
A-751	368.497	309.116	492.0347	494.0388	257.9764	4.43E+03	1	1	Tier 3 one-reaction											0	2	47	0	1.2	0.907	0.818	0.851	0.786	0.895	0.712	0.858	0.698	0.813	0.912	0.993	1.06	1.053	1.089	0.88	0.989	1.083	0.85	0.746	0.77	0.924	0.904	0.758	0.896	0.951
A-752	368.536	309.146	438.086	440.092	204.0276	5.03E+03	1	1	Tier 3 one-reaction											0	12	157	0.1818	0.198	0.155	0.155	0.1614	0.2083	0.1964	2.966	3.189	2.269	0.773	0.648	0.519	1.266	1.372	2.153	0.313	0.39	0.673	2.934	2.855	4.005	0.506	0.825	0.863	1.009	0.943
A-753	368.546	309.154	572.159	574.1651	338.1006	2.21E+04	1	1	Tier 2						BP03225000	C12208	p-Coumaroyl quinic acid	0.79	15.1				0.1515	0.564	0.571	0.551	1.743	0.985	1.022	2.344	1.993	2.544	1.296	1.534	1.348	0.513	0.352	0.377	2.103	1.723	1.973	0.0996	0.0976	0.103	0.1124	0.1046	0.1077	0.952	1.042
A-754	368.793	309.344	256.0769	258.0837	44.0371	1.36E+05	2	2	Tier 3 one-reaction											0	1	145	0	2.184	1.869	1.203	1.961	0.946	1.198	1.395	1.287	0.952	0.781	0.735	0.789	1.544	1.511	1.328	1.283	1.034	1.603	1.246	1.558	1.781	0.977	1.084	1	1.417	1.107
A-755	368.896	309.423	257.0765	259.0827	46.0364	1.48E+04	2	2	Unidentified														0	1.552	1.314	1.09	1.727	1.177	1.686	1.432	1.376	1.026	0.971	0.89	1.299	1.487	1.669	1.448	1.71	1.316	1.554	1.102	1.274	1.64	1.122	1.391	1.081	1.242	1.251
A-756	369.076	309.562	458.0733	460.0797	224.015	1.39E+05	1	1	Tier 3 one-reaction											0	3	68	0	0.717	0.726	0.752	0.913	0.767	0.898	0.638	0.612	0.631	1.012	0.991	0.876	0.911	0.857	0.825	1.001	1.162	1.021	1.359	1.449	1.445	1.289	1.334	1.345	0.984	1.021
A-757	369.528	309.909	420.1592	422.1657	186.1009	7.22E+03	1	1	Tier 2						AN01106001		Isomer 2 of Prolyl-Alanine	0.91	58.3				0	0.809	0.508	0.719	0.424	0.446	0.427	0.84	0.766	0.85	0.529	0.6	0.755	1.136	0.868	0.921	0.462	0.392	0.502	1.285	1.109	1.28	0.889	0.828	0.746	0.821	0.862
A-758	369.541	309.919	336.0901	338.0967	102.0318	3.24E+05	1	1	Tier 3 zero-reaction											6	52	601	0	0.579	0.679	0.728	0.974	0.844	0.794	0.554	0.587	0.869	1.965	1.943	1.549	1.08	0.838	0.968	1.446	1.783	1.274	0.916	1.006	0.847	1.008	1.038	0.921	1.062	1.06
A-759	369.675	310.022	306.1163	308.1228	72.058	5.21E+04	1	1	Tier 3 zero-reaction											3	22	429	0	3.521	3.85	3.773	0.334	0.331	0.622	0.298	0.236	0.23	0.134	0.172	0.142	0.304	0.187	0.255	0.145	0.173	0.141	0.246	0.316	0.249	0.247	0.377	0.328	1.026	0.977
A-760	369.94	310.226	364.0853	366.0918	130.0269	9.30E+05	1	1	Tier 3 zero-reaction											4	40	464	0	0.737	0.711	0.657	0.656	0.429	0.453	1.022	0.937	0.837	1.036	0.949	0.795	1.175	0.852	1.395	0.709	1.063	0.759	0.989	1.284	1.188	1.366	1.069	1.084	0.907	0.914
A-761	369.99	310.264	396.1091	398.117	162.0508	2.08E+04	1	1	Tier 3 only two-reaction											0	0	11	0	2.692	2.699	2.412	0.867	0.698	0.8	1.245	1.027	1.095	0.962	0.606	0.692	0.82	0.978	0.905	0.675	0.651	0.498	0.647	1.042	0.675	0.913	0.843	1.067	1.019	1.234
A-763	370.88	310.948	393.1346	395.142	318.1526	3.89E+03	2	2	Tier 3 one-reaction											0	5	132	0.0303	0.66	0.855	0.941	0.51	0.825	0.663	1.208	1.404	1.226	0.644	0.793	0.636	1.715	1.138	1.597	1.066	0.801	1.1	0.995	0.862	1.165	1.035	0.963	0.719	1.149	1.071
A-764	371.581	311.487	454.1433	456.1508	220.0849	3.93E+03	1	1	Tier 2						BP01585000	C21777	Isomer 1 of 4-Hydroxy-L-tryptophan	0.35	44				0.0303	0.676	0.589	0.531	0.309	0.413	0.372	0.764	0.866	1.031	0.601	0.478	0.932	1.094	0.642	1.122	0.672	0.432	0.999	1.735	0.961	1.295	1.115	1.317	1.273	1.04	1.165
A-T1276	371.61	311.51	590.1701	592.1761	356.1107	3.29E+04	1	1	Tier 2						BP03468000		1-O-Feruloyl-beta-D-Glucose	0.27	53.2				0.303	0.116	0.102	0.093	0.0771	0.0996	0.0939	2.194	2.213	2.285	2.101	1.789	1.485	1.542	1.903	1.632	0.967	0.742	0.596	0.0678	0.0664	0.0701	0.0765	0.0712	0.0733	0.94	0.916
A-765	371.73	311.601	462.2062	464.2121	228.1478	4.69E+03	1	1	Tier 1	AN01688001	HMDB0011175	Leucyl-Proline	0.94	6.3									0.1212	2.148	2.712	2.329	0.856	0.634	0.961	0.702	1.021	1.378	0.2834	0.2602	0.157	1.5	0.896	1.131	0.3255	0.381	0.3078	1.193	0.887	1.295	0.442	1.049	0.524	0.956	0.969
A-766	372.282	312.026	324.0888	326.0969	180.0609	1.44E+05	2	2	Tier 3 only two-reaction											0	0	5	0	4.21	4.223	3.486	1.03	0.892	1.019	1.112	0.74	0.889	0.805	0.423	0.515	0.591	0.855	0.775	0.261	0.171	0.105	0.393	1.231	0.38	0.906	0.751	1.518	1.108	1.062
A-767	372.331	312.063	462.1226	464.129	228.0643	8.00E+03	1	1	Tier 2						BM01680000	C06581	2-Hydroxy-3-carboxy-6-oxo-7-methylocta-2,4-dienoic acid	2	14.7				0.0303	0.594	0.808	0.468	0.206	0.337	0.181	0.731	1.235	0.598	0.362	0.379	0.434	0.75	0.898	0.722	0.606	0.475	0.61	0.791	1.002	1.242	1.317	1.273	1.792	1.039	0.883
A-768	372.618	312.284	457.1846	459.1902	446.2526	4.31E+03	2	2	Tier 3 one-reaction											0	1	113	0.3333	1.502	0.4817	0.542	0.2459	0.3966	0.4131	0.938	1.046	0.828	0.2582	0.2371	0.3657	1.73	0.638	1.028	0.9486	0.2777	0.8174	1.865	1.46	2.129	0.89	1.958	2.215	1.361	1.219
A-769	372.666	312.321	470.1749	472.1813	236.1166	8.20E+03	1	1	Tier 1	AN01782000	HMDB0028694	Alanyl-Phenylalanine	1.07	2.6									0.0303	0.612	0.528	0.498	0.307	0.384	0.441	0.868	0.744	0.982	0.638	0.62	0.814	1.274	0.698	0.961	0.488	0.441	0.373	2.172	1.434	2.199	1.166	1.324	1.06	1.146	1.129
A-770	372.771	312.401	405.1172	407.1238	342.1176	8.98E+05	2	2	Tier 3 zero-reaction											13	50	645	0	3.979	4.064	3.313	0.984	0.811	0.908	1.1	0.68	0.74	0.694	0.378	0.415	0.5	0.818	0.719	0.22	0.128	0.094	0.275	1.15	0.353	0.783	0.671	1.495	0.998	1.02
A-771	372.82	312.439	378.1009	380.1075	144.0426	6.06E+04	1	1	Tier 3 zero-reaction											3	43	497	0	0.911	1.313	1.036	0.33	0.342	0.335	2.174	1.96	2.097	0.751	0.61	0.994	1.091	1.523	1.193	0.77	0.857	0.6	0.458	0.828	0.625	0.593	0.615	0.746	1.033	1.084
A-772	372.861	312.47	315.0849	317.0915	162.0531	1.69E+05	2	2	Tier 3 zero-reaction											5	81	735	0	3.282	3.481	3.014	0.872	0.79	0.811	1.078	0.69	0.677	0.72	0.386	0.407	0.496	0.746	0.736	0.22	0.115	0.088	0.233	1.021	0.332	0.664	0.56	1.536	1.003	0.908
A-773	372.929	312.522	371.1408	373.1475	274.1649	1.38E+04	2	2	Tier 1	AN02323000	HMDB0028802	Glutaminyl-lysine	1.07	2.1									0	0.733	0.512	0.567	0.569	0.625	0.474	0.907	1.102	1.253	0.996	1.103	1.47	1.495	1.105	1.328	0.869	1.023	0.854	1.498	0.933	1.471	0.838	1.003	1.084	1.04	1.03
A-774	373.224	312.749	410.1265	412.133	176.0682	1.73E+04	1	1	Tier 3 zero-reaction											3	37	592	0.1818	0.673	0.404	0.368	0.242	0.395	0.348	1.814	1.017	0.1388	0.1525	0.175	0.77	0.447	0.749	0.647	0.2761	0.2477	0.1935	3.746	1.487	1.679	1.086	3.139	2.352	1.092	1.104
A-775	373.399	312.884	401.0669	403.0719	167.0085	5.38E+03	1	1	Tier 3 one-reaction											0	2	96	0.3333	0.424	0.377	0.219	0.941	0.926	0.751	0.0996	0.1268	0.1122	2.819	2.337	2.485	0.317	2.7727	0.2293	2.098	3.742	3.903	0.228	0.1011	1.3701	0.381	0.22	0.264	1.281	1.051
A-776	373.578	313.022	355.6015	357.6083	243.0864	4.64E+04	2	2	Tier 3 zero-reaction											1	29	493	0.0303	0.819	0.39	0.473	0.579	0.576	0.498	0.682	0.962	0.694	1.377	1.23	0.888	1.179	0.568	1	0.907	0.829	0.845	1.295	0.735	1.349	0.32	0.759	0.868	0.966	1.008
A-777	373.619	313.053	330.0903	332.0963	96.032	1.23E+04	1	1	Tier 3 one-reaction											0	4	252	0.6061	0.152	0.1485	0.1485	0.1933	0.1996	0.1881	0.1313	0.167	0.1478	0.1624	0.1491	0.1529	0.1405	0.1667	0.1459	0.1865	0.1746	0.1764	1.629	1.994	2.235	1.394	1.627	1.647	0.742	0.755
A-778	373.635	313.065	647.1732	651.1867	180.0638	9.97E+03	1	2	Tier 3 zero-reaction											17	87	713	0	4.038	4.294	3.565	1.204	0.988	0.905	1.283	0.707	0.841	0.786	0.429	0.415	0.547	0.814	0.734	0.285	0.14	0.083	0.266	1.172	0.372	0.922	0.79	1.688	1.063	0.923
A-779	373.777	313.175	503.0587	505.0647	269.0003	1.16E+04	1	1	Tier 3 one-reaction											0	4	58	0.0303	1.245	1.001	1.28	0.519	0.538	0.541	1.259	1.259	1.074	0.365	0.361	0.496	1.318	1.367	1.394	0.596	0.3	0.709	1.101	1.017	0.618	1.04	1.018	0.976	0.812	0.709
A-780	373.828	313.214	620.1796	622.1859	386.1213	7.61E+04	1	1	Tier 2						BP03792000	C01175	1-O-Sinapoyl-beta-D-glucose	0.01	22.7				0	0.144	0.203	0.226	0.043	0.034	0.026	0.389	0.698	0.612	0.516	0.477	0.297	0.526	0.382	0.388	0.128	0.15	0.098	0.124	0.143	0.115	0.318	0.253	0.31	0.958	0.951
A-T242	374.02	313.36	401.1179	403.1237	167.0582	1.60E+05	1	1	Tier 1	AN00842000	HMDB0001545	Pyridoxal	4.37	0.4									0.0303	0.8	0.837	0.858	0.816	0.6	0.636	0.912	0.96	0.762	0.774	0.614	0.788	1.23	0.532	1.06	0.772	0.653	0.724	1.04	1.168	1.127	0.903	1.273	1.245	1.057	1.043
A-782	374.052	313.386	416.1074	418.1144	364.0982	3.33E+03	2	2	Tier 3 one-reaction											0	2	145	0	3.079	2.941	3.384	1.076	1.222	1.43	1.182	1.615	1.379	1.101	1.007	0.711	2.048	1.375	1.047	1.189	3.104	2.527	3.079	1.481	0.982	1.41	1.134	1.551	1.687	1.638
A-783	374.131	313.447	300.0798	302.0867	132.043	3.84E+04	2	2	Tier 3 zero-reaction											7	69	753	0	0.763	0.458	0.448	0.574	0.631	0.486	0.654	0.756	0.642	1.037	1.036	0.846	0.992	0.58	0.804	0.928	0.715	0.809	1.188	0.835	1.424	0.547	0.793	0.755	0.956	1.116
A-784	374.576	313.789	322.0743	324.0817	88.0159	1.90E+05	1	1	Tier 3 zero-reaction											2	30	481	0.1212	1.38	1.1633	1.039	0.972	0.7	0.849	0.823	0.792	0.4057	0.993	0.3656	0.92	0.94	0.748	1.054	0.814	1.107	1.043	0.866	1.121	1.054	0.732	1.067	1.236	0.927	0.911
A-785	374.658	313.851	503.1056	505.1114	269.0472	7.56E+03	1	1	Tier 3 one-reaction											0	3	95	0.2424	1.248	0.8936	0.8935	0.94	0.55	1.132	0.7898	1.0048	0.994	0.325	0.317	0.489	0.8453	1.169	0.8776	0.563	0.349	0.61	0.962	0.923	0.676	0.96	1.368	1.076	1.242	0.685
A-787	374.927	314.059	316.0849	318.0903	164.0532	1.95E+04	2	2	Tier 3 only two-reaction											0	0	10	0	4.656	3.92	3.687	1.167	0.814	1.017	1.156	0.777	0.908	0.758	0.521	0.518	0.643	1.005	0.763	0.28	0.182	0.149	0.321	1.246	0.39	0.839	0.745	1.722	1.075	1.097
A-T1729	375.03	314.14	397.1244	399.1315	163.0667	3.73E+05	1	1	Tier 2						EF00787000	HMDB0002169	S-(2-carboxypropyl)-Cysteamine	2.12	18.4				0.3939	1.135	1.322	1.214	0.0416	6.528	6.24	0.0353	0.0449	0.0397	0.0437	0.0401	0.034	0.0378	0.0448	0.0392	0.068	0.047	0.086	0.127	0.258	0.109	0.268	0.206	0.276	1.119	1.133
A-789	375.051	314.154	397.1251	399.1306	163.0668	4.04E+05	1	1	Tier 2						BP00787001	C17213	Homomethionine	0.33	21.6				0.3333	1.131	1.319	1.204	7.005	5.9	5.575	0.427	0.5433	0.4809	0.5283	0.4851	0.035	0.4571	0.5425	0.4745	0.068	0.17	0.086	0.128	0.26	0.11	0.292	0.203	0.278	1.106	1.108
A-791	375.132	314.216	456.0573	458.0641	221.999	2.12E+04	1	1	Tier 3 only two-reaction											0	0	42	0.0303	0.881	0.728	0.721	0.941	0.76	0.749	0.928	0.865	0.585	0.772	0.637	0.919	1.081	0.799	1.048	0.868	0.793	0.87	0.817	0.804	0.86	0.748	0.846	1.027	0.782	0.655
A-793	375.32	314.361	518.0582	520.0638	283.9999	4.28E+03	1	1	Tier 3 only two-reaction											0	0	32	0.0303	0.943	0.906	0.805	0.823	0.56	0.801	1.078	0.982	1.235	1.749	1.738	1.525	1.334	1.23	1.362	1.242	1.066	1.236	0.892	1.108	0.988	1.332	1.488	1.143	1.051	0.991
A-795	375.534	314.525	518.1061	520.1124	284.0478	3.67E+03	1	1	Tier 3 one-reaction											0	11	196	0.0909	0.947	7.4266	4.349	1.262	0.622	0.962	0.537	0.6832	0.878	1.631	1.524	1.357	2.144	0.726	0.5967	1.328	1.683	1.29	1.017	1.15	0.91	1.315	1.467	1.161	0.862	1.196
A-798	375.684	314.64	348.0908	350.099	114.0325	8.73E+03	1	1	Tier 2						AN00252002	C00596	Isomer 1 of 2-Hydroxy-2,4-pentadienoic acid	2.41	2				0	0.825	1	0.939	0.617	0.538	0.673	0.746	0.831	0.787	0.783	0.448	0.623	0.916	0.583	0.949	0.578	0.84	0.611	0.855	0.591	0.827	0.917	0.752	0.716	0.756	0.905
A-802	376.175	315.018	512.1954	514.2014	278.1371	4.69E+03	1	1	Tier 3 one-reaction											0	5	267	0.1818	0.5584	0.5458	0.5457	0.324	0.25	0.6914	0.328	0.393	0.5432	1.418	0.72	0.908	1.015	0.922	1.454	1.078	2.458	1.373	0.882	1.134	1.215	0.705	1.195	1.386	0.902	0.953
A-804	376.225	315.056	456.1	458.1068	222.0417	2.02E+04	1	1	Tier 3 one-reaction											0	2	78	0.0909	0.752	0.5568	0.5567	1.03	0.739	0.839	0.615	0.626	0.675	0.921	0.945	0.873	0.029	0.891	0.5468	0.849	0.87	0.95	0.854	0.865	0.912	0.806	0.933	0.92	0.988	0.85
A-806	376.614	315.355	512.2433	514.25	278.185	5.04E+03	1	1	Tier 3 one-reaction											0	1	63	0.2121	0.2652	1.0361	1.0359	0.337	0.45	0.326	0.9156	1.165	0.279	1.173	1.133	0.711	0.98	0.72	1.0174	1.415	1.565	1.349	0.961	0.973	1.1	1.291	1.677	1.476	0.8964	0.921
A-807	376.861	315.545	372.1367	374.1432	138.0783	1.78E+04	1	1	Tier 3 one-reaction											0	4	219	0	1.234	1.732	1.678	0.855	0.572	0.221	1.065	1.087	1.78	0.752	1.337	0.874	0.756	1.35	1.213	0.846	1.329	0.932	0.619	0.882	0.818	0.744	0.555	0.489	1.233	1.085
A-809	377.153	315.769	279.0663	281.0735	90.016	5.26E+03	2	2	Tier 3 only two-reaction											0	0	2	0.2121	0.5	1.0483	1.0481	0.869	1.449	0.363	0.9264	1.1787	1.096	2.465	2.559	2.438	0.9916	0.749	1.0294	0.905	1.333	0.782	0.845	1.396	1.245	1.447	1.008	1.036	0.953	0.882
A-810	377.218	315.819	372.1015	374.1081	138.0432	1.26E+04	1	1	Tier 3 zero-reaction											2	16	215	0	0.096	0.372	0.417	0.369	0.46	0.268	1.383	1.06	1.908	0.775	1.867	0.466	1.836	1.719	1.96	0.956	1.304	0.984	0.36	1.051	0.585	0.556	0.144	0.907	1.11	1.127
A-811	377.318	315.896	356.1764	358.1833	122.118	7.90E+03	1	1	Tier 3 one-reaction											0	1	6	0.1818	0.881	1.0424	1.0422	0.939	1.493	1.48	0.9212	1.1721	0.947	1.15	1.27	0.894	0.986	1.279	1.0237	1.475	1.39	1.352	0.759	0.967	0.771	0.902	0.929	1.105	1.011	1.103
A-813	377.527	316.057	364.1666	366.174	260.2166	1.37E+04	2	2	Tier 3 one-reaction											0	7	383	0.1818	0.601	0.2654	0.0573	0.596	0.459	0.42	0.2346	0.2985	1.203	0.755	0.986	1.267	0.2511	0.774	1.531	0.524	0.795	0.567	2.153	1.213	2.338	1.274	1.056	0.974	1.241	1.21
A-814	377.549	316.074	288.0723	290.0793	108.028	5.38E+03	2	2	Unidentified														0.0606	0.505	2.211	2.4051	1.034	1.712	0.681	1.74	0.682	1.164	2.776	3.024	2.583	0.48	0.765	0.818	0.772	1.234	0.879	0.883	1.134	0.967	1.585	0.901	0.998	1.138	0.924
A-815	377.591	316.106	448.2327	450.2386	214.1744	4.81E+03	1	1	Tier 3 only two-reaction											0	0	1	0.2121	0.399	0.3116	0.3116	0.555	0.539	0.3948	0.2754	0.3504	0.615	0.529	0.644	0.713	0.2948	0.642	0.306	0.513	0.91	0.649	1.198	0.994	1.394	1.914	1.281	1.75	1.199	1.167
A-817	377.836	316.295	336.0901	338.0966	102.0317	3.11E+05	1	1	Tier 3 zero-reaction											6	52	601	0	0.59	0.62	0.635	1.028	0.898	0.829	0.577	0.637	0.717	2.049	1.945	1.651	0.998	0.924	1.012	1.624	1.587	1.381	0.97	1.063	0.98	1.183	1.036	1.055	0.956	0.992
A-818	378.557	316.848	285.6353	287.6423	103.1539	6.31E+03	2	2	Unidentified														0.3636	0.682	1.0033	1.0031	0.604	0.584	1.2709	0.8866	1.1281	0.3554	1.097	1.66	0.755	0.949	0.921	0.9852	0.894	0.4199	0.53	1.102	1.151	1.198	1.4624	1.264	1.458	0.536	1.1327
A-820	378.72	316.974	392.2008	394.2082	158.1425	6.58E+03	1	1	Tier 3 one-reaction											0	3	77	0.3333	0.771	0.7277	0.7276	0.247	0.326	0.9219	0.6431	0.8183	0.69	0.554	0.511	0.858	0.6884	0.726	0.7147	0.508	0.778	0.3841	1.855	1.292	1.633	0.634	1.357	1.122	0.93	0.8216
A-821	378.734	316.985	470.2287	472.2355	236.1703	9.93E+03	1	1	Tier 3 only two-reaction											0	0	19	0.3939	0.207	0.552	0.5519	0.081	0.9943	0.9374	0.4879	0.6207	0.409	0.8091	0.146	0.119	0.5222	0.489	0.5421	0.9293	0.8701	0.8789	1.93	2.156	2.209	3.38	3.445	2.814	1.088	0.6233
A-822	378.735	316.985	366.1337	368.1421	132.0754	1.14E+04	1	1	Tier 3 only two-reaction											0	0	1	0.4848	1.374	0.8064	0.8062	1.226	1.32	3.354	0.1432	0.1821	1.551	0.9779	0.8095	0.8301	0.7628	1.343	0.2334	1.0127	0.9482	1.1972	1.252	1.277	1.35	1.2041	1.029	1.066	1.288	1.7256
A-824	379.319	317.434	330.0793	332.0862	96.021	6.96E+03	1	1	Tier 3 one-reaction											0	4	314	0	1.026	1.269	1.201	0.801	0.529	0.609	1.26	1.102	1.244	0.673	0.87	0.657	1.392	1.179	1.659	0.774	0.968	0.66	0.528	0.935	0.703	0.709	0.828	0.995	1.021	0.961
A-825	379.397	317.494	324.12	326.1277	180.1234	2.23E+05	2	2	Tier 3 only two-reaction											0	0	14	0.5455	4.053	0.0041	0.0433	1.023	0.843	1.0689	0.7457	0.02	0.8398	0.755	0.5558	0.463	1.2409	0.926	0.0197	1.0597	0.9922	1.0022	0.358	1.307	0.435	0.8713	0.845	1.641	1.035	0.9526
A-826	379.502	317.575	366.0989	368.1072	132.0406	9.61E+03	1	1	Unidentified														0.1515	1.839	2.103	2.167	1.5797	1.389	1.542	1.48	1.651	1.85	1.846	2.029	1.9687	1.399	1.418	1.689	1.5748	1.237	1.4486	1.521	1.232	1.6146	0.767	1.583	1.61	1.064	1.617
A-827	379.54	317.604	392.1643	394.1705	158.106	5.36E+03	1	1	Tier 3 one-reaction											0	6	216	0.0606	0.711	0.434	0.499	0.7934	1.0238	0.373	0.948	1.026	0.952	0.726	0.652	1.094	1.317	0.724	1.168	0.548	0.52	0.378	1.693	1.428	1.473	0.731	1.148	1.12	0.859	1.065
A-829	379.671	317.705	470.185	472.1913	236.1266	9.91E+03	1	1	Tier 3 one-reaction											0	7	242	0.1515	0.4	0.188	0.242	0.0889	0.1147	0.1081	0.235	0.245	0.261	0.0933	0.094	1.0397	0.568	0.457	0.567	0.163	0.125	0.143	1.349	1.883	1.357	3.557	3.929	3.165	1.016	0.862
A-830	380.176	318.093	342.1021	344.1086	108.0438	1.39E+04	1	1	Tier 3 only two-reaction											0	0	124	0.0606	1.097	1.301	1.234	0.871	0.989	0.988	1.299	1.358	1.121	1.025	0.599	0.172	1.238	0.922	1.444	1.2251	0.058	0.0627	0.548	0.851	0.706	0.457	0.745	0.881	0.71	0.813
A-831	380.195	318.108	324.0894	326.0969	180.0621	1.93E+05	2	2	Tier 2						BM01026000	C22137	Isomer 4 of 4-Chloro-L-lysine	6.78	70.8				0	3.515	4.234	3.462	0.945	0.808	0.877	1.097	0.703	0.83	0.687	0.425	0.478	0.537	0.755	0.728	0.266	0.175	0.109	0.685	1.327	0.674	1.007	1.071	1.702	0.969	1.087
A-832	380.204	318.115	315.085	317.0916	162.0533	1.40E+05	2	2	Tier 3 zero-reaction											5	81	735	0	3.703	3.832	3.319	0.955	0.91	0.879	1.065	0.671	0.81	0.683	0.431	0.415	0.517	0.842	0.745	0.222	0.115	0.101	0.248	1.129	0.373	0.801	0.652	1.573	1.047	0.919
A-834	380.492	318.336	405.1172	407.1238	342.1177	2.09E+05	2	2	Tier 3 zero-reaction											13	50	645	0	3.836	3.745	3.217	1.016	0.85	0.906	1.125	0.747	0.841	0.719	0.421	0.454	0.521	0.865	0.724	0.263	0.193	0.133	0.338	1.115	0.402	0.766	0.688	1.468	1.012	1.033
A-835	380.524	318.361	336.0901	338.0968	102.0318	3.55E+04	1	1	Tier 3 zero-reaction											6	52	601	0	0.61	0.623	0.655	1.071	0.938	0.853	0.582	0.682	0.688	2.015	1.92	1.645	1.004	0.913	0.989	1.664	1.586	1.373	0.982	1.051	1.004	1.234	1.028	1.052	0.96	1.006
A-836	381.253	318.921	325.0899	327.0966	182.0632	1.70E+04	2	2	Tier 3 only two-reaction											0	0	16	0	4.423	4.825	3.844	1.258	1.099	1.089	1.15	0.847	0.983	0.877	0.564	0.762	0.661	1.016	0.962	0.31	0.242	0.209	0.686	1.462	0.656	1.145	1.003	1.843	1.255	1.338
A-837	382.226	319.668	295.1111	297.1179	61.0528	6.44E+03	1	1	Tier 3 zero-reaction											1	15	349	0	0.875	0.906	0.89	0.918	0.859	0.972	0.975	1.121	1.075	1.043	1.062	0.877	0.967	0.985	0.993	0.974	1.022	0.939	1.03	0.992	0.957	0.992	0.994	1.082	0.94	1.119
A-838	382.975	320.244	431.1272	433.1336	197.0689	4.50E+03	1	1	Tier 2						BM01257000	C03004	N-Hydroxy-L-tyrosine	0.23	35.7				0	0.891	1.209	1.146	0.377	0.726	0.687	0.799	0.905	0.93	0.31	0.537	0.291	1.082	0.56	1.092	0.407	0.702	0.648	1.863	1.897	1.823	1.334	1.242	0.986	1.115	1.112
A-839	382.99	320.256	486.129	488.136	252.0707	1.51E+04	1	1	Tier 3 only two-reaction											0	0	17	0.4545	0.032	0.0313	0.0313	0.0326	0.0421	0.0397	0.107	0.165	0.039	0.0342	0.0314	1.0354	0.135	0.036	0.888	0.0393	0.0368	0.0372	0.258	0.506	0.296	6.516	5.423	6.49	1.028	1.008
A-841	383.57	320.701	364.6254	366.6322	261.1342	6.06E+03	2	2	Tier 1	AN02121003	HMDB0028947	Lysyl-Aspartate	2.4	9.3									0	1.029	1.354	1.143	0.765	0.516	0.672	1.079	1.38	1.167	1.271	1.424	1.047	1.27	0.77	1.384	0.702	1.083	0.913	1.409	1.131	1.536	0.765	0.845	0.811	1.075	1.058
A-843	384.533	321.442	380.1639	382.1698	146.1055	6.76E+03	1	1	Tier 3 zero-reaction											4	23	199	0.1515	0.23	0.305	0.171	0.147	0.5534	0.5217	1.985	2.481	3.402	0.4504	0.13	0.12	2.825	1.927	2.813	0.632	0.4843	0.4892	0.691	0.377	0.426	0.287	0.394	0.402	0.984	1.104
A-T616	385.86	322.46	304.1118	306.1183	70.0531	1.12E+04	1	1	Tier 2						BP00055002		2-Pyrazoline	1.86	53.2				0	1.561	1.528	1.18	1.137	0.809	0.908	1.631	1.6	1.102	0.579	0.582	0.57	1.236	0.737	1.279	0.497	0.534	0.758	0.91	0.67	0.864	0.655	0.89	0.679	1	1.104
A-844	385.956	322.536	434.1745	436.1811	200.1161	7.24E+03	1	1	Tier 3 one-reaction											0	11	174	0	0.622	0.552	0.562	0.37	0.45	0.441	0.898	1.04	1.087	0.633	0.811	0.733	1.274	0.796	1.137	0.58	0.592	0.653	1.429	1.119	1.487	0.95	1.026	0.865	0.931	0.892
A-845	386.271	322.777	378.1005	380.1073	144.0422	1.06E+05	1	1	Tier 3 zero-reaction											3	43	499	0	0.702	0.768	0.721	0.21	0.225	0.252	2.237	2.077	2.142	0.902	0.746	1.326	1.278	1.778	1.411	1.007	1.112	0.773	0.373	0.806	0.556	0.487	0.479	0.581	0.994	1.042
A-846	386.29	322.792	515.0947	517.1009	281.0363	2.46E+04	1	1	Tier 3 one-reaction											0	1	79	0	1.215	0.988	0.903	1.492	1.165	1.278	0.982	1.088	0.738	1.505	1.54	1.412	1.46	1.341	1.247	1.608	1.425	1.862	0.872	0.933	0.856	1.649	1.259	1.13	0.933	0.979
A-847	386.326	322.82	364.1328	366.1395	260.149	2.23E+04	2	2	Tier 1	AN02112000	HMDB0028736	Asparaginyl-Lysine	0.74	0.8									0	0.76	0.742	0.801	0.773	0.664	0.513	0.731	0.784	0.955	0.816	0.899	0.84	1.037	0.771	0.717	0.597	0.67	0.699	1.783	1.352	1.742	1.31	1.908	1.315	1.164	1.136
A-848	386.87	323.238	348.1004	350.1076	114.0421	1.58E+04	1	1	Tier 3 zero-reaction											2	12	242	0	0.464	0.45	0.459	0.277	0.938	1.035	0.551	0.664	0.345	0.591	0.633	0.418	0.651	0.534	0.637	0.39	0.999	0.636	0.554	0.522	0.803	0.67	0.767	0.535	0.979	1.001
A-849	387.215	323.503	405.1166	407.1232	342.1165	1.01E+04	2	2	Tier 3 zero-reaction											13	50	637	0	3.283	3.256	2.836	0.974	0.922	0.984	1.286	0.884	0.956	0.73	0.508	0.6	0.632	0.926	0.735	0.283	0.28	0.229	0.487	1.173	0.625	0.785	0.783	1.466	1.039	1.112
A-850	387.388	323.636	461.101	463.1075	454.0854	4.36E+03	2	2	Tier 3 one-reaction											0	5	159	0	0.421	0.713	0.696	0.523	0.859	1.282	0.206	0.35	0.469	0.469	0.736	0.551	0.561	0.538	0.712	2.062	1.512	1.798	0.438	0.557	0.63	2.238	0.647	0.556	0.646	0.648
A-T622	387.9	324.03	345.0905	347.097	111.032	3.97E+03	1	1	Tier 2						BP00231000		3,4-Dihydroxypyridin	2.21	22				0.303	0.953	1.001	0.816	0.913	0.9958	0.9389	0.719	0.8334	0.903	0.8104	0.739	0.722	0.968	1.019	0.887	0.9308	1.002	0.8803	1.259	0.993	1.209	1.404	0.7122	1.474	0.875	1.198
A-851	387.905	324.033	368.0569	370.0633	133.9986	5.10E+03	1	1	Tier 3 only two-reaction											0	0	38	0	1.052	1.065	1.004	0.67	0.479	0.603	1.261	1.347	1.342	1.012	0.979	1.126	0.964	1.14	1.019	0.842	1.147	0.807	0.982	1.114	1.114	0.845	0.837	0.795	0.984	1.193
A-852	388.087	324.174	423.6271	425.6347	379.1376	6.80E+03	2	2	Tier 3 one-reaction											0	13	366	0.5152	0.233	0.25	0.273	0.2275	0.2935	0.2767	2.72	3.602	4.074	0.2389	0.2193	1.0176	5.63	2.77	3.922	0.2744	0.2569	0.2595	0.2	0.1959	0.2068	0.2256	0.2099	0.2161	1.109	1.231
A-853	388.485	324.479	335.1056	337.1132	101.0473	8.32E+03	1	1	Tier 3 one-reaction											0	29	442	0	0.729	0.719	0.761	0.67	0.751	0.708	0.846	0.957	0.921	0.76	0.666	0.656	0.604	0.664	0.601	0.563	0.486	0.338	0.785	0.782	0.779	1.143	0.703	0.885	0.841	0.926
A-854	388.591	324.56	388.1218	390.1281	154.0634	1.23E+05	1	1	Tier 2						BM00674000	C06317	Vanillyl alcohol	1.19	55.1				0	0.041	0.054	0.049	0.017	0.062	0.254	0.976	0.94	0.908	2.912	2.866	2.596	1.17	0.872	1.335	2.333	2.974	2.424	0.039	0.041	0.038	0.051	0.038	0.16	0.945	0.958
A-856	389.233	325.054	491.4623	493.4686	257.4039	7.04E+03	1	1	Unidentified														0.1818	0.5745	0.5614	0.5613	0.5846	0.7544	0.7112	0.56	0.549	0.505	1.603	1.753	1.638	0.288	0.537	0.623	1.78	3.728	1.525	0.306	0.643	0.664	3.116	1.893	1.713	1.009	1.043
A-T578	389.28	325.09	329.1056	331.1121	190.0954	6.53E+03	2	2	Tier 1	BM01168000	HMDB0001370	Diaminopimelic acid	0.34	4.3									0.3333	1.077	1.142	0.913	0.837	0.705	0.5546	2.489	2.952	3.277	0.4787	0.4395	0.569	1.73	1.669	1.838	0.5499	0.5148	0.664	0.4008	0.555	0.4144	0.644	0.866	0.73	1.026	1.067
A-857	389.281	325.091	396.1111	398.1179	162.0528	8.13E+04	1	1	Tier 3 zero-reaction											5	81	736	0	1.456	1.134	1.265	0.638	0.594	0.681	1	0.85	0.82	1.284	1.227	1.3	0.78	0.711	0.828	1.035	1.551	0.728	0.358	0.387	0.172	0.731	0.565	0.561	0.997	0.988
A-858	389.311	325.114	382.5816	384.588	297.0465	1.63E+04	2	2	Tier 2						AN02654000		L-Cysteinylglycine disulfide	1.49	1.1				0	0.359	0.358	0.718	0.65	0.789	0.891	0.199	0.179	0.216	0.407	0.422	0.7	0.868	0.551	0.664	2.38	2.763	2.361	0.787	0.818	2.552	0.909	0.986	0.571	0.963	1.08
A-859	389.343	325.139	383.5808	385.5875	299.0449	3.90E+03	2	2	Tier 3 one-reaction											0	11	260	0	0.685	0.493	0.926	0.67	1.018	1.805	0.388	0.344	0.298	0.355	0.59	0.698	0.818	0.54	0.733	1.946	3.091	2.373	0.958	0.954	2.455	0.852	1.111	0.476	1.171	1.206
A-862	389.538	325.289	315.0899	317.0966	162.0631	2.07E+04	2	2	Tier 3 one-reaction											0	18	272	0	0.89	0.653	0.663	1.661	1.352	1.784	0.863	0.845	0.561	0.844	0.863	0.96	0.776	1.207	0.723	1.904	1.511	1.666	0.215	0.391	0.259	0.424	0.432	0.458	0.742	0.806
A-863	389.562	325.307	558.165	560.1708	324.1067	6.63E+03	1	1	Tier 3 one-reaction											0	31	508	0.3333	1.255	0.4468	0.3574	0.3722	0.4803	0.4528	0.521	0.51	0.325	2.26	2.261	1.901	0.261	0.343	0.42	2.433	3.711	1.524	0.3272	0.3205	0.3383	0.3691	0.3435	0.3536	0.946	0.953
A-865	389.584	325.324	539.1364	541.1428	305.0781	8.03E+03	1	1	Tier 3 one-reaction											0	4	210	0.3333	0.2756	0.2694	0.2693	0.2805	0.3619	0.3412	0.74	0.685	0.642	2.573	1.759	1.393	0.501	0.378	0.573	1.644	3.705	1.557	0.2466	0.2415	0.255	0.2782	0.2588	0.2665	0.967	1.147
A-T441	389.6	325.34	372.1229	374.1318	276.1321	4.91E+03	2	2	Tier 1	AN02354000	HMDB0000279	Saccharopine	5.33	4.7									0.2424	0.802	0.6798	0.6796	0.66	0.9134	0.8611	3.2	6.918	1.456	0.7433	0.723	0.769	0.985	0.865	1.34	0.8537	0.709	0.8074	1.564	0.912	1.62	1.449	1.162	0.6724	1.529	1.537
A-866	389.73	325.437	520.1061	522.1125	286.0478	4.68E+03	1	1	Tier 2						BP02482001	C01514	Luteolin	0.08	19.3				0.2121	0.559	0.1503	0.1503	0.4753	3.1818	0.1904	0.83	0.472	0.366	2.051	2.124	2.352	0.643	0.666	0.524	2.15	4.027	1.475	0.207	0.169	0.749	1.6557	0.262	0.7906	1.118	1.176
A-867	390.027	325.665	420.159	422.1656	186.1007	1.59E+04	1	1	Tier 2						AN01106001		Isomer 3 of Prolyl-Alanine	0.48	74.1				0	0.635	0.387	0.426	0.312	0.383	0.3	1.169	1.347	0.932	0.437	0.634	0.637	1.687	1.079	1.505	0.353	0.363	0.389	2	1.329	1.546	0.906	1.281	0.842	0.967	0.957
A-868	390.135	325.747	438.122	440.1276	204.0636	6.56E+03	1	1	Tier 3 one-reaction											0	19	472	0	1.169	1.338	1.025	0.389	0.404	0.515	2.367	1.958	2.076	0.642	0.551	0.784	0.895	1.152	0.954	0.722	0.641	0.521	0.616	0.727	0.674	0.626	0.82	0.739	1.125	0.915
A-869	390.177	325.78	486.1294	488.1361	252.0711	2.64E+04	1	1	Tier 3 only two-reaction											0	0	18	0.4545	0.4455	0.4354	0.4353	0.4533	0.585	0.5515	0.449	0.165	0.542	0.476	0.4121	0.4482	0.135	0.036	0.4275	0.5468	0.5119	0.5171	0.339	0.551	0.296	6.383	4.958	6.062	0.958	1.098
A-870	390.313	325.884	531.1382	533.1444	297.0798	8.84E+03	1	1	Tier 3 one-reaction											0	5	153	0.6061	0.3603	0.3521	0.352	0.3666	0.4731	0.446	0.9667	0.3959	0.3504	1.187	0.3535	0.4382	0.4163	0.3953	0.3458	0.4422	0.414	0.4182	1.232	2.668	1.529	2.93	4.547	3.376	1.09	0.866
A-T268	390.4	325.95	402.0988	404.1078	168.0423	8.10E+03	1	1	Tier 1	AN00856002	HMDB0001336	3,4-Dihydroxybenzeneacetic acid	4.5	1.3									0.1818	0.4854	0.776	0.935	0.6	0.6375	0.601	1.062	1.016	1.14	0.864	1.039	1.192	1.209	0.5326	0.862	0.5958	0.5579	0.5635	1.546	1.665	1.9	3.095	2.29	1.238	1.189	1.506
A-873	390.939	326.365	402.0987	404.1072	168.0404	1.08E+04	1	1	Tier 1	AN00856012	C11527	4-Hydroxymandelic acid monohydrate	4.65	0.8									0.0909	1.326	0.774	0.962	0.611	1.995	0.9661	1.044	1.014	1.08	1.065	0.988	1.318	1.123	0.763	0.861	0.74	0.8374	0.8967	1.532	1.649	1.896	2.935	2.08	3.191	1.366	1.66
A-874	391.214	326.577	602.1696	604.1766	368.1112	4.60E+03	1	1	Tier 3 one-reaction											0	5	286	0.2727	1.495	2.044	1.794	0.31	0.251	0.263	2.095	2.029	2.1	1.568	1.707	1.528	0.393	0.285	0.389	1.497	1.326	1.825	0.0724	0.0709	0.0749	0.0817	0.076	0.0782	1.019	1.008
A-875	391.414	326.73	370.6485	372.655	273.1804	6.82E+03	2	2	Tier 1	AN02307001	HMDB0029121	Valyl-Arginine	0.46	2.8									0	0.596	0.789	0.438	0.381	0.55	0.372	1.116	0.985	0.975	0.477	0.651	0.507	1.842	1.029	1.478	0.492	0.265	0.402	2.164	1.381	1.766	0.623	0.93	0.795	1.026	1.13
A-876	391.429	326.742	323.1043	325.1125	89.046	1.07E+04	1	1	Tier 2						AN00124004	C00213	Isomer 1 of N-methylglycine	5.17	72.4				0	1.389	1.488	1.06	1.405	1.284	1.123	0.737	0.828	1.155	0.91	0.896	0.71	0.549	0.911	0.759	1.092	0.859	0.811	0.483	0.687	0.644	1.584	0.593	0.811	0.854	0.813
A-877	391.649	326.911	262.0534	264.0599	27.995	1.38E+04	1	1	Tier 3 zero-reaction											1	4	251	0	0.827	0.962	0.828	0.793	0.779	0.891	0.755	0.856	1.108	0.83	0.747	0.639	0.772	0.866	0.746	0.97	0.959	0.827	1.056	1.179	1.156	1.373	0.832	1.203	0.829	0.788
A-878	391.715	326.962	336.0928	338.0972	102.0344	4.45E+03	1	1	Tier 3 only two-reaction											0	0	36	0	0.896	0.867	0.954	1.231	1.249	1.014	0.578	0.734	0.866	1.7	1.709	1.395	1.058	0.904	1.042	1.58	1.471	1.275	1.057	1.239	1.153	1.289	1.401	1.624	1.132	1.238
A-879	391.843	327.06	351.1011	353.1077	117.0428	9.14E+05	1	1	Tier 3 zero-reaction											3	35	483	0	1.007	1.36	0.841	0.908	0.992	0.992	0.477	0.704	0.989	0.71	0.668	0.506	0.434	0.707	0.647	0.841	0.71	0.564	0.306	0.552	0.388	1.435	0.39	0.615	0.712	0.673
A-880	391.957	327.148	392.0803	394.0863	158.022	1.46E+04	1	1	Tier 2						BM00711001	C03676	3-Hydroxy-cis,cis-muconic acid	1.07	63.9				0.5455	0.9234	0.0478	0.0478	0.0498	0.0642	0.0606	0.0423	0.0538	0.081	0.0523	0.048	0.0492	0.0452	0.0537	0.047	0.0601	0.0562	0.0568	7.878	4.176	4.619	1.117	0.953	0.819	1.133	1.055
A-T560	391.97	327.16	400.0829	402.0912	166.0266	1.69E+04	1	1	Tier 2						BM00818002		3-Formylsalicylic acid	5.36	24.1				0	0.58	0.827	0.649	0.263	0.288	0.26	2.268	2.005	2.334	0.827	0.808	1.08	1.203	1.613	1.262	1.031	1.129	0.83	0.318	0.646	0.522	0.353	0.457	0.5	1.014	1.118
A-881	392.201	327.335	400.0828	402.0915	166.0245	1.70E+04	1	1	Tier 2						BM00818003	C14100	Isomer 1 of 4-Formylsalicylic acid	5.18	10.1				0	0.586	0.848	0.674	0.33	0.329	0.259	2.218	2.108	2.18	0.877	0.766	1.081	1.221	1.705	1.427	1.007	1.015	0.842	0.384	0.708	0.624	0.612	0.495	0.537	1.007	1.066
A-882	392.314	327.423	324.0903	326.0965	180.0639	4.69E+03	2	2	Tier 2						BM01026000	C22137	Isomer 5 of 4-Chloro-L-lysine	4.11	61.5				0	1.532	1.735	1.681	0.592	0.625	0.593	0.677	0.661	0.722	0.583	0.495	0.457	0.609	0.569	0.606	0.358	0.444	0.301	1.21	1.725	1.179	1.575	1.81	2.144	0.979	1.053
A-883	392.96	327.919	518.1483	520.1547	284.0899	4.49E+03	1	1	Tier 3 zero-reaction											1	21	346	0.0606	0.292	0.306	0.321	0.249	0.3293	0.3105	1.372	1.601	1.581	2.028	2.533	1.616	1.503	1.393	1.348	1.329	1.394	1.288	0.364	0.398	0.438	0.441	0.348	0.496	1.124	1.146
A-884	393.017	327.962	309.0906	311.0971	75.0323	2.28E+04	1	1	Tier 3 zero-reaction											1	21	438	0	0.887	0.93	0.797	1.718	1.22	1.113	1.439	1.644	1.466	1.233	1.39	1.758	1.257	1.579	1.231	1.72	1.403	1.847	0.938	1.041	0.699	1.138	1.178	0.807	1.233	1.241
A-885	393.153	328.067	462.2062	464.2127	228.1479	7.91E+03	1	1	Tier 1	AN01688000	HMDB0011174	Isoleucyl-Proline	1.15	1.1									0	0.575	0.561	0.923	0.317	0.325	0.254	0.695	0.909	1.073	1.058	1.181	1.17	1.53	0.998	1.177	0.778	1.082	0.734	0.764	0.845	0.966	0.965	0.639	0.613	1.079	1.037
A-886	393.429	328.279	457.1432	459.1498	223.0849	2.06E+04	1	1	Tier 2						AN01623001		N-Acetyl-L-Tyrosine	0.89	4.2				0	1.753	2.108	1.855	0.651	0.518	0.594	0.854	0.731	0.825	0.217	0.252	0.311	2.447	1.932	2.661	0.627	0.379	0.564	0.361	0.534	0.39	0.685	0.606	0.74	1.096	1.263
A-887	393.551	328.373	330.0798	332.0864	96.0215	9.49E+03	1	1	Tier 3 one-reaction											0	4	312	0	0.661	0.776	0.847	0.495	0.334	0.423	1.331	1.202	1.201	0.929	0.996	0.897	0.957	0.972	0.96	0.921	1.339	0.753	1.08	1.042	1.118	0.727	0.712	0.62	0.98	1.048
A-889	393.748	328.525	456.5734	458.5797	445.0301	2.90E+03	2	2	Tier 3 one-reaction											0	3	81	0	0.837	1.073	0.888	1.785	0.722	1.132	1.13	0.737	1.209	1.037	1.291	0.973	1.079	0.955	1.375	1.218	1.9	1.444	1.026	0.828	0.62	1.15	1.185	0.978	1.288	1.439
A-890	393.978	328.701	437.0931	439.0987	203.0348	3.89E+03	1	1	Tier 3 one-reaction											0	2	10	0	0.434	0.481	0.517	1.164	0.969	0.9	0.768	0.964	0.841	0.738	0.963	0.948	0.573	0.523	0.646	0.455	0.61	0.52	0.875	0.837	0.831	1.605	1.291	0.792	0.809	0.825
A-893	394.002	328.712	476.1379	478.1444	242.0796	9.44E+03	1	1	Tier 3 one-reaction											0	5	253	0.0606	0.506	0.615	0.604	0.0611	0.099	0.0744	2.093	2.831	2.408	0.148	0.162	0.13	3.011	1.876	2.599	0.114	0.167	0.178	0.909	0.764	0.905	0.485	0.482	0.398	1.133	0.991
A-894	394.004	328.713	421.1196	423.126	187.0613	2.41E+04	1	1	Tier 3 one-reaction											0	1	45	0	0.481	0.513	0.639	1.599	0.898	0.944	0.977	1.072	1.107	0.734	0.905	1.025	0.581	0.603	0.557	0.556	0.566	0.588	1.173	1.101	1.179	1.792	1.387	0.84	1.09	1.08
A-T233	394.01	328.72	399.1367	401.1438	165.079	4.63E+06	1	1	Tier 1	AN00814000	HMDB0000159	Phenylalanine	2.56	0.6									0	0.46	0.497	0.576	1.58	0.928	0.908	0.958	1.064	1.204	0.76	0.725	1.007	0.595	0.53	0.558	0.495	0.551	0.52	1.247	1.166	1.267	1.898	1.447	0.858	1.1	1.128
A-T534	394.01	328.72	360.0904	362.0974	126.0317	6.26E+03	1	1	Tier 2						BM00344000		Benzene-1,2,4-triol	0.51	1.2				0.1515	0.548	0.51	0.474	0.5009	0.6464	0.6094	2.238	2.142	1.945	1.082	0.87	1.168	1.527	1.677	1.411	1.074	1.19	0.92	0.391	0.893	0.423	0.4968	0.48	0.548	0.98	0.938
A-895	394.247	328.827	291.0743	293.0814	114.032	8.13E+03	2	2	Tier 3 one-reaction											0	28	469	0.0303	0.133	0.2724	0.184	0.279	0.27	0.166	0.508	0.379	0.295	0.442	0.214	0.256	0.557	0.358	0.426	0.313	0.325	0.429	2.721	1.914	2.941	0.476	0.72	0.526	0.962	1.107
A-896	394.418	328.907	356.6035	358.6102	245.0904	4.99E+03	2	2	Tier 3 one-reaction											0	10	354	0	0.232	0.297	0.376	1.088	0.847	0.706	0.983	0.733	0.964	1.822	1.713	2.009	1.676	1.303	1.511	1.897	1.108	1.203	1.513	1.464	1.076	0.419	0.624	0.696	0.766	0.987
A-898	394.797	329.084	504.1693	506.1756	270.111	3.98E+03	1	1	Tier 3 one-reaction											0	13	249	0.0303	0.539	0.68	0.375	0.449	0.434	0.407	0.625	0.602	0.701	0.2611	0.3	0.171	1.752	0.963	1.381	0.545	0.361	0.674	1.5	1.422	1.874	0.861	1.291	1.113	0.728	0.886
A-899	395.198	329.272	295.1112	297.1177	61.0528	5.80E+03	1	1	Tier 3 zero-reaction											1	15	349	0	0.847	0.907	0.898	0.867	0.886	0.932	0.995	1.136	1.049	1.085	0.969	0.886	0.954	0.878	1.049	0.975	0.913	0.928	1.062	0.951	0.948	1.01	0.957	1.044	0.936	1.062
A-900	395.284	329.312	390.1117	392.1183	312.1068	3.26E+03	2	2	Tier 1	AN02876000	HMDB0028985	Methionyl-Tyrosine	9.73	1.3									0.0909	2.306	2.172	2.149	1.048	1.406	1.1442	0.644	1.221	1.0199	1.197	1.141	1.041	1.068	0.693	0.642	0.987	1.3794	1.213	0.892	1.112	1.019	1	1.208	0.899	1.093	1.596
A-901	395.41	329.371	321.0907	323.0976	87.0324	4.11E+04	1	1	Tier 3 zero-reaction											1	18	381	0	0.876	0.828	1.034	0.805	0.697	0.683	1.396	1.347	1.072	0.765	0.789	0.773	1.051	0.968	1.171	0.663	0.695	0.672	1.022	0.986	0.872	1.211	1.006	0.931	0.98	0.974
A-902	395.883	329.592	391.12	393.1264	314.1234	4.67E+03	2	2	Tier 3 one-reaction											0	36	500	0.0606	1.485	1.15	0.971	0.517	0.563	0.958	0.774	0.743	1.012	0.8978	0.275	0.306	1.057	0.664	0.953	0.386	0.437	0.414	1.209	1.223	1.67	0.7782	1.098	0.991	1.12	0.99
A-903	395.962	329.629	422.0908	424.0973	188.0325	1.29E+04	1	1	Tier 3 zero-reaction											1	15	235	0	0.614	0.527	0.598	0.154	0.163	0.188	2.25	2.203	2.009	0.916	0.765	1.15	1.317	1.668	1.463	0.997	1.121	0.748	0.391	0.779	0.688	0.39	0.394	0.57	0.909	0.921
A-904	396.739	329.993	298.1225	300.1295	128.1284	5.55E+03	2	2	Unidentified														0.0303	0.732	1.262	1.331	1.404	1.288	1.311	0.654	0.908	1.684	1.861	3.089	1.704	1.492	1.024	1.038	1.278	2.41	1.333	1.271	1.65	0.913	1.5202	1.438	1.61	1.715	1.767
A-906	397.556	330.375	356.1764	358.1823	122.1181	7.46E+03	1	1	Tier 3 one-reaction											0	1	6	0.697	0.9564	0.9347	0.9346	0.9733	1.256	1.1841	0.8261	1.051	0.9304	1.0221	0.9384	0.9622	0.8842	1.0494	0.9179	1.174	1.0992	1.1102	0.702	0.907	0.854	0.74	0.929	1.001	1.115	1.0553
A-908	398.241	330.695	405.1549	407.1617	342.1931	2.77E+05	2	2	Tier 3 one-reaction											0	1	198	0.6061	0.86	0.6724	0.0044	0.003	0.9034	0.0035	0.5942	0.756	0.6692	0.0035	0.675	0.458	0.636	0.0052	0.0039	0.0066	0.0045	0.7986	0.259	1.15	0.331	0.96	0.683	1.529	1.044	0.7591
A-909	398.291	330.718	379.1324	381.1389	145.074	5.00E+04	1	1	Tier 3 zero-reaction											6	54	510	0	1.768	1.472	1.206	2.077	1.067	1.244	0.98	0.851	0.52	1.009	1.067	0.821	0.635	0.938	0.654	0.535	0.462	0.56	0.631	0.918	0.904	1.094	1.321	1.359	1.103	1.06
A-911	398.881	330.994	405.1168	407.1234	342.1169	2.76E+05	2	2	Tier 3 zero-reaction											13	50	637	0	3.53	3.472	3.069	0.995	0.804	0.911	1.218	0.818	0.873	0.793	0.513	0.556	0.631	0.865	0.727	0.305	0.264	0.244	0.457	1.154	0.61	0.973	0.945	1.505	1.141	1.062
A-912	398.98	331.041	414.1219	416.1282	180.0636	2.19E+04	1	1	Tier 3 zero-reaction											17	87	713	0	2.83	2.986	2.675	0.97	0.801	0.924	1.116	0.88	0.79	0.726	0.444	0.512	0.65	0.854	0.83	0.25	0.138	1.65	0.341	1.292	0.653	0.773	0.661	1.334	1.064	0.985
A-914	399.089	331.092	255.1732	257.1801	21.1149	1.45E+04	1	1	Unidentified														0.697	0.915	0.0494	0.0522	0.9311	1.2015	1.1328	0.7903	1.0055	0.89	0.9778	0.8977	0.9205	0.8459	1.0039	0.8782	1.1231	1.0515	1.0621	1.234	1.64	2.023	1.57	1.269	1.437	1.254	1.0096
A-915	399.091	331.093	319.3725	321.3794	85.3142	1.12E+05	1	1	Unidentified														0.697	0.8373	0.011	0.8181	0.852	1.0995	1.0366	0.7231	0.9201	0.8144	0.8947	0.8215	0.8423	0.774	0.9186	0.8036	1.0277	0.9622	0.9719	1.976	2.751	3.848	2.765	1.796	2.333	1.147	0.9238
A-916	399.101	331.097	319.3422	321.3488	85.2839	8.45E+04	1	1	Unidentified														0.2121	1.057	1.542	2.991	0.028	0.064	0.125	0.0145	0.0185	0.02	0.018	0.0165	0.0169	0.232	0.157	0.136	0.0207	0.0193	0.0195	2.307	2.512	3.647	3.523	1.931	2.973	0.994	0.894
A-917	399.311	331.196	319.111	321.1177	85.0526	2.00E+07	1	1	Tier 3 zero-reaction											1	16	304	0	0.913	1.161	1.657	0.181	0.308	0.422	0.102	0.141	0.187	0.049	0.06	0.06	0.453	0.379	0.383	0.113	0.085	0.079	1.193	1.603	1.94	1.497	1.257	1.5	0.936	0.957
A-918	399.328	331.204	255.149	257.1557	21.0907	1.60E+04	1	1	Unidentified														0.1212	0.963	1.367	1.734	0.231	0.343	0.476	0.133	0.194	0.216	0.1319	0.109	0.1241	0.519	0.378	0.415	0.132	0.1418	0.1432	1.256	1.553	1.825	1.503	0.997	1.557	1.01	1.07
A-921	400.589	331.793	364.6246	366.6312	130.5663	1.04E+04	1	1	Unidentified														0	0.891	0.811	1.083	0.797	0.537	0.533	0.656	0.604	0.696	1.014	1.005	0.796	0.89	0.735	0.796	0.556	0.933	0.675	1.172	0.853	1.11	0.971	0.791	0.909	0.872	1.026
A-922	402.208	332.551	350.0693	352.0759	116.011	1.06E+05	1	1	Tier 3 zero-reaction											2	17	345	0	0.822	1.102	1.217	0.823	0.856	0.936	0.839	0.737	0.94	1.11	1.247	0.85	0.829	0.704	0.648	0.943	1.093	0.849	0.608	0.915	0.639	0.873	0.81	0.662	1.097	1.165
A-924	402.472	332.674	306.1401	308.1465	144.1635	8.14E+03	2	2	Tier 3 one-reaction											0	2	26	0.4848	0.0923	0.0902	0.1127	0.0939	0.1212	0.1142	0.99	0.987	1.047	4.33	4.372	2.639	0.69	0.683	0.889	2.111	2.388	3.276	0.9382	0.0808	0.0854	0.0931	0.0866	0.0892	1.086	0.955
A-925	402.777	332.817	434.1744	436.182	200.1161	1.21E+04	1	1	Tier 3 one-reaction											0	11	174	0	0.822	0.542	0.523	0.416	0.335	0.403	0.726	1.049	0.836	0.631	0.653	0.837	1.066	0.813	1.071	0.43	0.585	0.421	1.569	1.231	1.713	0.921	1.268	1.163	1.021	1.095
A-926	403.173	333.002	385.1194	387.1287	151.061	9.51E+03	1	1	Tier 2						BP00638006	C17756	Isomer 1 of 2-Descarboxy-cyclo-dopa	6.08	1.2				0.0303	0.667	0.84	0.135	0.089	0.12	0.112	0.688	0.74	0.698	2.22	1.493	1.39	0.919	0.746	0.774	1.234	1.573	1.501	0.892	0.979	0.763	0.447	0.426	0.715	0.682	0.693
A-927	403.318	333.07	336.0899	338.0964	102.0316	1.78E+04	1	1	Tier 3 zero-reaction											6	52	601	0	0.99	1.031	0.972	0.853	0.709	0.728	0.954	0.906	1.001	1.292	1.244	1.149	0.968	1.18	0.967	1.18	1.12	1.145	0.99	1.131	0.984	0.884	1.083	1.061	1.231	0.999
A-929	403.725	333.261	501.1151	505.1288	34.0057	5.75E+03	1	2	Tier 3 zero-reaction											1	8	427	0	0.761	0.547	0.696	1.245	1.464	1.384	0.514	0.571	0.532	1.363	1.737	1.147	1.312	1.141	1.037	1.58	1.73	1.528	1.155	1.217	0.893	1.388	1.924	1.412	1.158	1.364
A-931	404.172	333.47	602.1694	604.1754	368.111	1.37E+04	1	1	Tier 3 one-reaction											0	5	286	0.1818	1.177	1.265	1.197	0.356	0.337	0.315	1.608	1.377	1.853	2.358	2.413	1.825	0.252	0.21	0.276	1.862	2.745	2.322	0.4389	0.07	0.037	0.0631	0.0587	0.0604	1.089	1.075
A-932	404.181	333.474	365.1526	367.1595	131.0943	8.66E+06	1	1	Tier 1	AN00410008	C21096	Alloisoleucine	0.91	1									0	0.312	0.349	0.426	1.033	0.635	0.619	0.752	0.987	0.952	0.775	0.764	1.295	0.668	0.673	0.55	0.878	0.802	0.766	1.46	1.49	1.685	2.35	2.088	0.986	1.171	1.16
A-T89	404.19	333.48	365.1524	367.1594	131.0946	8.49E+06	1	1	Tier 1	AN00410002	HMDB0000172	Isoleucine	1.56	1.3									0	0.301	0.312	0.417	1.016	0.615	0.586	0.435	0.511	0.6	0.506	0.538	0.823	0.652	0.463	0.486	0.497	0.485	0.414	1.464	1.487	1.625	2.391	1.945	1.155	1.162	1.168
A-933	404.722	333.727	437.4434	439.4501	203.385	1.25E+04	1	1	Unidentified														0.2727	0.0689	0.0673	0.0673	0.0701	0.0905	0.0853	0.561	0.364	0.261	2.352	2.64	2.052	0.352	0.325	0.364	1.991	3.856	1.472	0.052	0.5672	0.0637	0.087	0.07	0.4486	0.98	1.001
A-935	406.024	334.336	362.1095	364.1153	256.1023	5.53E+03	2	2	Tier 3 one-reaction											0	1	18	0	0.477	0.564	0.668	0.263	0.585	0.533	1.154	1.716	1.38	0.601	0.758	0.515	2.235	1.167	1.772	0.722	0.651	0.94	0.551	0.561	0.71	0.517	0.879	0.562	0.968	1.15
A-937	407.562	335.056	390.1107	392.1177	156.0524	5.69E+03	1	1	Tier 3 zero-reaction											3	17	322	0	1.856	1.612	1.583	0.634	0.868	0.621	1.302	1.276	0.935	1.513	1.092	1.351	1.183	0.552	0.929	1.208	1.015	0.909	1.141	0.825	1.026	0.75	1.745	0.512	1.324	1.275
A-938	407.7	335.12	366.1001	368.1065	132.0418	8.01E+03	1	1	Tier 3 zero-reaction											7	65	697	0	1.034	1.203	0.993	0.497	0.662	0.428	0.732	0.811	0.608	1.109	0.951	0.877	0.916	0.479	0.532	0.922	1.015	0.835	0.545	0.323	0.417	0.308	0.183	1.232	0.605	0.796
A-T633	407.85	335.19	362.1066	364.1126	128.0473	9.31E+03	1	1	Tier 2						BP00371006		Furaneol (Enol Form)	1.77	9.9				0.2121	0.409	0.34	0.34	0.354	0.4569	0.4307	1.31	1.881	0.3384	0.604	0.714	0.478	2.54	1.696	2.83	0.837	0.623	0.858	0.496	0.52	0.643	0.3511	0.721	0.534	1.035	1.023
A-940	408.253	335.379	405.1109	407.1182	171.0526	6.90E+03	1	1	Tier 3 zero-reaction											1	21	330	0.0909	2.519	2.257	1.9772	1.041	0.64	0.552	0.92	0.705	0.954	0.7104	0.739	0.6968	0.606	0.941	0.714	0.304	0.619	0.262	1.403	2.456	1.795	1.697	1.187	2.086	1.031	1.072
A-941	409.086	335.769	394.1315	396.138	160.0732	1.22E+04	1	1	Tier 3 zero-reaction											3	46	488	0	0.554	0.207	0.455	0.262	0.296	0.233	0.285	0.26	0.235	0.354	0.22	0.265	1.041	0.552	0.469	0.135	0.198	0.17	0.497	0.451	0.743	0.177	0.546	8.093	1.11	0.991
A-942	409.304	335.941	361.0852	363.092	127.0269	4.81E+04	1	1	Tier 2						AN00355000	C03458	2,3,6-Trihydroxypyridine	0.26	37.7				0	0.489	0.753	0.697	0.583	0.423	0.579	1.588	1.39	2.112	0.66	1.372	0.61	1.523	1.35	1.648	0.836	1.099	0.843	0.555	0.85	0.583	0.677	0.589	0.737	1.078	0.915
A-943	409.366	335.999	355.1035	357.1102	242.0903	5.29E+03	2	2	Tier 3 zero-reaction											1	23	532	0	1.082	1.465	1.318	0.642	0.655	0.642	1.214	1.579	0.764	1.232	0.894	1.445	1.759	0.647	1.138	1.026	0.917	0.899	1.223	1.573	1.297	1.125	0.771	0.696	1.064	1.195
A-944	409.423	336.052	458.1088	460.1153	448.101	4.75E+03	2	2	Tier 3 one-reaction											0	7	340	0.3333	0.6818	0.6664	0.6662	0.6938	0.8954	0.8441	1.2	1.093	1.218	1.97	2.007	1.522	1.313	0.935	1.377	1.725	2.6	1.496	0.61	0.5975	0.6308	0.6881	0.6403	0.6592	0.986	1.181
A-945	409.431	336.06	310.1049	312.1119	152.0931	5.01E+03	2	2	Unidentified														0	0.833	0.872	1.097	0.856	0.905	0.651	1.503	1.36	1.719	1.883	1.184	1.168	0.786	1.28	1.231	0.899	1.025	0.92	1.366	1.333	1.496	1.018	1.21	1.347	1.099	1.006
A-948	410.093	336.678	376.0855	378.0933	142.0271	9.69E+03	1	1	Tier 2						BP00525001		Kojic acid	1.48	37.2				0.0606	0.684	0.823	0.645	0.2104	0.339	0.285	2.2705	1.804	1.341	0.947	0.853	1.087	1.2	1.389	1.393	1.152	1.185	0.751	0.393	0.718	0.469	0.379	0.477	0.646	1.009	0.881
A-949	410.271	336.844	375.6048	377.6115	141.5465	2.02E+04	1	1	Unidentified														0	1.21	0.614	0.693	1.265	1.165	1.263	1.006	0.839	0.742	1.259	0.756	0.793	0.786	0.3	0.661	0.715	0.395	0.473	1.565	1.138	1.399	0.901	1.398	1.395	1.058	1.055
A-950	410.278	336.851	429.1118	431.1178	195.0535	1.72E+04	1	1	Tier 2						PR01229010		N-Acetyl-3-Hydroxyanthranilic acid	0.8	15.1				0.3333	0.069	0.105	0.1	0.3612	0.4661	0.4394	0.1294	0.099	0.1282	0.27	0.1682	0.2553	0.125	0.487	0.981	0.1514	0.3119	0.6288	3.967	4.016	4.754	2.344	1.308	3.763	0.969	0.915
A-951	410.29	336.862	367.6069	369.6135	267.0971	4.13E+04	2	2	Tier 3 zero-reaction											3	50	742	0	1.155	1.352	1.639	1.071	0.923	0.911	1.381	1.432	1.842	0.5	2.353	1.645	1.142	1.171	1.711	0.251	2.046	0.655	1.172	1.161	1.06	0.734	0.741	0.933	1.441	1.293
A-952	410.701	337.246	519.099	521.1049	285.0407	1.20E+04	1	1	Tier 2						BP02469000		2'-Hydroxygenistein	1.52	13.2				0	1.499	1.228	1.159	1.003	1.039	1.283	1.233	0.983	1.087	1.193	1.025	0.869	1.116	0.844	0.905	1.156	1.214	1.147	1.136	1.16	1.233	1.255	1.282	1.388	0.859	1.274
A-953	410.848	337.383	386.6561	388.6629	305.1955	3.89E+03	2	2	Tier 3 one-reaction											0	2	57	0.0909	1.005	1.428	1.213	0.321	0.368	0.3878	1.233	1.71	2.182	0.3348	0.3074	0.193	1.726	1.19	1.344	0.37	0.45	0.326	1.449	1.33	1.38	1.067	0.815	1.089	0.938	1.09
A-954	411.005	337.53	306.601	308.6078	145.0853	9.39E+03	2	2	Tier 2						AN00562000	C01035	4-Guanidinobutanoic acid	0.32	34.1				0	0.51	0.399	0.344	1.455	0.85	1.444	1.77	1.958	0.898	0.408	0.523	0.679	1.052	1.61	1.003	2.106	1.03	2.504	0.167	0.275	0.322	0.174	0.21	0.236	0.758	0.623
A-956	411.347	337.85	364.6247	366.6314	261.1327	2.45E+04	2	2	Tier 1	AN02121002	HMDB0028758	Aspartyl-Lysine	0.28	0.6									0	0.745	0.709	0.796	0.308	0.291	0.336	0.949	0.919	0.964	0.628	0.704	0.636	1.13	0.796	0.978	0.451	0.59	0.564	1.666	1.442	2.003	1.392	1.033	1.128	1.085	1.157
A-957	411.443	337.939	396.1115	398.1181	324.1063	2.22E+04	2	2	Tier 3 one-reaction											0	31	527	0	2.234	2.251	1.964	0.909	0.704	0.697	1.12	0.878	0.91	0.955	0.864	0.812	0.812	0.84	0.869	0.439	0.588	0.453	0.465	0.853	0.499	0.797	0.914	1.146	0.972	1.053
A-958	411.646	338.129	350.6274	352.6341	233.1382	4.66E+04	2	2	Tier 1	AN01744001	HMDB0029044	Seryl-Lysine	0.86	1.8									0	0.606	0.534	0.613	0.425	0.405	0.379	0.902	0.949	1.222	1.019	0.998	1.187	1.457	1.052	1.241	0.661	0.923	0.631	1.447	0.999	1.585	0.835	1.029	0.862	1.1	1.105
A-959	411.875	338.343	371.6328	373.6395	275.149	3.69E+04	2	2	Tier 1	AN02339002	HMDB0028950	Lysyl-Glutamate	1.21	6.5									0	0.698	0.698	0.931	0.619	0.508	0.583	0.892	0.899	0.893	0.792	0.953	0.858	1.048	0.793	1.069	0.617	0.779	0.625	1.901	1.288	1.722	1.161	1.39	1.112	1.109	1.047
A-960	412.655	339.071	339.6429	341.6495	211.1691	3.44E+03	2	2	Tier 3 only two-reaction											0	0	21	0.1212	0.694	1.064	0.961	0.362	0.2725	0.2569	0.904	1.383	1.274	0.277	0.346	0.358	1.009	1.063	0.775	0.565	0.2385	0.2409	1.586	1.863	1.617	1.607	1.151	1.72	0.998	0.979
A-961	412.687	339.102	432.0394	434.0492	395.9622	1.75E+04	2	2	Tier 3 only two-reaction											0	0	33	0	0.513	0.415	0.586	0.655	0.523	0.652	0.732	0.718	0.57	0.304	0.414	0.356	0.494	0.638	0.563	0.772	0.708	0.665	0.323	0.335	0.251	0.357	0.341	0.519	0.509	0.806
A-962	412.723	339.135	315.0053	317.0115	80.947	1.49E+04	1	1	Unidentified														0	0.811	0.692	0.874	1.074	1.021	0.968	1.19	1.441	1.2	0.694	0.713	0.76	0.916	1.124	0.884	1.132	0.81	0.965	0.538	0.84	0.588	0.665	0.815	0.663	0.902	0.879
A-963	412.738	339.149	464.2218	466.2283	230.1635	1.27E+04	1	1	Tier 1	AN01714002	HMDB0029130	Valyl-Isoleucine	0.9	0.6									0	0.749	0.499	0.538	0.287	0.317	0.291	0.808	0.888	1.048	0.502	0.575	0.809	1.277	0.836	1.049	0.406	0.364	0.389	2.126	1.354	1.997	1.004	1.166	1.172	1.028	1.128
A-964	412.758	339.167	375.6046	377.6113	283.0926	1.17E+05	2	2	Tier 1	AN02440001	C00387	Guanosine	1.19	0.9									0	1.202	0.614	0.693	1.265	1.165	1.263	0.933	0.839	0.742	1.259	0.756	0.793	0.786	0.3	0.645	0.699	0.395	0.473	1.565	1.138	1.399	0.901	1.398	1.386	1.058	1.055
A-965	413.725	340.071	345.0925	347.099	222.0684	6.49E+04	2	2	Tier 1	AN01608003	C00542	Cystathionine/Allocystathionine	1.37	0.7									0	2.013	1.845	2.421	2.273	1.686	1.709	0.688	0.934	0.848	0.917	0.856	0.948	0.687	0.616	0.651	0.98	0.769	1.018	1.154	1.123	0.767	0.556	0.586	1.468	1.535	1.045
A-T37	413.74	340.09	345.0927	347.0986	111.032	6.43E+04	1	1	Tier 2						AN00232002		2,5-Dihydroxypyridine	6.56	2.4				0	2.05	1.908	3.25	2.381	1.602	1.742	0.457	0.674	0.745	0.87	0.892	0.841	0.613	0.62	0.599	0.801	0.776	0.76	0.532	0.52	0.363	0.428	0.5	0.5	1.082	1.092
A-T374	413.74	340.09	345.0929	347.0987	222.0674	6.43E+04	2	2	Tier 1	AN01608000	HMDB0000099	Cystathionine/Allocystathionine	2.39	0.7									0	2.06	1.898	3.25	2.38	1.608	1.747	0.457	0.688	0.745	0.893	0.907	0.847	0.616	0.621	0.589	0.82	0.791	0.77	0.532	0.525	0.4	0.438	0.488	0.51	1.09	1.104
A-967	414.275	340.585	291.1164	293.1229	57.0581	1.09E+05	1	1	Tier 3 one-reaction											0	4	250	0	0.114	0.116	0.127	0.09	0.091	0.1	0.481	0.444	0.444	0.071	0.094	0.112	0.289	0.218	0.319	0.129	0.076	0.122	0.464	1.677	1.004	2.029	1.909	1.558	1.007	1.058
A-969	415.178	341.429	350.0701	352.0744	116.0117	3.07E+04	1	1	Tier 3 zero-reaction											2	17	360	0	0.615	0.742	0.736	0.538	0.615	0.604	0.399	0.371	0.54	0.392	0.701	0.42	0.471	0.337	0.364	0.299	0.535	0.384	0.4	0.359	0.354	0.378	0.353	0.466	0.482	0.971
A-970	415.551	341.777	299.0729	301.0809	130.0291	9.20E+03	2	2	Tier 3 only two-reaction											0	0	74	0.0909	0.2307	0.669	0.482	0.702	0.303	0.834	0.9139	0.328	0.591	1.145	1.95	0.2321	0.83	0.481	0.412	1.303	1.127	1.03	1.916	2.163	0.439	0.749	0.271	0.778	0.745	0.765
A-972	416.36	342.533	330.0899	332.0972	96.0316	6.33E+04	1	1	Tier 3 one-reaction											0	4	252	0	0.473	0.365	0.424	0.768	0.789	0.611	0.744	0.821	0.511	1.325	1.06	1.18	0.972	1.349	0.907	1.512	1.371	1.386	1.229	1.116	1.48	1.203	1.199	0.984	1.02	0.934
A-973	416.398	342.568	305.0957	307.1026	71.0373	6.90E+05	1	1	Tier 3 zero-reaction											1	9	290	0	0.497	0.47	0.584	0.988	0.754	0.741	0.641	0.648	0.437	0.763	0.792	0.553	0.77	0.691	0.585	0.744	0.729	0.746	0.935	1.28	1.138	1.769	1.608	1.427	0.897	0.884
A-975	416.541	342.702	263.0834	265.0919	29.0251	4.48E+04	1	1	Unidentified														0	1.146	0.793	0.955	1.484	1.165	1.151	2.189	1.639	1.113	1.064	0.859	0.826	1.35	2.133	1.451	1.202	1.009	1.208	1.043	1.316	1.255	2.492	1.487	1.333	1.142	1.378
A-976	416.613	342.769	354.1006	356.1073	240.0845	1.90E+04	2	2	Tier 3 one-reaction											0	25	415	0	0.681	0.804	0.655	0.21	0.256	0.188	0.721	0.813	0.714	0.211	0.214	0.303	1.018	0.824	1.252	0.343	0.219	0.284	2.209	2.764	2.721	1.542	1.463	1.488	0.897	0.93
A-977	416.936	343.071	396.1116	398.1175	162.0533	1.13E+04	1	1	Tier 3 zero-reaction											5	81	735	0	1.694	1.523	1.454	0.783	0.634	0.738	1.125	0.926	0.952	1.017	1.013	0.843	0.838	0.807	0.861	0.588	0.619	0.525	0.545	0.762	0.532	0.969	1.052	1.105	0.94	0.993
A-978	418.436	344.472	335.1422	337.1488	101.0839	9.99E+06	1	1	Tier 2						AN00174001	C12455	5-Aminopentanal	0.55	50.6				0	0.465	0.384	0.523	0.264	0.251	0.223	0.73	0.719	0.679	0.774	0.804	1.49	1.183	0.996	1.066	1.053	0.819	1.14	1.659	1.195	1.713	1.923	1.674	1.028	1.035	1.013
A-979	419.133	345.123	464.2218	466.2282	230.1635	2.34E+04	1	1	Tier 1	AN01714003	HMDB0029131	Valyl-Leucine	0.91	0.7									0	0.756	0.511	0.538	0.287	0.317	0.291	0.808	0.888	1.048	0.453	0.575	0.801	1.25	0.841	0.99	0.406	0.364	0.389	2.134	1.354	1.997	1.037	1.166	1.131	1.041	1.121
A-980	419.537	345.501	347.0698	349.0763	113.0115	9.77E+03	1	1	Tier 3 one-reaction											0	1	169	0	0.789	0.602	0.748	0.481	1.005	0.641	1.532	0.778	1.331	1.134	0.972	1.16	1.5	1.191	1.518	1.215	0.826	1.018	0.858	1.059	0.639	1.132	0.957	0.655	0.988	0.945
A-981	420.028	345.959	341.1116	343.1175	214.1065	1.04E+04	2	2	Tier 3 one-reaction											0	1	160	0.1818	1.067	0.894	1.254	2.514	1.11	1.112	0.474	0.549	0.377	0.823	0.906	2.067	0.793	0.791	0.663	1.854	1.602	2.037	0.597	0.544	0.2869	0.791	0.743	0.846	1.052	1.053
A-982	420.218	346.137	393.1541	395.16	318.1916	2.97E+03	2	2	Tier 3 one-reaction											0	3	87	0	0.799	1.045	1.102	0.584	0.41	0.608	1.295	0.999	1.106	0.728	0.476	0.842	1.476	1.26	1.251	1.149	0.425	0.974	2.297	1.511	1.121	1.254	1.537	1.039	0.964	1.044
A-983	420.272	346.187	335.6223	337.6289	101.564	1.67E+04	1	1	Unidentified														0	0.985	1.43	1.437	0.957	0.811	0.771	0.875	1.643	1.089	0.432	0.573	0.462	1.422	1.474	1.086	0.868	0.673	0.852	0.676	0.809	0.69	0.758	0.694	0.57	1.031	1.127
A-984	420.399	346.306	413.1518	415.1586	358.187	3.77E+03	2	2	Tier 3 one-reaction											0	2	119	0	0.718	0.704	0.949	0.976	0.677	0.697	0.787	0.862	1.241	0.976	1.122	0.884	1.202	0.704	1.036	0.676	0.921	0.611	1.418	1.307	1.376	1.634	1.307	1.078	1.322	1.125
A-985	420.474	346.376	468.0563	470.0621	467.9958	6.69E+03	2	2	Tier 3 only two-reaction											0	0	34	0	1	1.035	0.897	1.173	0.921	1.04	0.892	0.867	0.967	1.391	1.473	1.094	1.305	1.156	1.198	1.213	1.446	1.231	0.83	0.992	0.85	0.948	1.178	0.953	1.08	1.106
A-T1717	420.48	346.38	360.0904	362.0976	126.0317	4.30E+04	1	1	Tier 2						EF00344006	HMDB0031256	4-Hydroxy-2H-pyran-3-carboxaldehyde	0.75	3.9				0	0.47	0.494	0.552	1.41	1.022	1.032	1.324	1.118	1.11	2.02	2.239	1.641	0.768	0.745	0.881	1.013	1.417	1.118	0.297	0.433	0.36	0.347	0.35	0.356	0.925	0.999
A-986	420.697	346.584	288.0807	290.0873	108.0447	1.21E+04	2	2	Tier 3 only two-reaction											0	0	10	0	0.154	0.133	0.136	0.152	0.154	0.113	0.674	0.955	0.597	2.077	2.366	1.849	1.763	0.711	1.18	2.098	1.723	2.074	0.36	0.477	0.401	0.094	0.19	0.134	0.884	1.011
A-987	421.457	347.294	364.0852	366.0918	130.0269	8.19E+05	1	1	Tier 3 zero-reaction											4	40	464	0	0.971	1.068	0.927	0.98	0.685	0.779	1.15	1.052	1.369	1.373	1.564	1.234	1.181	1.057	1.276	0.897	1.337	1.046	0.81	1.17	0.993	0.727	1.231	1.149	1.209	1.164
A-988	421.519	347.352	313.0773	315.0829	79.019	3.96E+04	1	1	Tier 3 only two-reaction											0	0	43	0	0.553	0.457	0.588	0.595	0.593	0.548	0.643	0.759	0.71	0.819	0.75	0.758	0.757	0.594	0.79	0.774	0.63	0.596	0.795	0.637	0.687	0.672	0.812	0.733	0.763	0.818
A-989	422.37	348.147	486.1296	488.1363	252.0713	1.69E+04	1	1	Tier 3 only two-reaction											0	0	17	0.2727	0.5751	0.562	0.5619	0.5852	0.7552	0.712	0.287	0.715	0.064	0.6145	0.06	0.7232	0.519	0.576	0.198	0.07	0.196	0.6676	0.423	0.755	0.28	5.551	4.705	6.033	0.945	0.984
A-990	422.495	348.263	457.5672	459.5737	223.5089	1.23E+05	1	1	Unidentified														0	1.057	1.112	1.09	1.257	1.106	1.179	1.087	0.953	1.064	1.53	1.539	1.181	1.362	1.248	1.34	1.272	1.557	1.362	0.964	1.172	0.899	1.076	1.279	1.073	1.276	1.244
A-991	422.548	348.314	434.1746	436.1814	200.1163	7.47E+03	1	1	Tier 3 one-reaction											0	11	174	0	0.771	0.576	0.586	0.311	0.396	0.341	0.954	0.996	0.885	0.535	0.685	0.572	0.967	0.851	0.929	0.44	0.427	0.406	1.468	1.028	1.731	0.629	0.89	0.702	0.96	0.975
A-992	422.588	348.35	293.6059	295.6126	119.0951	6.60E+03	2	2	Tier 3 one-reaction											0	10	209	0	0.778	0.688	0.706	0.87	0.526	0.588	1.089	0.819	0.887	1.472	1.852	0.909	1.345	0.925	1.203	0.674	0.921	0.909	2.21	2.38	1.351	1.721	1.908	1.377	1.062	0.967
A-993	422.848	348.593	457.0656	459.0721	446.0145	3.03E+05	2	2	Tier 3 one-reaction											0	4	105	0	0.93	1.065	0.983	1.119	0.981	1.048	0.984	0.893	0.995	1.373	1.425	1.054	1.214	1.171	1.202	1.181	1.466	1.22	0.882	1.062	0.791	0.975	1.201	0.955	1.121	1.1
A-994	423.13	348.857	468.0556	470.0621	233.9973	7.38E+03	1	1	Tier 3 one-reaction											0	1	46	0	0.998	1.043	0.954	1.148	0.943	1.058	0.891	0.811	0.988	1.412	1.463	1.042	1.311	1.161	1.187	1.202	1.478	1.214	0.888	0.968	0.795	0.959	1.183	0.98	1.084	1.098
A-995	423.143	348.869	458.066	460.0725	448.0153	8.75E+04	2	2	Tier 3 only two-reaction											0	0	46	0	0.993	1.129	1.116	1.297	1.069	1.143	1.042	0.972	1.122	1.51	1.517	1.2	1.401	1.298	1.298	1.31	1.578	1.375	0.943	1.13	0.907	1.082	1.315	1.058	1.223	1.192
A-996	423.301	349.017	377.657	379.6633	287.1974	4.93E+03	2	2	Tier 1	AN02515003	HMDB0028923	Leucyl-Arginine	2.24	2.7									0	0.573	0.568	0.499	0.227	0.272	0.348	0.879	0.831	0.872	0.351	0.387	0.396	1.453	0.705	0.928	0.327	0.25	0.301	2.913	1.317	1.91	0.876	1.048	0.943	1.023	0.985
A-997	423.516	349.218	488.1017	490.1079	254.0434	1.85E+04	1	1	Tier 3 one-reaction											0	5	129	0.5152	0.0288	0.0282	0.0282	0.0294	0.0379	0.0357	3.203	2.006	3.039	0.904	1.234	0.914	2.87	1.7	3.138	0.98	1.182	0.996	0.032	0.0253	0.0267	0.0291	0.0271	0.0279	0.955	0.937
A-998	423.705	349.394	341.0943	343.1022	107.0359	6.11E+03	1	1	Tier 3 only two-reaction											0	0	5	0	0.857	1.054	1.532	0.208	0.368	0.482	0.168	0.244	0.275	0.189	0.249	0.183	0.456	0.411	0.416	0.253	0.129	0.098	1.084	1.352	1.735	1.391	1.163	1.283	0.896	0.939
A-999	423.748	349.434	361.1092	363.1158	254.1018	5.10E+04	2	2	Tier 3 zero-reaction											1	14	438	0	0.632	0.653	0.87	0.356	0.35	0.451	1.253	1.2	1.39	0.787	0.878	0.812	1.459	1.161	1.504	0.912	0.731	1.031	0.796	0.81	0.884	0.913	1.052	0.877	1.07	1.043
A-1000	423.955	349.628	322.0742	324.0808	88.0158	2.75E+06	1	1	Tier 3 zero-reaction											2	30	481	0	1.597	1.627	1.526	1.2	0.809	0.958	0.807	0.727	0.702	1.4	1.347	0.982	1.198	0.823	1.207	0.688	1.03	0.972	0.838	1.258	0.974	0.958	1.207	1.325	1.256	1.234
A-1001	424.139	349.799	472.035	474.0411	237.9767	1.38E+04	1	1	Tier 3 only two-reaction											0	0	51	0	0.14	0.103	0.128	0.063	0.105	0.089	1.603	1.835	1.424	1.506	1.679	0.974	1.463	1.078	1.433	1.115	1.284	1.325	0.16	0.233	0.236	0.156	0.173	0.408	0.71	0.827
A-1002	424.155	349.815	515.0407	517.0468	280.9824	1.46E+05	1	1	Tier 3 one-reaction											0	1	24	0	0.12	0.096	0.111	0.051	0.082	0.066	1.564	1.668	1.259	1.385	1.516	0.989	1.268	1.034	1.411	1.042	1.263	1.221	0.165	0.219	0.27	0.135	0.163	0.35	0.722	0.744
A-1003	424.387	350.031	362.1089	364.1146	256.1012	7.20E+03	2	2	Tier 3 one-reaction											0	2	49	0.0606	0.713	0.602	0.749	0.586	0.63	0.609	1.21	1.383	1.741	1.033	1.034	0.842	1.679	1.221	1.499	1.179	0.979	1.307	0.945	0.4128	0.895	0.93	0.773	0.641	1.152	1.503
A-1004	424.399	350.043	262.0532	264.0599	27.9949	6.24E+03	1	1	Tier 3 zero-reaction											1	4	251	0	1.087	1.283	1.103	1.082	1.152	1.102	0.846	1.063	0.885	1.069	0.985	0.84	1.068	1.086	1.003	0.873	1.179	0.93	0.808	1.15	0.933	0.992	1.053	1.133	1.13	0.893
A-1005	424.891	350.502	300.0854	302.0922	132.0541	4.86E+04	2	2	Tier 3 zero-reaction											4	12	265	0	0.667	0.549	0.682	1.093	0.744	0.703	0.695	0.759	0.624	0.919	0.779	0.886	0.632	0.859	0.789	0.96	1.057	0.989	0.668	0.819	0.814	0.778	1.044	0.805	0.785	0.777
A-1006	424.905	350.516	476.0391	478.0463	483.9614	4.48E+03	2	2	Tier 3 one-reaction											0	1	30	0	1.003	1.053	1.047	1.043	1.105	1.058	0.971	0.893	0.984	1.408	1.294	1.138	1.155	1.331	1.202	1.296	1.367	1.208	0.89	0.998	0.841	1.074	1.146	0.974	1.218	1.113
A-1007	425.184	350.776	355.069	357.0756	242.0214	6.65E+03	2	2	Tier 3 zero-reaction											1	33	346	0	0.313	0.79	0.519	0.617	0.652	0.699	0.418	0.449	0.673	0.399	0.659	0.644	0.8	1.152	0.809	6.143	4.034	6.967	0.519	0.623	1	1.169	0.692	1.15	1.308	1.43
A-1009	425.201	350.792	342.6301	344.6368	217.1436	9.80E+04	2	2	Tier 2						AN01534003	C05341	beta-Alanyl-Lysine	1.3	3.9				0	0.549	0.629	0.51	0.085	0.071	0.064	2.432	4.649	3.162	0.04	0.049	0.03	4.218	2.014	3.109	0.059	0.082	0.07	1.004	0.863	0.955	0.219	0.342	0.154	1.051	1.049
A-1008	425.201	350.792	334.0746	336.0814	100.0163	7.82E+03	1	1	Tier 3 one-reaction											0	16	394	0	0.437	0.377	0.418	1.13	0.888	1.168	0.448	0.489	0.518	3.085	2.894	1.639	1.009	0.714	0.907	1.979	2.499	1.831	1	1.019	0.918	1.101	1.131	0.936	0.816	0.903
A-1010	425.361	350.941	485.0441	487.0516	501.9715	6.81E+03	2	2	Tier 3 only two-reaction											0	0	22	0	0.886	0.983	0.999	1.164	1.044	0.971	0.925	0.977	0.995	1.259	1.277	1.012	1.322	1.178	1.195	1.103	1.358	1.263	0.849	0.972	0.773	0.859	1.095	0.988	1.068	0.984
A-1011	425.427	351.003	354.0706	356.0773	240.0245	2.89E+04	2	2	Tier 1	AN01818000	C00491	Cystine	0.96	0.3									0	0.14	0.278	0.279	0.432	0.769	0.414	0.243	0.182	0.282	0.226	0.307	0.377	0.584	1.041	0.717	4.402	3.471	7.011	0.298	0.404	0.664	0.935	0.521	0.85	1.131	1.042
A-1012	425.529	351.098	306.0854	308.0921	144.0542	1.06E+05	2	2	Tier 3 one-reaction											0	15	288	0	0.649	0.411	0.426	1.378	1.794	2.136	0.625	0.722	0.3	0.843	0.822	0.719	0.712	0.797	0.705	1.98	1.029	1.782	0.139	0.303	0.208	0.176	0.27	0.337	0.505	0.606
A-1014	425.792	351.427	462.2065	464.2132	228.1481	4.70E+03	1	1	Tier 1	AN01688003		Prolyl-Leucine	1.58	1.2									0	0.651	0.594	0.704	0.629	0.639	0.423	0.547	0.555	0.773	0.657	0.67	0.837	1.066	0.909	0.872	0.793	0.823	0.77	0.997	0.933	1.358	1.634	1.259	0.976	1.093	1.05
A-1015	426.584	352.417	397.1252	399.131	163.0668	2.91E+04	1	1	Tier 2						BP00785002		Indoline-2-carboxylic acid	8.97	32				0	0.317	0.372	0.472	1.007	0.801	0.883	0.583	0.387	0.677	1.144	1.127	0.941	0.834	0.426	0.891	1.679	2.789	2.256	0.623	0.406	0.634	0.672	0.39	0.234	1.04	1.018
A-T1734	426.59	352.42	402.1007	404.1076	168.0423	1.03E+05	1	1	Tier 2						EF00856005	HMDB0029644	2',4',6'-Trihydroxyacetophenone	0.43	36.4				0	0.382	0.255	0.413	0.548	0.5	0.424	0.32	0.481	0.306	0.688	0.617	1.072	0.511	0.619	0.374	0.744	0.52	0.629	1.108	0.896	1.146	2.665	1.8	1.06	0.719	0.75
A-1016	426.639	352.486	362.0699	364.0781	128.0115	4.19E+04	1	1	Tier 3 one-reaction											0	8	232	0	0.401	0.479	0.489	0.279	0.376	0.384	0.67	0.758	0.855	0.726	0.933	0.591	0.644	0.474	0.708	0.59	0.794	0.573	0.426	0.708	0.587	0.589	0.684	0.592	0.872	0.835
A-1017	426.67	352.524	402.1011	404.1077	168.0427	1.04E+05	1	1	Tier 2						AN00856010		Isovanillic acid	1.19	8				0	0.385	0.262	0.422	0.547	0.509	0.42	0.338	0.473	0.298	0.708	0.621	1.074	0.531	0.615	0.379	0.756	0.532	0.653	1.093	0.903	1.173	2.667	1.8	1.077	0.732	0.781
A-1018	426.971	352.901	355.0522	357.057	120.9939	1.46E+04	1	1	Tier 3 only two-reaction											0	0	50	0	1.013	0.721	0.791	1.035	0.904	0.988	0.706	0.605	0.461	0.733	0.621	0.568	0.74	0.974	0.778	1.208	1.454	1.502	1.118	1.104	0.842	1.233	1.329	1.147	0.94	0.951
A-1019	427.535	353.607	492.0346	494.039	257.9763	2.27E+04	1	1	Tier 3 one-reaction											0	2	47	0	0.791	0.763	0.838	0.401	0.566	0.549	0.592	0.832	0.77	0.361	0.45	0.321	0.708	0.78	0.819	0.519	0.403	0.509	0.545	0.562	0.527	0.66	0.593	0.717	0.572	0.599
A-1020	427.595	353.681	460.1544	462.1608	226.0961	4.75E+03	1	1	Tier 3 zero-reaction											1	39	448	0	0.795	1.205	1.03	0.603	0.802	0.787	0.584	0.573	0.696	0.792	0.98	0.766	0.804	0.981	0.752	0.867	0.578	0.871	1.361	1.355	1.731	1.011	1.107	1.058	0.999	1.045
A-1021	427.606	353.696	295.1109	297.1178	61.0526	5.61E+03	1	1	Tier 3 zero-reaction											1	15	349	0	0.863	0.878	0.861	0.917	0.925	0.978	0.957	1.105	1.051	1.037	0.946	0.782	1.009	0.962	1.014	1.006	0.964	1.007	1.061	0.987	0.958	1.059	1.036	1.108	0.936	1.065
A-1022	427.866	354.02	371.1419	373.1489	137.0836	9.91E+03	1	1	Tier 1	AN00469001	C02735	2-Amino-1-phenylethanol	1.29	8.3									0	0.499	0.392	0.352	0.21	0.317	0.283	0.747	0.63	0.77	0.234	0.738	0.428	1.386	0.48	1.079	0.831	0.793	0.688	0.659	0.629	0.495	0.469	0.356	7.481	1.025	1.133
A-1023	427.95	354.125	319.1109	321.1192	85.0526	4.07E+04	1	1	Tier 3 zero-reaction											1	16	304	0	0.871	1.091	1.529	0.239	0.359	0.498	0.157	0.238	0.231	0.172	0.145	0.094	0.494	0.37	0.435	0.225	0.188	0.18	1.112	1.442	1.71	1.371	1.12	1.32	0.913	0.954
A-1025	428.027	354.221	353.1004	355.107	238.0841	7.13E+03	2	2	Tier 3 zero-reaction											2	4	162	0	1.018	1.356	2.09	1.447	1.201	1.479	0.606	0.738	0.564	1.342	1.389	1.148	0.511	0.549	0.633	0.788	0.862	1.075	0.38	0.785	0.534	0.906	0.818	0.767	0.711	0.95
A-1026	428.298	354.56	404.1641	406.1708	170.1058	1.06E+04	1	1	Tier 3 one-reaction											0	7	166	0	0.674	0.422	0.513	0.334	0.297	0.315	0.684	0.803	0.656	0.599	0.454	0.698	1.136	0.721	0.864	0.454	0.308	0.46	1.85	1.295	1.678	0.796	1.26	1.063	0.874	0.808
A-1027	428.744	355.118	570.053	572.0593	335.9947	7.99E+03	1	1	Tier 3 only two-reaction											0	0	45	0	0.987	1.095	1.061	1.218	0.928	0.972	0.844	0.746	0.844	1.81	1.747	1.521	1.264	1.175	1.102	1.49	1.789	1.311	0.412	0.521	0.504	0.609	0.84	0.804	1.258	1.123
A-1028	428.817	355.209	296.5941	298.6004	125.0715	3.41E+04	2	2	Tier 3 only two-reaction											0	0	4	0	0.196	0.162	0.243	0.174	0.151	0.154	0.769	0.909	0.824	2.089	2.407	1.546	1.395	0.671	0.938	1.969	1.861	1.84	0.269	0.391	0.302	0.146	0.229	0.157	1.23	1.193
A-1029	428.887	355.297	280.082	282.0891	92.0473	2.50E+03	2	2	Tier 3 zero-reaction											1	25	436	0	0.719	0.788	0.781	0.416	0.64	0.703	1.237	1.357	1.852	1.357	1.003	0.959	1.34	1.799	1.516	1.013	0.971	1.04	1.345	0.787	0.945	0.939	1.004	0.895	1.261	1.154
A-1031	429.208	355.699	336.0569	338.0626	101.9986	2.01E+04	1	1	Tier 3 only two-reaction											0	0	28	0	1.099	0.684	0.797	0.668	0.587	0.653	0.659	0.681	0.261	0.346	0.334	0.349	0.877	1.263	0.976	0.913	0.724	0.954	0.679	1.015	0.592	0.917	1.023	1.063	0.692	0.684
A-T629	429.28	355.79	360.091	362.098	126.0317	5.55E+03	1	1	Tier 2						BP00344004		4-Hydroxy-5-Methyl-2-Methylene-3(2H)-Furanone	3.5	3.3				0.1818	0.637	0.449	0.329	0.5195	0.6703	0.632	2.16	1.237	0.732	0.997	0.577	1.036	0.913	1.665	1.82	1.109	0.678	0.84	0.826	1.021	0.729	0.5152	0.4794	0.705	0.962	1.033
A-1032	429.471	356.027	297.5938	299.5999	127.0709	4.38E+03	2	2	Unidentified														0.0303	0.141	0.201	0.259	0.275	0.193	0.1399	0.986	1.23	1.038	2.559	2.297	1.797	1.603	0.756	1.197	2.037	2.197	2.143	0.638	0.62	0.474	0.466	0.356	0.551	1.333	0.891
A-1033	429.495	356.058	352.1007	354.1072	236.0847	4.96E+04	2	2	Tier 3 one-reaction											0	16	248	0	1.508	1.565	2.352	1.703	1.38	1.467	0.437	0.521	0.52	1.043	0.871	0.764	0.496	0.357	0.406	0.66	0.654	0.728	0.852	0.798	0.899	1.031	1.018	0.778	1.028	1.083
A-1035	431	357.939	498.2062	500.2129	264.1478	7.33E+03	1	1	Tier 1	AN02180001	HMDB0029008	Phenylalanyl-Valine	0.87	0.7									0	0.861	0.628	0.523	0.263	0.289	0.392	0.977	1.014	1.21	0.522	0.413	0.659	1.145	0.802	1.172	0.325	0.297	0.496	2.248	1.359	1.785	0.831	1.165	0.937	1.279	1.039
A-1036	431.232	358.229	322.0741	324.0816	88.0158	1.98E+04	1	1	Tier 3 zero-reaction											2	30	481	0	1.465	1.443	1.271	1.055	0.727	0.802	0.798	0.713	0.633	1.324	1.191	0.962	1.078	0.825	1.172	0.66	0.99	0.95	0.838	1.249	0.93	0.96	1.285	1.244	1.135	1.155
A-1037	431.521	358.592	596.1202	598.1263	362.0619	7.82E+03	1	1	Tier 3 one-reaction											0	25	338	0.4545	0.3309	0.3234	0.3233	0.3367	0.4345	0.4097	2.925	2.969	3.727	0.901	0.934	0.854	2.345	1.675	2.104	0.538	0.475	0.585	0.2961	0.29	0.3061	0.334	0.3108	0.3199	0.992	1.047
A-T1205	431.68	358.79	574.1384	576.1447	340.0794	4.65E+05	1	1	Tier 2						BP03250000		Sinapoyl malic acid	0.89	20.5				0.3939	0.0163	0.016	0.016	0.0166	0.0214	0.0202	3.239	3.341	3.728	0.862	1.037	0.848	2.569	1.62	2.363	0.524	0.5	0.594	0.0146	0.0143	0.0151	0.0165	0.0153	0.0158	1.017	0.974
A-1038	431.795	358.934	440.1169	442.1232	206.0586	1.56E+04	1	1	Tier 2						BM01375005	C14086	Isomer 1 of 2-Hydroxy-3-methylbenzalpyruvic acid	1.69	25.6				0.0909	0.126	0.0431	0.049	0.652	0.0579	0.0546	3.15	2.845	3.825	0.943	1.138	0.916	2.691	1.608	2.206	0.558	0.528	0.68	0.266	0.883	0.051	0.062	0.162	0.682	1.114	1.037
A-1039	431.861	359.016	308.0953	310.102	74.0369	2.07E+04	1	1	Tier 3 zero-reaction											5	40	643	0	0.763	0.64	0.636	1.6	1.524	1.644	1.099	0.844	0.638	1.648	1.077	1.225	0.873	1.074	0.876	1.613	1.404	1.879	0.973	1.461	0.861	1.083	0.993	1.413	1.024	1.033
A-1040	432.148	359.376	357.6355	359.6423	247.1544	4.40E+04	2	2	Tier 1	AN01927001	HMDB0029066	Threoninyl-Lysine	1.65	3.8									0	0.663	0.414	0.538	0.502	0.417	0.433	0.657	0.749	0.774	0.726	0.961	0.716	1.011	0.676	0.871	0.466	0.597	0.464	2.577	1.37	2.223	0.964	1.273	0.963	1.059	1.093
A-1041	432.677	360.037	434.1747	436.1813	200.1164	5.78E+03	1	1	Tier 3 one-reaction											0	11	174	0	0.729	0.585	0.582	0.341	0.473	0.443	0.869	0.874	0.973	0.493	0.629	0.598	1.043	0.859	0.983	0.425	0.285	0.415	1.721	1.237	1.931	0.791	1.026	0.915	0.995	0.935
A-1042	433.302	360.818	324.0886	326.0963	180.0605	2.38E+04	2	2	Tier 2						BM01026000	C22137	Isomer 6 of 4-Chloro-L-lysine	9.25	28.1				0.2727	1.099	1.156	0.929	0.3986	0.2978	0.4583	2.773	2.837	1.566	0.535	0.4282	0.563	0.821	1.122	1.087	0.2812	0.3941	0.2703	0.668	1.029	1.059	0.988	0.721	0.855	0.842	0.922
A-1043	433.431	360.979	376.1147	378.1198	284.1127	4.73E+03	2	2	Tier 1	AN02459001	HMDB0028884	Histidinyl-Glutamate	0.88	3.5									0.0606	1.033	1.339	1.274	0.375	0.368	0.317	1.227	7.0951	4.9232	1.788	1.095	0.929	0.724	1.178	0.959	1.73	2	1.511	0.972	0.616	0.989	0.65	0.502	0.52	1.006	0.951
A-1044	433.549	361.128	333.0905	335.0971	99.0322	4.00E+04	1	1	Tier 3 one-reaction											0	4	257	0	0.439	0.794	0.896	0.754	0.827	0.874	1.029	0.537	1.048	1.323	1.352	1.012	0.985	0.867	1.278	1.073	1.878	1.45	0.686	1.252	0.601	1.661	0.799	0.686	1.148	1.168
A-1045	433.841	361.493	396.1117	398.1186	324.1067	1.81E+04	2	2	Tier 3 one-reaction											0	31	508	0	2.093	2.075	1.589	0.868	0.881	0.942	1.176	1.009	0.967	0.727	0.657	0.83	0.632	0.796	0.773	0.408	0.481	0.323	0.428	0.795	0.47	0.913	0.817	0.999	0.944	0.955
A-1046	434.107	361.826	406.1793	408.1862	172.121	6.25E+03	1	1	Tier 3 one-reaction											0	6	149	0	0.465	0.404	0.476	0.297	0.333	0.434	1.191	1.263	1.187	0.436	0.844	0.781	1.606	1.065	1.6	0.883	0.781	0.716	1.509	1.428	1.356	1.225	1.127	1.275	1.108	0.948
A-1047	434.27	362.029	420.1592	422.1661	372.2018	4.47E+03	2	2	Tier 3 only two-reaction											0	0	99	0	0.798	0.704	0.909	0.472	0.615	0.672	0.935	1.058	0.926	0.814	0.784	0.801	1.028	0.925	0.856	0.808	0.587	0.503	1.264	1.178	1.141	1.109	1.528	1.386	0.869	1.073
A-1048	434.356	362.136	378.1488	380.1566	288.1809	7.51E+03	2	2	Tier 3 one-reaction											0	2	41	0	0.877	0.711	0.727	0.548	0.554	0.527	1.484	1.294	1.606	0.623	0.362	0.861	1.683	1.386	1.324	0.934	0.497	0.831	1.44	1.042	1.107	0.862	0.775	0.683	0.954	0.979
A-1049	434.619	362.465	316.0746	318.0809	164.0326	1.13E+04	2	2	Tier 3 one-reaction											0	31	477	0	0.441	0.635	0.593	0.884	0.761	0.821	0.328	0.273	0.55	1.143	1.287	1.242	1.041	0.819	0.704	0.99	1.525	0.816	0.969	1.053	0.602	1.106	1.178	1.153	0.823	0.939
A-1050	434.845	362.748	414.159	416.1655	360.2013	4.90E+03	2	2	Tier 3 one-reaction											0	6	75	0	0.546	0.403	0.656	0.413	0.377	0.244	1.022	0.856	1.122	0.766	0.708	0.722	1.386	0.959	1.43	0.503	0.696	0.852	1.242	1.201	0.913	1.264	1.148	1.068	1.062	1.142
A-1051	434.906	362.824	457.0656	459.0723	446.0146	8.59E+04	2	2	Tier 3 one-reaction											0	4	105	0	0.935	1.072	1.007	1.14	0.976	1.025	0.974	0.889	1.01	1.395	1.395	1.066	1.224	1.196	1.206	1.17	1.447	1.24	0.871	1.037	0.79	0.99	1.194	0.96	1.123	1.115
A-1053	435.243	363.247	458.0652	460.0718	448.0138	1.54E+04	2	2	Tier 3 only two-reaction											0	0	27	0	1.015	1.131	1.171	1.29	1.067	1.149	1.059	1.004	1.101	1.545	1.519	1.195	1.362	1.278	1.294	1.336	1.591	1.388	0.953	1.114	0.878	1.068	1.298	1.076	1.205	1.261
A-1054	435.253	363.259	437.1382	439.1447	203.0799	1.50E+04	1	1	Tier 3 one-reaction											0	36	575	0	1.176	1.587	1.378	0.421	0.364	0.398	2.591	2.298	2.458	0.572	0.475	0.618	0.855	1.13	0.803	0.478	0.529	0.398	0.529	0.746	0.749	0.571	0.734	0.706	0.94	1.023
A-1055	435.494	363.559	485.6814	487.6878	251.623	9.50E+03	1	1	Unidentified														0.4848	1.315	0.3588	0.3587	0.3736	0.4821	0.4545	2.147	2.373	2.898	3.161	4.72	2.106	1.936	0.919	1.131	1.26	1.511	1.013	0.4105	2.015	0.3396	0.3705	0.3447	0.3549	1.162	0.943
A-1057	435.567	363.652	485.1801	487.1867	251.1218	1.44E+04	1	1	Tier 3 only two-reaction											0	0	7	0.5152	0.7323	0.7157	0.7156	0.7452	0.9616	0.9066	1.919	2.467	2.578	2.45	4.318	1.769	1.667	0.922	1.047	1.167	1.541	0.989	0.6552	0.6417	0.6775	0.7391	0.6877	0.708	0.975	1.01
A-1058	435.582	363.671	265.0992	267.1036	31.0409	2.43E+04	1	1	Unidentified														0	0.606	1.152	0.925	1.34	0.543	0.971	0.356	1.217	0.701	0.811	0.479	0.607	0.461	0.788	0.737	0.784	0.864	0.729	0.625	0.776	0.496	0.53	1.011	1.183	0.618	0.602
A-1059	435.602	363.695	307.0934	309.0999	146.0701	3.01E+05	2	2	Tier 3 zero-reaction											4	29	343	0	0.667	0.461	0.449	2.067	1.774	1.957	0.906	0.785	0.509	0.916	0.928	1.119	0.786	1.055	0.76	2.108	1.6	2.542	0.138	0.329	0.212	0.675	0.293	0.389	0.786	0.795
A-1060	435.724	363.848	361.1093	363.1146	254.1018	5.29E+03	2	2	Tier 3 zero-reaction											1	14	438	0	0.582	0.768	0.824	0.384	0.363	0.475	1.011	1.04	1.244	0.818	0.899	0.788	1.47	1.119	1.362	0.892	0.718	0.913	0.78	0.904	0.765	1.131	1.225	0.901	1.033	1.001
A-1062	435.922	364.096	308.0934	310.0997	148.0701	3.89E+04	2	2	Tier 3 only two-reaction											0	0	1	0	0.901	0.6	0.619	1.6	1.524	1.644	1.063	1.091	0.638	1.165	1.077	1.254	1.039	1.189	0.974	1.613	1.404	1.879	0.973	1.518	0.844	1.083	0.993	1.457	1.024	1.008
A-1063	436.108	364.328	331.111	333.1177	97.0527	1.46E+04	1	1	Tier 3 one-reaction											0	8	244	0	0.242	0.228	0.313	0.561	0.572	0.502	0.369	0.479	0.337	0.263	0.249	0.325	0.499	0.453	0.506	0.445	0.318	0.377	2.696	2.12	1.696	2.987	2.257	1.884	0.901	0.96
A-1064	436.3	364.568	335.6221	337.6288	203.1276	1.81E+04	2	2	Tier 1	AN01338001	HMDB0028951	Lysyl-Glycine	0.86	6.9									0	0.656	0.582	0.831	0.955	0.859	0.619	0.91	1.021	1.171	1.488	2.07	1.71	1.12	0.956	0.966	1.121	1.89	1.247	0.918	0.599	0.736	0.534	0.651	0.607	0.998	1.028
A-1065	436.511	364.832	320.1065	322.1149	172.0963	6.91E+03	2	2	Tier 3 one-reaction											0	4	110	0.6364	3.02	2.82	2.644	4.579	3.509	3.762	0.3386	0.7941	0.3814	0.419	0.3847	0.3944	0.3625	0.4302	1.2323	1.1085	0.5632	0.4551	0.3508	0.3436	0.3627	0.3957	0.3682	0.379	0.82	1.003
A-1066	436.52	364.843	350.6455	352.6517	233.1744	6.54E+03	2	2	Tier 3 zero-reaction											1	2	44	0.1818	0.884	1.345	1.244	0.333	0.2515	0.2371	1.042	1.283	1.289	0.2046	1.0337	0.1926	1.077	0.893	1.219	0.294	0.2201	0.448	1.798	2.334	1.842	0.998	0.998	0.682	1.026	0.812
A-1068	441.847	369.322	308.1299	310.1366	74.0716	3.72E+04	1	1	Tier 3 only two-reaction											0	0	2	0	0.947	0.849	0.822	0.636	0.614	0.733	1.27	1.032	1.219	0.999	0.964	1.057	1.238	0.97	1.111	0.918	0.853	0.975	0.8	0.824	0.827	1.028	1.198	1.144	1.061	1.067
A-1069	441.906	369.343	544.1882	546.1947	310.1299	4.23E+05	1	1	Tier 3 one-reaction											0	5	258	0.3636	0.01	0.0098	0.0098	0.0102	0.0132	0.0124	2.789	2.696	3.214	1.432	1.666	1.608	2.255	1.848	2.574	0.889	0.65	1.077	0.009	0.0088	0.0093	0.0101	0.0094	0.0097	1.001	0.997
A-1070	442.362	369.499	449.7273	451.7339	431.3379	6.34E+03	2	2	Tier 3 one-reaction											0	13	205	0.5152	0.2996	0.2929	0.2928	0.3049	0.3935	0.371	0.518	0.3293	0.504	0.3202	0.294	0.3015	0.58	0.411	0.2876	0.3678	0.3444	0.3478	4.327	3.117	2.51	3.067	4.659	3.092	1.012	1.06
A-1072	442.833	369.66	361.1489	363.1558	254.1811	3.76E+04	2	2	Tier 3 only two-reaction											0	0	21	0	0.558	0.593	0.867	0.299	0.366	0.376	1.27	1.183	1.407	0.829	0.931	0.792	1.561	1.101	1.52	0.935	0.726	1.053	0.826	0.757	0.839	0.974	1.113	0.851	0.958	1.055
A-1073	442.937	369.696	514.174	516.1806	280.1157	7.38E+04	1	1	Tier 3 one-reaction											0	18	483	0.5455	0.1202	0.1175	0.1174	0.1223	0.1578	0.1488	3.115	2.673	2.879	0.35	0.478	0.877	3.007	3.068	3.647	0.878	0.173	0.83	0.1075	0.1053	0.1112	0.1213	0.1129	0.1162	1.002	1.006
A-1076	443.85	370.008	324.1163	326.1233	180.116	2.08E+04	2	2	Tier 3 one-reaction											0	9	115	0.0909	3.633	2.628	2.881	6.535	4.894	4.615	0.503	0.78	0.359	0.325	0.447	0.511	0.616	0.247	0.121	0.46	0.317	0.573	0.122	0.0604	0.09	0.0695	0.081	0.082	0.749	0.968
A-1077	443.882	370.019	348.1283	350.1349	114.07	6.81E+04	1	1	Tier 3 only two-reaction											0	0	1	0	0.658	0.858	0.68	0.262	0.316	0.241	1.907	1.657	2.436	0.918	0.678	0.972	1.25	1.627	1.313	0.848	0.959	0.704	0.488	0.891	0.631	0.497	0.661	0.676	1.052	1.002
A-1078	443.898	370.024	392.1426	394.1491	316.1685	6.65E+03	2	2	Tier 3 one-reaction											0	19	242	0.2121	1.664	1.248	1.062	0.877	0.466	0.454	2.033	3.545	4.722	0.4709	0.4324	1.315	2.576	1.646	2.111	0.676	1.371	0.5115	0.341	0.352	0.4049	0.4447	0.836	0.426	1.174	1.106
A-1080	444.443	370.211	396.1536	398.1607	324.1905	8.44E+03	2	2	Tier 3 one-reaction											0	21	195	0	1.317	1.612	1.449	0.946	0.943	1.014	1.113	1.062	0.95	0.941	0.975	1.005	0.701	0.718	0.811	0.608	0.906	0.467	0.574	1.063	0.61	0.707	0.805	0.984	0.974	1.013
A-1082	444.81	370.337	324.1128	326.1197	180.1089	3.77E+04	2	2	Tier 3 only two-reaction											0	0	1	0.1818	3.818	2.553	2.996	6.535	4.944	4.598	0.52	0.365	0.327	0.353	0.437	0.1351	0.151	0.315	0.127	0.404	0.266	0.457	0.1219	0.0871	0.1035	0.04	0.117	0.082	0.857	0.996
A-1083	444.906	370.369	406.2204	408.2281	172.1621	6.14E+03	1	1	Tier 3 only two-reaction											0	0	1	0.0909	0.766	0.408	0.395	0.9123	1.1773	1.11	1.028	0.811	0.819	0.623	0.543	0.497	1.348	1.308	1.275	0.456	1.0303	0.455	1.743	1.505	1.816	1.29	1.492	1.086	1.228	0.891
A-1084	445.046	370.417	372.1288	374.1355	138.0705	5.95E+03	1	1	Tier 2						AN00481000	C06044	Isomer 1 of 4-Hydroxyphenylethanol	6.58	30.4				0	1.257	2.346	1.186	0.354	0.568	1.286	1.016	0.773	1.204	1.312	1.318	0.658	0.874	0.545	0.785	0.58	0.64	0.753	0.704	2.672	0.856	0.497	0.297	0.499	0.977	0.876
A-1085	445.351	370.522	412.1033	414.1101	356.09	1.11E+04	2	2	Tier 3 one-reaction											0	19	416	0	0.918	1.03	1.029	0.973	0.646	0.958	0.827	0.667	0.97	1.579	1.729	1.202	1.322	1.087	1.301	1.25	1.761	1.43	0.618	0.808	0.549	0.744	0.862	0.814	1.018	1.189
A-1086	445.772	370.666	319.1421	321.1493	85.0838	1.66E+04	1	1	Unidentified														0	0.976	1.09	1.575	0.312	0.442	0.606	0.263	0.366	0.353	0.291	0.227	0.245	0.593	0.473	0.551	0.385	0.346	0.289	1.151	1.614	1.704	1.4	1.172	1.411	0.965	1.043
A-1087	445.95	370.727	334.1075	336.1143	100.0492	3.48E+06	1	1	Tier 3 only two-reaction											0	0	3	0	0.823	0.906	0.895	0.783	0.634	0.728	0.706	0.642	0.816	1.467	1.394	0.953	1.169	0.863	1.125	0.961	1.571	1.007	0.793	0.949	0.777	1.131	1.068	0.777	1.032	1.028
A-1088	446.135	370.79	279.0673	281.0743	90.0179	6.20E+03	2	2	Tier 3 only two-reaction											0	0	5	0	1.091	1.398	1.426	1.179	1.224	1.291	1.176	1.418	1.244	1.357	1.817	1.162	1.607	1.23	1.588	1.602	1.824	2.14	1.965	1.837	1.579	2.024	1.99	1.502	1.349	1.991
A-1089	446.433	370.892	465.7118	467.7191	463.3069	3.59E+03	2	2	Tier 2						AN04400001	C17706	Gentamicin C2b	6.82	58.1				0.3939	0.2428	0.2373	0.297	0.247	0.3188	0.3006	0.2097	0.2668	0.2361	0.2594	0.2382	0.2442	0.2244	0.2664	0.244	0.298	0.279	0.2818	2.782	1.868	4.08	5.495	2.527	0.651	1.024	1.04
A-1090	446.932	371.063	267.0818	269.0886	33.0234	5.83E+05	1	1	Unidentified														0	0.935	0.862	0.885	1.112	0.884	0.931	0.934	0.867	0.814	1.243	1.187	1.048	1.104	1.007	1.053	1.038	1.225	1.06	1.682	1.662	1.271	1.537	1.632	1.309	1.032	1.066
A-1091	446.98	371.079	380.1795	382.1863	146.1212	2.99E+04	1	1	Tier 3 only two-reaction											0	0	7	0.0606	0.0304	0.0298	0.037	0.091	0.04	0.061	1.486	2.561	1.747	2.227	2.241	1.148	2.207	1.794	2.506	1.362	1.984	1.596	0.121	0.2	0.129	0.105	0.122	0.077	1.075	0.938
A-1092	447.058	371.106	532.2516	534.2575	298.1933	4.28E+03	1	1	Tier 3 one-reaction											0	17	155	0.1515	1.458	0.2639	0.457	0.2748	1.251	0.3343	1.213	0.83	2.085	0.485	0.852	1.374	0.2496	1.051	2.354	1.575	1.182	0.562	2.476	0.213	0.233	0.2725	0.339	0.558	1.03	0.977
A-1094	447.409	371.226	270.0603	272.0672	72.0039	1.10E+04	2	2	Tier 3 one-reaction											0	1	43	0	0.977	0.926	0.803	1.107	0.955	0.96	0.841	0.891	0.782	1.222	1.24	1.029	1.213	1.091	1.038	1.142	1.207	1.088	1.563	1.51	1.211	1.339	1.471	1.238	0.964	0.999
A-1095	447.947	371.41	299.5821	301.5882	131.0474	6.74E+03	2	2	Tier 3 only two-reaction											0	0	28	0	0.817	0.781	0.801	1.116	0.96	0.875	0.735	0.671	0.531	0.787	0.992	0.869	0.922	0.823	0.761	0.981	1.113	1.056	1.45	1.461	1.107	1.348	1.506	1.119	0.924	0.821
A-1098	448.167	371.485	378.137	380.1436	144.0786	2.35E+04	1	1	Tier 3 zero-reaction											1	28	443	0	1.221	1.406	1.377	0.377	0.393	0.433	2.898	1.935	2.146	0.618	0.577	0.732	0.857	1.218	0.935	0.495	0.611	0.462	0.554	0.782	0.696	0.551	0.733	0.642	1.131	1.102
A-1099	448.183	371.491	436.1747	438.1811	202.1164	5.94E+03	1	1	Tier 3 only two-reaction											0	0	6	0	0.673	0.648	0.611	0.556	0.468	0.459	0.516	0.828	0.574	0.712	0.671	0.634	0.71	0.508	0.498	0.429	0.617	0.515	1.733	1.463	1.595	2.351	1.143	0.893	1.035	0.804
A-1101	448.219	371.503	602.2262	604.232	368.1679	3.93E+03	1	1	Tier 2						BP03613001	C11678	Dialdehyde	9.42	26.4				0.1515	0.235	0.313	0.335	0.2462	0.3177	0.2996	0.518	0.808	0.588	0.61	0.666	0.348	0.486	0.36	0.384	0.4613	0.343	0.4747	0.152	0.255	0.181	0.305	0.336	0.38	1.122	0.945
A-1102	448.249	371.513	458.1701	460.177	224.1118	1.16E+04	1	1	Tier 3 only two-reaction											0	0	13	0.1515	0.0729	0.0587	0.065	0.0742	0.0957	0.0903	2.683	3.301	3.395	1.359	1.5	1.23	2.227	1.641	2.311	0.838	0.991	0.886	0.384	0.179	0.084	0.062	0.051	0.088	1.03	1.191
A-1103	448.284	371.525	560.2118	562.218	326.1534	2.52E+04	1	1	Tier 3 one-reaction											0	4	120	0.6667	1.67	2.262	1.935	4.489	4.132	4.309	0.0152	0.0194	0.0171	0.0188	0.0173	0.0177	0.0163	0.0193	0.0169	0.0216	0.0203	0.0205	0.02	0.0154	0.0163	0.0178	0.0166	0.017	1.135	0.872
A-1104	448.446	371.581	342.6632	344.6693	217.2098	5.13E+03	2	2	Unidentified														0	0.535	0.742	0.83	0.901	0.601	0.44	3.48	2.838	3.265	0.58	0.402	0.516	0.947	1.671	3.107	0.495	0.368	0.641	0.38	0.603	0.678	0.492	0.451	0.502	1.112	0.948
A-1107	448.88	371.729	356.0696	358.075	122.0113	1.71E+05	1	1	Tier 3 one-reaction											0	2	61	0	1.354	1.462	1.491	1.093	0.739	0.919	0.721	0.718	0.687	1.129	1.083	0.884	0.989	0.772	1.075	0.6	0.924	0.822	0.716	1.008	0.826	0.823	1.059	1.072	1.106	1.106
A-1108	448.925	371.745	362.1872	364.1944	256.2578	6.45E+03	2	2	Unidentified														0.1212	1.318	1.41	1.144	0.308	0.4546	0.3241	1.412	1.781	2.121	0.425	0.2055	0.9753	2.485	1.345	2.129	0.621	0.352	0.756	1.413	1.706	1.516	0.89	0.752	0.673	0.978	1.07
A-1109	449.534	371.953	345.1256	347.1326	222.1346	1.95E+04	2	2	Tier 3 one-reaction											0	1	21	0.0606	0.117	0.2185	1.0178	0.342	0.26	0.405	1.997	2.018	2.531	1.16	1.122	1.029	1.86	1.244	1.466	1.055	0.791	0.897	0.34	0.36	0.271	1.242	0.993	1.032	1.115	1.013
A-1110	449.535	371.954	335.6541	337.661	203.1916	5.16E+04	2	2	Unidentified														0	0.635	0.822	0.932	0.398	0.366	0.342	1.048	0.959	1.313	0.633	0.827	0.795	1.311	0.855	1.155	0.584	0.768	0.615	1.339	0.972	1.263	1.154	0.897	0.682	1.056	1.065
A-1112	449.712	372.014	350.1369	352.1454	116.0785	7.79E+03	1	1	Unidentified														0	1.461	1.584	1.559	4.73	1.143	1.091	1.513	1.361	1.29	1.49	1.037	1.098	1.156	0.904	1.329	1.132	0.903	1.028	1.591	1.445	1.261	0.74	1.162	1.193	1.156	1.184
A-1113	449.876	372.07	446.1694	448.1765	212.111	5.24E+03	1	1	Tier 3 only two-reaction											0	0	15	0.0606	0.52	0.432	0.368	0.14	0.196	0.2202	1.196	1.617	1.471	0.238	0.414	0.299	1.023	1.06	0.903	0.269	0.306	0.458	0.56	0.895	1.132	1.159	1.07	1.629	0.954	1.4227
A-1114	449.918	372.084	320.125	322.132	86.0666	2.01E+04	1	1	Unidentified														0	0.662	0.812	0.732	0.21	0.195	0.278	2.33	2.212	1.776	0.753	0.703	0.922	1.298	1.671	1.454	0.794	0.852	0.655	0.348	0.647	0.451	0.299	0.383	0.543	0.837	0.772
A-1116	450.001	372.113	362.1522	364.1593	256.1878	5.73E+03	2	2	Tier 3 only two-reaction											0	0	33	0.1515	0.3093	1.476	1.167	0.9544	1.3312	0.479	1.932	1.047	2.018	1.513	0.459	1.505	1.819	1.672	1.891	0.3796	0.467	0.359	1.28	1.399	1.746	1.069	1.964	1.8067	1.528	1.291
A-1117	450.115	372.152	324.1209	326.1277	180.1251	7.79E+04	2	2	Tier 3 one-reaction											0	7	112	0.0303	1.026	0.974	0.7968	0.247	0.287	0.331	2.778	2.163	0.833	0.461	0.326	0.431	0.826	0.993	0.964	0.44	0.434	0.312	0.628	0.874	0.839	0.651	0.637	0.737	0.624	0.639
A-1118	450.501	372.284	384.1489	386.1556	300.1811	4.31E+03	2	2	Tier 3 one-reaction											0	1	99	0.3333	1.1166	0.422	0.449	1.1964	1.1534	0.533	0.7586	0.722	1.171	0.9386	0.589	0.9089	1.077	0.9913	0.989	0.467	0.496	0.525	0.7858	0.7697	1.13	1.72	1.0311	2.202	0.9628	1.39
A-1120	450.571	372.308	283.0603	285.067	49.002	1.29E+05	1	1	Unidentified														0	1.131	0.949	1.043	1.173	1.501	1.4	1.062	1.204	0.957	1.173	1.167	1.242	0.996	1.288	1.066	1.336	1.207	1.338	1.001	1.253	1.018	1.217	1.024	1.093	1.174	1.213
A-1121	450.636	372.33	335.622	337.6289	203.1273	3.36E+04	2	2	Tier 1	AN01338000	HMDB0028846	Glycyl-Lysine	0.47	2.5									0.1212	0.6802	0.668	0.764	0.9553	0.8929	0.357	1.066	1.052	1.261	0.803	0.998	1.71	1.443	1.16	1.321	0.594	0.808	0.639	0.9056	0.837	0.905	1.138	1.015	0.654	0.975	1.185
A-1122	450.638	372.331	517.1421	519.1486	283.0838	1.21E+05	1	1	Tier 3 one-reaction											0	8	240	0	0.537	0.499	0.525	0.619	0.694	0.629	0.474	0.523	0.497	0.588	0.576	0.72	0.46	0.599	0.494	0.621	0.622	0.592	0.588	0.585	0.544	0.573	0.551	0.502	1.007	0.652
A-1123	451.019	372.461	320.0951	322.1016	86.0368	2.24E+04	1	1	Tier 3 zero-reaction											4	41	530	0	0.668	0.822	0.681	0.752	0.938	0.541	2.296	1.511	1.725	0.787	0.657	0.86	1.257	1.011	1.238	0.854	1.107	0.782	1.077	0.806	0.867	0.28	1.193	0.607	0.682	0.982
A-1130	451.749	372.711	267.0561	269.0625	32.9978	3.32E+04	1	1	Tier 3 only two-reaction											0	0	3	0	0.987	0.906	0.958	1.148	0.877	0.895	0.947	0.934	0.803	1.155	1.26	1.149	1.135	1.025	1.037	1.051	1.207	1.068	1.59	1.574	1.339	1.475	1.632	1.288	1.152	1.107
A-1131	451.762	372.716	307.0697	309.0763	146.0227	1.56E+04	2	2	Tier 3 zero-reaction											1	29	393	0	0.464	0.765	0.786	1.05	0.56	0.671	0.388	0.332	1.19	1.735	1.699	1.58	1.126	1.308	0.923	1.012	1.888	1.073	0.999	1.181	0.781	1.116	1.112	1.257	1.191	1.115
A-1132	451.811	372.732	334.0745	336.0812	100.0162	5.60E+04	1	1	Tier 3 one-reaction											0	16	396	0	0.786	0.87	0.848	0.773	0.673	0.748	0.688	0.654	0.803	1.466	1.321	0.968	1.258	0.899	1.097	0.998	1.569	1.01	0.755	0.867	0.763	1.082	1.049	0.79	0.958	1.059
A-1133	451.866	372.751	501.1154	505.129	34.006	1.55E+04	1	2	Unidentified														0	0.923	0.849	0.88	1.003	0.79	0.885	0.99	0.858	0.847	1.208	1.33	0.947	1.14	0.93	0.973	1.21	1.142	1.095	1.626	1.515	1.298	1.515	1.341	1.276	1.003	1.09
A-1134	451.995	372.795	348.1236	350.1306	114.0653	3.50E+04	1	1	Tier 3 only two-reaction											0	0	1	0	0.626	0.709	0.537	0.246	0.192	0.192	2.598	2.606	2.553	0.857	0.622	1.637	1.704	1.782	2.08	0.706	0.794	0.602	0.422	0.846	0.559	0.424	0.52	0.593	1.084	1.027
A-1137	452.208	372.868	349.1917	351.1985	115.1333	1.97E+04	1	1	Tier 3 only two-reaction											0	0	1	0	0.264	0.267	0.28	1.668	1.056	1.201	0.326	0.265	0.244	2.748	2.47	1.944	0.329	0.375	0.285	2.64	3.468	2.802	0.381	0.378	0.515	0.486	0.505	0.334	0.99	0.887
A-1138	452.431	372.945	529.1105	533.124	62.0011	4.39E+03	1	2	Unidentified														0	1.304	1.165	1.163	1.51	1.316	1.071	0.971	0.954	0.776	1.209	1.213	1.289	1.397	1.3	1.127	1.34	1.432	1.404	0.932	1.05	1.171	1.053	1.245	1.076	0.98	0.892
A-1141	452.834	373.083	396.1119	398.1183	324.1071	3.55E+04	2	2	Tier 3 one-reaction											0	31	508	0	1.906	2.077	1.905	0.751	0.747	1.023	1.429	1.092	0.989	0.913	0.88	0.831	0.631	0.93	0.705	0.552	0.741	0.436	0.295	0.583	0.338	0.538	0.642	0.83	1.006	0.993
A-1142	453.274	373.233	379.1688	381.1753	145.1104	1.89E+04	1	1	Tier 3 zero-reaction											1	19	299	0.0303	0.352	0.178	0.164	2.848	1.824	1.846	0.434	0.481	0.333	2.52	2.301	1.209	0.276	0.487	0.283	2.988	3.57	2.711	0.602	0.699	0.267	0.337	0.5387	0.081	1.048	1.017
A-1143	453.394	373.274	348.0903	350.0969	114.032	2.89E+04	1	1	Tier 2						AN00252002	C00596	2-Hydroxy-2,4-pentadienoic acid	0.9	60.7				0	0.909	0.848	0.771	0.422	0.312	0.319	2.165	1.913	2.211	1.43	1.274	1.346	1.399	1.165	1.387	1.094	1.378	0.964	0.698	0.869	0.724	0.438	0.625	0.548	1.252	1.112
A-1145	453.518	373.317	349.1584	351.1651	115.1001	1.88E+04	1	1	Tier 3 one-reaction											0	21	290	0	0.569	0.314	0.284	1.359	1.067	1.136	0.298	0.344	0.237	2.914	2.365	1.558	0.355	0.454	0.319	2.852	3.286	2.938	0.545	0.477	0.596	0.476	0.601	0.714	0.987	1.105
A-1146	453.821	373.42	377.141	379.1478	286.1652	3.20E+03	2	2	Tier 3 only two-reaction											0	0	86	0.2121	0.9	1.034	0.804	0.9233	0.383	0.3711	1.232	0.845	1.124	0.3203	0.2941	0.603	1.441	1.061	1.197	0.4599	0.3445	3.5995	0.703	1.057	1.595	1.426	0.914	0.841	0.889	0.81
A-1147	454.274	373.575	466.1442	468.1505	232.0859	3.98E+03	1	1	Tier 3 one-reaction											0	18	303	0	0.324	0.415	0.382	0.317	0.409	0.34	0.345	0.519	0.815	0.562	0.461	0.687	0.331	0.319	0.286	0.435	0.643	0.436	1.181	0.997	1.113	3.17	0.782	0.502	0.683	0.916
A-1149	454.572	373.677	306.6195	308.6262	145.1222	1.44E+04	2	2	Tier 3 one-reaction											0	3	82	0	0.887	0.62	0.801	0.512	0.462	0.44	1.137	0.889	0.856	0.728	0.697	0.952	1.41	1.059	1.018	0.75	0.547	0.615	1.631	1.067	1.76	0.929	1.227	0.957	0.902	0.972
A-1150	454.746	373.737	496.0502	498.0564	261.9919	2.80E+04	1	1	Tier 3 one-reaction											0	1	73	0	0.899	1.053	1.047	1.09	0.804	0.838	0.818	0.778	1.03	1.19	1.203	0.902	1.113	0.908	0.944	0.963	1.311	1.086	0.815	0.935	0.763	0.898	1.06	0.855	1.063	1.149
A-1151	455.072	373.848	514.1172	516.1235	280.0589	1.31E+05	1	1	Tier 3 one-reaction											0	4	184	0.4242	0.01	0.0098	0.0098	0.0102	0.0132	0.0124	2.945	2.276	2.465	0.736	0.882	1.133	2.411	2.447	2.9	1.779	0.846	1.731	0.009	0.0088	0.0093	0.0101	0.0094	0.0097	0.947	0.982
A-1152	455.142	373.873	474.0684	476.0747	240.0101	5.44E+05	1	1	Tier 3 only two-reaction											0	0	54	0	0.873	1.034	0.993	1.089	0.798	0.826	0.866	0.788	1.033	1.138	1.217	0.958	1.111	0.894	0.924	0.926	1.351	1.043	0.818	0.891	0.753	0.895	1.018	0.812	1.124	1.122
A-1153	455.142	373.873	422.0912	424.0977	188.0328	4.97E+04	1	1	Tier 3 zero-reaction											1	15	235	0	1.061	1.515	1.249	0.342	0.331	0.358	2.719	2.361	2.602	0.5	0.398	0.664	0.74	1.216	0.958	0.445	0.531	0.372	0.531	0.756	0.688	0.784	0.722	0.648	0.893	0.998
A-1155	455.193	373.89	530.1482	532.1543	296.0899	6.98E+04	1	1	Tier 3 one-reaction											0	12	258	0.4242	0.728	1.049	0.826	5.857	4.837	5.16	0.502	0.6982	0.6181	0.679	0.6234	0.6392	0.7342	0.6971	0.6098	0.7799	0.7302	0.7375	0.014	0.018	0.011	0.6412	0.5967	0.011	0.944	1.05
A-1156	455.274	373.918	602.1697	604.1762	368.1113	1.10E+04	1	1	Tier 3 one-reaction											0	5	264	0.0606	0.147	0.256	0.308	0.07	0.0726	0.0684	0.399	0.6	0.492	0.607	0.525	0.392	0.565	0.382	0.441	0.225	0.258	0.206	0.142	0.17	0.116	0.385	0.268	0.364	0.979	0.988
A-1157	455.279	373.919	288.5547	290.5615	108.9928	5.02E+03	2	2	Tier 3 only two-reaction											0	0	39	0.0909	1.692	1.779	1.971	3.928	2.807	3.019	0.498	0.634	0.577	1.702	2.117	1.277	0.913	0.86	1.094	1.437	1.886	1.919	0.266	0.275	0.387	0.2798	0.672	0.349	1.465	1.042
A-1159	455.299	373.926	380.0962	382.1022	146.0379	5.47E+03	1	1	Tier 3 zero-reaction											2	8	140	0.4242	0.4493	0.4391	0.439	0.5715	0.59	0.5562	3.139	2.549	2.566	1.11	1.304	1.409	2.454	2.752	3.187	2.149	1.274	2.204	0.402	0.3937	0.4157	1.0805	0.482	2.7502	1.264	1.055
A-1160	455.682	374.057	300.1196	302.1259	132.1225	4.15E+04	2	2	Unidentified														0.2727	5.816	9.137	3.427	2.652	2.941	2.45	0.474	0.379	0.163	0.0497	0.0456	0.0468	0.104	0.079	0.073	0.057	0.0459	0.0539	0.09	0.101	0.125	0.0469	0.0436	0.0449	1.031	1.06
A-1161	456.085	374.195	356.6278	358.6345	245.139	6.27E+03	2	2	Tier 2						AN01890006		Valyl-gamma-Glutamic acid	2.03	18.5				0	0.702	0.487	0.558	0.529	0.381	0.391	0.744	0.634	0.831	0.677	0.763	0.754	1.239	0.708	0.938	0.498	0.719	0.529	2.741	1.447	2.194	1.086	1.482	1.104	1.008	1.124
A-1162	456.09	374.197	428.1168	430.1229	194.0585	1.62E+04	1	1	Tier 2						BP01216005	C10470	Isomer 1 of Isoferulic acid	1.45	5.1				0.1515	0.2444	0.208	1.081	0.8466	0.3209	1.232	2.226	1.787	2.187	1.747	2.126	2.293	1.864	1.532	2.018	1.534	1.606	1.616	1.2994	0.19	0.245	0.802	0.287	0.36	0.927	1.007
A-1163	456.09	374.197	544.1278	546.134	310.0694	2.37E+06	1	1	Tier 3 one-reaction											0	3	212	0	0.01	0.01	0.01	0.01	0.013	0.012	2.303	2.124	2.57	2.129	2.379	2.141	1.918	1.675	2.249	1.392	1.58	1.543	0.009	0.009	0.009	0.01	0.009	0.01	0.963	0.96
A-1164	456.103	374.201	364.1803	366.1869	130.122	1.52E+04	1	1	Tier 3 zero-reaction											2	6	38	0.1212	5.151	6.83	3.509	2.677	2.953	2.159	0.496	0.354	0.176	1.1697	1.3575	0.068	0.114	0.104	0.059	0.07	0.073	0.081	0.098	0.111	0.146	1.3809	1.028	1.0582	0.996	1.013
A-T82	456.11	374.2	299.1193	301.1263	130.1218	3.71E+05	2	2	Tier 1	AN00401000	HMDB0001432	Agmatine	0.52	4.5									0.0606	5.547	8.97	3.65	2.498	2.742	2.181	0.39	0.293	0.134	0.019	0.03	0.047	0.076	0.048	0.041	0.036	0.03	0.028	0.06	0.08	0.101	0.0178	0.0166	0.017	0.986	0.971
A-1165	456.127	374.21	478.2375	480.244	244.1792	2.64E+04	1	1	Tier 1	AN01878003	HMDB0028933	Leucyl-Leucine	1.07	1									0	0.684	0.567	0.525	0.276	0.275	0.276	0.918	0.935	1.214	0.432	0.416	0.522	1.284	0.847	1.028	0.28	0.266	0.338	2.426	1.393	1.909	1.032	1.253	0.977	1.054	1.151
A-1167	456.619	374.378	429.0713	431.0783	390.0259	2.26E+03	2	2	Tier 3 one-reaction											0	3	93	0.5152	0.5176	0.5058	0.5057	0.5267	0.6797	0.6408	1.381	1.38	2.887	1.139	1.688	1.239	2.109	1.699	1.918	0.794	1.221	1.164	0.4631	0.4536	0.4788	0.5224	0.4861	0.5004	1.2	1.148
A-1168	456.692	374.403	458.1093	460.1167	448.102	4.04E+03	2	2	Tier 2						BP04281001	C16409	Isomer 1 of Aureusidin 6-O-glucoside	1.58	47.3				0	1.014	0.926	1.104	1.182	1.082	1.478	1.173	0.948	0.949	1.391	1.537	1.11	1.12	1.125	1.286	1.608	2.018	1.061	0.949	1.102	0.894	1.041	1.267	0.872	1.069	1.102
A-1169	456.799	374.44	339.0958	341.1021	210.075	9.82E+03	2	2	Tier 3 zero-reaction											2	25	580	0	0.879	0.961	0.72	0.38	0.417	0.449	2.119	1.772	1.634	0.851	0.603	0.848	0.999	1.035	0.977	0.417	0.383	0.332	1.124	1.701	1.28	0.853	0.925	1.04	0.834	0.792
A-1170	456.858	374.46	396.0944	398.1033	162.036	1.92E+04	1	1	Tier 2						AN00767000	C15606	Isomer 1 of 1,2-Dihydroxy-5-(methylthio)pent-1-en-3-one	2.46	36				0.1515	1.206	1.225	1.055	1.035	0.865	1.001	0.3681	1.1445	1.3289	0.676	0.563	0.662	1.023	1.5355	1.1475	0.654	0.697	0.592	0.681	0.892	0.699	1.192	1.342	0.848	0.868	1.074
A-1171	457.456	374.664	342.63	344.6367	217.1434	5.30E+04	2	2	Tier 1	AN01534001	HMDB0028944	Lysyl-Alanine	1.12	0.8									0	0.705	0.687	0.862	0.43	0.418	0.373	1.018	1.63	2.008	0.749	0.859	0.967	1.145	0.848	1.733	0.599	0.665	0.754	1.748	1.072	1.342	1	1.168	0.912	1.07	1.076
A-1172	457.888	374.812	393.1483	395.1548	159.09	8.25E+04	1	1	Tier 3 zero-reaction											6	42	444	0	1	0.771	0.715	1.517	0.637	0.877	0.952	0.85	0.781	0.492	0.455	1.018	0.768	1.127	0.533	0.843	0.695	0.566	1.286	1.142	1.293	2.553	2.396	1.848	1.109	1.058
A-1173	458.003	374.851	349.6195	351.6264	231.1222	4.77E+03	2	2	Tier 3 one-reaction											0	5	201	0	0.519	0.606	0.72	0.378	0.433	0.419	0.939	0.921	1.014	0.806	0.8	0.983	1.243	0.986	1.048	0.987	0.611	0.644	2.1	1.013	1.797	1.274	1.217	0.933	1.02	1.044
A-1174	458.069	374.874	404.6258	406.6324	341.1349	5.20E+03	2	2	Tier 3 zero-reaction											2	16	516	0	1.022	1.203	0.832	0.337	0.162	0.267	1.133	1.248	1.105	0.491	0.644	0.579	1.06	0.862	1.558	0.415	0.414	0.439	1.695	1.607	1.99	0.996	1.093	0.603	0.842	0.891
A-1175	458.131	374.895	460.1424	462.1496	226.0841	4.78E+03	1	1	Tier 3 one-reaction											0	12	226	0.1818	0.2516	0.557	1.5652	0.416	0.3304	0.3115	0.896	0.714	0.884	0.423	0.458	0.5223	1.657	0.874	1.12	0.386	0.5989	0.292	1.357	1.337	1.827	0.834	0.953	0.709	1.12	0.984
A-1176	458.265	374.941	317.1316	319.1384	83.0732	6.72E+03	1	1	Tier 3 one-reaction											0	2	188	0	0.77	0.738	0.785	0.587	0.718	0.713	0.9	1.037	1.004	0.854	0.815	1.009	1.123	0.985	1.117	1.084	0.891	0.875	1.53	1.133	1.198	1.191	1.266	0.948	1.061	1.115
A-1177	458.317	374.959	319.1108	321.1176	85.0524	1.88E+04	1	1	Tier 3 zero-reaction											1	16	304	0	0.848	0.993	1.304	0.385	0.652	0.678	0.337	0.406	0.402	0.654	0.566	0.423	0.627	0.519	0.549	0.574	0.488	0.502	1.327	1.477	1.778	1.402	1.229	1.562	0.938	0.99
A-1178	458.43	374.998	390.1014	392.1074	156.043	4.04E+03	1	1	Tier 2						BM00697004	C06760	2-Hydroxy-5-methyl-cis,cis-muconic semialdehyde	1.96	50.5				0	1.393	1.641	1.064	0.482	1.017	0.978	0.919	1.228	1.735	0.547	1.382	0.551	1.04	0.749	0.726	0.789	0.788	0.659	1.421	1.91	1.987	1.045	1.255	1.56	0.895	1.055
A-1179	458.513	375.026	355.1459	357.1505	242.1752	4.84E+03	2	2	Tier 3 only two-reaction											0	0	20	0	0.889	0.462	0.662	0.77	0.742	0.947	0.604	0.426	0.588	0.799	0.883	0.913	0.788	0.821	0.896	0.548	0.546	0.516	0.735	0.508	0.492	0.768	0.595	0.575	0.795	0.591
A-1180	458.889	375.155	420.0665	422.0737	372.0164	1.54E+04	2	2	Tier 3 one-reaction											0	1	47	0	0.791	0.617	0.643	2.383	1.562	1.795	0.584	0.718	0.62	4.678	4.456	3.491	1.775	1.354	1.655	3.574	3.707	3.482	0.834	0.989	0.814	0.928	1.202	1.383	1.053	0.984
A-1181	459.118	375.233	369.1033	371.1078	135.045	6.53E+03	1	1	Tier 3 only two-reaction											0	0	16	0	0.789	1.19	0.796	0.654	0.589	0.679	0.78	0.801	0.629	0.772	1.005	0.959	0.902	1.277	0.953	0.784	1.091	0.756	1.187	0.905	1.397	1.228	1.052	0.87	0.864	0.803
A-1182	459.155	375.246	421.0669	423.0737	374.0172	3.91E+03	2	2	Tier 3 one-reaction											0	1	66	0	0.771	0.806	0.8	2.134	1.668	1.957	0.706	0.731	0.663	6.021	5.164	2.746	1.746	1.168	1.588	3.276	3.411	3.341	0.797	0.949	0.837	1.399	1.324	1.769	1.022	0.966
A-1183	459.218	375.267	345.0907	347.0973	111.0324	1.13E+05	1	1	Tier 1	AN00232001	C03056	2,6-Dihydroxypyridine	1.07	3.9									0	0.847	1.148	1.008	0.812	0.844	0.611	1.188	1.463	1.625	1.023	1.128	0.912	1.327	1.132	1.196	1.008	1.097	0.937	1.232	1.211	0.949	1.242	1.234	1.058	1.089	1.091
A-1184	459.247	375.277	480.1597	482.1662	246.1014	4.37E+03	1	1	Tier 3 one-reaction											0	10	210	0	0.553	0.509	0.629	0.885	0.475	0.586	0.675	0.718	0.83	0.733	0.674	1.071	0.377	0.511	0.438	0.597	0.709	0.465	2.115	1.198	2.34	2.708	2.143	1.046	1.031	0.98
A-T772	459.63	375.41	430.1308	432.1386	196.0736	3.96E+03	1	1	Tier 2						BP01244009		Phlorisobutanophenone	5.06	3.6				0.303	1.0113	0.9884	0.9882	1.0291	1.328	1.252	1.17	1.257	1.37	1.0807	0.9923	0.832	1.531	1.067	1.281	1.2413	1.1622	1.1739	1.473	1.52	1.65	1.169	1.519	2.023	1.193	1.1159
A-1185	459.882	375.495	420.1954	422.2022	186.137	8.62E+03	1	1	Tier 3 one-reaction											0	4	105	0	0.746	0.27	0.6	0.32	0.402	0.322	0.608	0.666	0.633	0.657	0.729	0.946	1.165	0.893	0.905	0.473	0.434	0.356	2.529	1.534	2.396	0.789	1.318	1.32	1.066	0.942
A-1186	459.901	375.501	396.1113	398.1175	162.0529	3.25E+04	1	1	Tier 3 zero-reaction											5	81	736	0	2.149	2.21	1.867	0.699	0.69	0.924	1.497	1.255	0.955	0.847	0.83	0.717	0.655	0.921	0.772	0.542	0.723	0.438	0.354	0.68	0.395	0.595	0.613	0.924	0.991	0.987
A-1188	460.109	375.572	332.1427	334.1493	98.0844	7.72E+04	1	1	Tier 3 one-reaction											0	1	121	0	1.17	1.05	0.838	1.036	0.984	1.278	0.862	0.918	0.394	0.723	0.666	1.078	0.869	1.314	0.885	1.04	0.734	1.083	1.375	0.923	1.554	1.643	1.678	1.931	1.039	1.167
A-1190	460.178	375.596	318.0796	320.0858	84.0213	6.06E+03	1	1	Tier 3 one-reaction											0	13	309	0	1.115	0.845	0.854	1.485	1.048	0.967	0.739	0.957	0.699	2.1	1.388	1.954	1.532	1.177	1.215	1.431	1.439	1.443	1.275	1.295	1.219	1.134	1.301	0.917	0.912	1.094
A-T62	460.18	375.6	293.0956	295.1032	118.0742	4.20E+04	2	2	Tier 1	AN00284000	HMDB0006284	2,4-Diaminobutyric acid	0.25	3.5									0	0.465	0.544	0.47	1.179	0.8	1.121	0.521	0.491	0.5	3.037	3.166	1.639	0.45	0.367	0.47	1.501	2.671	1.669	1.635	1.31	1.29	0.372	0.466	0.36	1.129	1.063
A-1192	460.285	375.633	411.1048	413.1116	177.0464	1.11E+04	1	1	Tier 3 zero-reaction											1	16	227	0	0.861	0.765	0.952	1.226	1.957	1.738	0.474	1.337	2.298	1.381	1.751	1.034	2.083	1.337	1.632	1.14	1.291	0.927	0.288	0.448	0.357	0.875	0.26	0.344	0.96	0.939
A-1194	460.404	375.673	362.6081	364.6163	128.5498	8.74E+03	1	1	Unidentified														0.0909	0.368	0.357	0.441	1.737	1.117	0.992	0.501	0.557	0.3853	0.956	0.786	0.541	0.744	0.823	0.908	0.879	0.943	0.908	0.3	0.608	0.452	0.443	0.587	0.689	0.867	0.711
A-1196	460.494	375.71	440.1248	442.1311	412.1329	4.21E+03	2	2	Tier 3 one-reaction											0	9	351	0	1.447	1.529	1.092	0.448	0.413	0.893	0.836	0.856	0.785	1.025	1.04	0.415	0.723	1.253	1.088	0.781	0.707	0.47	1.697	1.602	1.68	0.909	0.836	0.729	1.267	1.102
A-1199	461.183	376.285	317.1611	319.168	83.1028	6.30E+03	1	1	Unidentified														0	0.798	0.696	0.758	0.626	0.688	0.848	0.89	0.852	1.162	0.984	0.725	1.035	1.263	0.989	1.08	1.098	0.863	0.896	1.536	1.006	1.4	0.982	1.095	0.903	0.899	1.07
A-1200	461.193	376.294	430.1715	432.18	196.1131	3.80E+03	1	1	Tier 3 only two-reaction											0	0	13	0.1212	0.858	0.975	1.135	0.6539	0.523	0.6365	1.182	1.112	0.85	0.658	0.794	0.807	1.15	1.079	1.137	0.69	0.5908	0.5968	0.98	1.517	0.895	1.011	1.4	2.112	1.133	1.302
A-1201	461.196	376.296	332.1257	334.1332	98.0674	1.44E+04	1	1	Unidentified														0	0.445	0.49	0.5	0.28	0.322	0.29	1.99	1.607	1.917	1.431	1.452	1.646	1.142	1.486	1.152	1.169	1.695	0.934	0.631	1.004	0.823	0.66	0.684	0.586	1.187	0.903
A-1203	461.26	376.349	512.2219	514.2282	278.1636	5.50E+03	1	1	Tier 1	AN02385000		Phenylalanyl-Leucine	1.12	0.9									0.1212	0.554	0.407	0.47	0.222	0.406	0.3065	0.867	0.725	0.797	0.39	0.4117	0.418	1.24	0.544	0.854	0.514	0.2845	0.4648	2.781	1.506	1.785	1.114	1.302	1.18	0.955	0.936
A-1204	461.27	376.358	332.1737	334.1805	98.1154	3.79E+04	1	1	Unidentified														0	1.219	0.95	0.862	1.074	0.957	1.36	0.924	0.819	0.461	0.76	0.699	1.069	0.89	1.269	0.933	1.024	0.785	1.137	1.128	1.181	1.391	1.768	1.765	1.862	1.093	1.16
A-1205	461.3	376.383	356.0956	358.102	122.0372	4.16E+04	1	1	Tier 2						BM00311001	C00633	Isomer 1 of 4-Hydroxybenzaldehyde/3-Hydroxybenzaldehyde	1.32	39.1				0.2121	1.386	1.881	1.539	2.324	1.268	1.23	0.85	0.846	0.523	1.128	1.368	0.911	0.821	1.114	1.08	0.972	1.241	1.196	2.1987	0.028	0.1253	0.1367	0.025	2.3032	0.9	0.862
A-1206	461.343	376.419	345.1228	347.1296	111.0645	2.82E+04	1	1	Unidentified														0	0.982	1.151	1.037	0.728	0.885	0.806	0.971	1.047	1.155	1.224	1.185	0.789	1.075	1.166	1.086	1.042	1.106	1.015	1.22	1.502	0.851	1.452	1.294	1.172	1.17	1.03
A-1208	461.418	376.481	396.6499	398.6573	162.5916	6.33E+03	1	1	Unidentified														0.0606	3.345	2.641	2.361	1.426	1.704	1.938	1.616	1.425	1.482	0.93	0.892	1.032	0.705	1.03	0.75	0.867	0.531	0.453	0.348	0.857	0.364	0.512	0.646	1.379	1.213	1.071
A-1210	461.483	376.535	342.6621	344.669	217.2075	8.66E+04	2	2	Unidentified														0	0.532	0.449	0.546	0.421	0.366	0.363	1.022	1.214	1.454	0.85	1.115	0.88	1.304	0.938	1.176	0.762	0.783	0.754	1.337	0.952	1.213	0.897	1.003	0.749	1.032	1.15
A-1211	461.958	376.932	544.1785	546.185	310.1202	2.00E+04	1	1	Tier 3 zero-reaction											1	11	266	0.5152	1.1145	1.0892	1.089	1.1341	1.4635	1.3798	2.063	2.173	2.336	1.981	2.267	2.098	1.96	1.604	2.146	1.446	1.364	1.617	0.9971	0.9766	1.0311	1.1248	1.0466	1.0774	0.963	0.997
A-1214	462.976	377.782	396.1485	398.1555	162.0902	2.76E+04	1	1	Tier 3 one-reaction											0	12	403	0	1.416	1.297	1.178	0.684	0.7	0.765	1.241	0.997	0.898	1.06	1.017	1.124	0.759	0.76	0.812	0.854	1.142	0.689	0.34	0.549	0.319	0.451	0.456	0.693	1.021	0.982
A-1215	463.018	377.817	512.2703	514.2761	278.212	4.86E+03	1	1	Tier 3 only two-reaction											0	0	25	0.0909	0.959	0.362	0.364	0.342	0.352	0.377	0.909	0.556	0.522	0.2046	0.235	0.345	1.097	0.421	1	0.447	0.2201	0.2223	2.48	1.23	1.532	1.217	1.805	1.326	1.043	0.974
A-1219	463.21	377.976	539.1869	541.1933	305.1286	1.11E+04	1	1	Tier 3 one-reaction											0	6	188	0.303	0.298	0.2913	0.2912	0.3033	0.3914	0.369	0.401	0.406	0.405	1.752	1.614	1.811	0.553	0.409	0.596	1.691	2.533	1.445	0.2667	0.2612	0.2757	0.3008	0.2799	0.2881	1.037	0.894
A-1220	463.403	378.138	371.1415	373.148	137.0832	4.19E+04	1	1	Tier 2						AN00469002		m-Tyramine	2.33	19				0	0.707	0.477	0.543	0.946	0.672	0.679	1.067	0.976	1.021	1.112	1.247	1.104	0.923	0.918	1.141	1.314	1.495	1.66	1.275	1.621	1.544	1.169	1.448	1.249	1.04	1.029
A-1221	463.421	378.153	428.1574	430.1645	194.099	8.56E+03	1	1	Tier 3 one-reaction											0	1	18	0.303	0.254	0.2482	0.2482	0.9867	0.3335	0.3144	0.433	0.288	0.434	2.477	2.56	2.41	0.562	0.446	0.522	2.813	3.011	2.577	0.2272	0.2782	0.235	0.2563	0.2385	0.9878	0.884	0.893
A-1222	463.442	378.17	432.8245	434.8311	198.7662	2.10E+04	1	1	Unidentified														0.6061	0.7299	0.7133	0.7132	0.7427	0.9585	0.9036	0.6304	0.8021	0.71	0.78	0.7162	0.7343	0.6748	0.8008	0.7005	0.8959	0.8388	0.8473	2.9	3.098	2.72	4.693	4.869	3.811	1.05	1.007
A-1223	463.569	378.276	458.1521	460.1596	448.1875	1.27E+04	2	2	Tier 3 one-reaction											0	10	174	0.3333	0.2348	0.2294	0.2294	0.2389	0.3083	0.2906	0.339	0.322	0.282	1.743	1.621	1.724	0.477	0.252	0.458	1.635	2.786	1.402	0.21	0.2057	0.2172	0.2369	0.2205	0.2269	1.009	1.07
A-1224	463.741	378.42	428.2158	430.2226	388.315	4.15E+03	2	2	Tier 3 only two-reaction											0	0	20	0.0303	1.14	0.819	0.828	0.49	0.635	0.608	0.9	1.029	1.106	0.562	0.496	0.678	1.73	1.125	1.627	0.848	0.5412	0.713	2.149	1.049	1.518	0.858	1.066	0.984	1.079	1.116
A-1226	464.232	378.83	399.6598	401.6669	331.2029	1.92E+04	2	2	Tier 3 one-reaction											0	3	51	0	0.875	1.05	0.741	0.301	0.16	0.26	1.092	1.125	1.274	0.324	0.313	0.296	0.964	0.658	1.065	0.342	0.337	0.276	0.197	0.226	0.19	0.121	0.132	0.181	1.215	1.047
A-1227	464.398	378.968	386.1531	388.16	152.0948	2.03E+04	1	1	Tier 3 one-reaction											0	8	205	0	4.297	3.477	3.142	1.007	0.714	0.821	0.363	0.353	0.232	0.527	0.411	0.338	0.422	0.418	0.495	0.525	0.906	0.681	0.341	0.348	0.284	0.182	0.196	0.218	0.694	0.751
A-1228	464.399	378.969	427.1141	429.121	386.1116	7.67E+03	2	2	Tier 3 one-reaction											0	3	242	0.2121	0.9622	1.189	1.131	0.969	1.2636	0.986	1.039	0.999	1.259	2.23	1.86	0.1609	1.486	1.579	0.862	1.646	1.341	1.569	0.8609	1.062	1.1121	0.777	1.147	1.113	1.0548	1.189
A-1229	464.41	378.978	572.2127	574.2189	338.1543	1.04E+04	1	1	Tier 3 one-reaction											0	6	199	0.2727	0.322	0.2517	0.2517	0.2621	0.3382	0.3189	1.253	1.041	1.114	2.229	2.24	2.064	0.927	1.086	0.979	2.015	2.199	1.421	0.2305	0.2257	0.2383	0.26	0.2419	0.249	0.912	0.999
A-1230	464.576	379.117	276.0825	278.0892	42.0241	1.87E+04	1	1	Unidentified														0	2.847	2.332	2.375	1.992	2.953	3.068	2.24	2.646	1.588	1.911	1.933	1.907	2.458	3.239	2.614	2.996	2.427	3.087	2.717	2.67	2.212	3.113	2.609	2.563	1.966	2.177
A-T761	464.67	379.2	427.1146	429.1213	193.0595	7.61E+03	1	1	Tier 2						BP01209000		(E)-Omega-(Methylsulfanyl)Hexyl-Thiohydroximate	6.68	3.9				0.3333	0.5429	1.181	0.978	0.5525	0.7129	0.95	1.046	0.5966	1.243	1.88	2.011	0.5462	1.499	0.5957	2.084	1.652	2.04	1.693	0.4857	1.09	0.5023	0.832	0.5099	1.3	0.5951	1.214
A-1232	464.726	379.241	318.6251	320.6319	84.5668	1.02E+04	1	1	Unidentified														0.0606	0.827	0.893	0.789	0.286	0.346	0.224	1.054	1.038	1.009	0.264	0.363	0.269	0.881	0.686	1.164	0.277	0.354	0.378	0.521	0.765	0.13	0.1397	0.13	0.1673	0.835	0.942
A-1233	464.746	379.258	421.2068	423.2137	374.297	3.85E+04	2	2	Tier 3 one-reaction											0	2	63	0	0.268	0.316	0.395	0.111	0.087	0.104	1.187	1.356	2.003	0.261	0.266	0.44	2.116	1.42	2.216	0.757	0.452	1.024	1.486	1.39	1.528	1.478	1.53	1.387	1.074	1.045
A-1234	465.239	379.67	363.1354	365.1435	258.1542	5.12E+03	2	2	Tier 3 only two-reaction											0	0	1	0	0.905	1.179	1.033	0.993	0.731	1.122	1.033	0.985	0.592	1.588	0.847	1.007	1.11	0.637	0.772	1.201	0.986	1.022	1.452	1.355	1.198	0.967	1.1	1.301	1.057	1.181
A-1235	465.419	379.82	428.118	430.1246	194.0597	8.20E+03	1	1	Tier 2						BP01216005	C10470	Isomer 2 of Isoferulic acid	4.22	0.5				0.0303	1.225	0.55	1.081	1.112	1.531	0.828	1.752	1.206	1.425	2.119	2.747	2.219	1.655	1.427	1.601	1.945	2.148	1.811	2.058	1.222	0.8695	1.739	0.85	1.051	1.279	1.385
A-1239	465.884	380.209	474.0697	476.0764	240.0114	2.33E+04	1	1	Tier 3 only two-reaction											0	0	64	0	0.885	0.91	0.944	1.122	0.765	0.838	0.895	0.818	1.105	1.114	1.257	0.966	1.02	0.889	0.951	0.96	1.318	1.042	0.809	0.848	0.725	0.928	1.093	0.812	1.099	1.139
A-1240	466.044	380.342	421.1689	423.1755	374.2211	4.01E+04	2	2	Tier 3 one-reaction											0	1	184	0	0.559	0.443	0.458	0.29	0.162	0.103	1.08	1.407	1.398	0.27	0.406	0.584	1.854	1.356	1.744	0.762	0.379	0.807	1.54	1.316	1.601	1.451	1.487	1.44	1.07	1.108
A-1242	467.03	381.165	427.0757	429.0822	386.0347	9.39E+03	2	2	Tier 2						AN03788000		(-)-Epigallocatechin sulfate	4.69	1.2				0	0.976	1.302	1.085	1.502	0.587	1.082	1.164	1.196	1.159	1.921	1.904	1.476	1.924	1.441	1.662	1.16	2.112	1.511	0.651	1.053	0.974	1.071	1.292	1.294	1.169	0.999
A-1243	467.28	381.373	346.5917	348.5984	225.0666	2.40E+04	2	2	Tier 3 one-reaction											0	14	323	0.1515	0.157	0.1535	0.1534	0.1598	0.2062	0.1944	1.983	2.198	2.397	0.484	0.625	0.442	4.287	2.281	4.607	0.368	0.34	0.309	1.073	1.308	1.128	0.468	0.376	0.31	1.026	0.94
A-1244	467.421	381.491	334.6151	336.6217	201.1136	5.81E+03	2	2	Tier 3 only two-reaction											0	0	42	0	1.124	1.013	1.094	0.687	0.868	1.447	0.929	0.646	0.925	1.413	1.641	1.099	1.123	0.749	1.087	1.467	1.527	1.037	1.142	0.728	1.179	0.762	0.86	0.771	0.797	1.084
A-1245	467.52	381.574	370.1159	372.1219	272.1151	4.64E+03	2	2	Tier 3 one-reaction											0	11	135	0	1.049	1.095	1.523	1.372	1.009	1.541	0.814	0.952	1.041	1.339	1.365	0.939	2.288	1.849	2.517	0.722	1.179	0.635	0.951	0.857	0.927	0.606	0.569	0.52	1.367	1.129
A-1248	468.037	382.005	430.1329	432.1394	196.0746	4.30E+03	1	1	Tier 2						BM01244007	C06580	Isomer 1 of 2,3-Dihydroxy-p-cumic acid	2.28	1.2				0.0303	0.911	0.612	0.943	0.325	0.4831	0.521	1.196	1.164	1.212	0.585	0.917	0.692	1.574	1.046	1.561	1.045	0.58	0.607	1.233	1.587	1.296	1.181	1.796	1.676	1.137	1.329
A-1250	468.277	382.206	495.159	497.1665	261.1006	4.92E+03	1	1	Tier 3 one-reaction											0	5	93	0.4242	1.1046	1.0795	1.0793	1.124	1.8131	1.3675	0.688	0.916	0.949	2.999	2.53	1.78	0.847	1.005	1.221	2.237	2.941	2.634	1.4481	0.968	1.0219	2.7541	0.8147	1.0678	1.22	1.356
A-1252	468.736	382.589	344.604	346.6106	221.0913	3.08E+04	2	2	Tier 3 zero-reaction											7	53	726	0	1.605	1.488	1.22	0.449	0.458	0.502	3.041	2.496	1.585	0.466	0.478	0.628	0.923	1.255	0.918	0.493	0.43	0.451	0.644	0.832	0.84	0.576	0.769	0.717	0.879	0.818
A-T690	468.89	382.72	400.1215	402.1281	166.063	4.99E+03	1	1	Tier 2						BP00823000		Caffeyl alcohol	1.62	54.8				0.1515	0.977	1.051	0.865	0.5929	0.7652	0.7214	1.307	1.474	1.346	1	1.203	0.882	1.311	1.137	1.41	0.7152	0.96	0.6764	1.875	1.907	2.281	1.489	1.668	1.789	1.334	1.416
A-1253	469.003	382.811	376.0588	378.0654	284.001	4.28E+03	2	2	Tier 3 only two-reaction											0	0	25	0	1.195	0.675	0.757	2.346	1.215	1.616	0.783	0.764	0.666	3.872	3.479	2.627	1.788	1.444	1.268	2.521	2.723	2.828	1.005	0.929	0.844	0.828	1.15	1.5	0.886	1.295
A-1254	469.283	383.045	448.1903	450.1971	214.1319	4.67E+03	1	1	Tier 3 zero-reaction											1	7	115	0	0.649	0.288	0.416	0.344	0.535	0.994	0.679	0.754	0.771	0.601	0.932	0.888	0.844	0.84	0.582	0.428	0.498	0.534	1.693	1.284	2.119	0.794	1.025	1.035	0.994	1.069
A-1255	469.332	383.086	422.0911	424.0976	188.0328	1.31E+05	1	1	Tier 3 zero-reaction											1	15	235	0	1.044	1.515	1.246	0.381	0.368	0.372	2.389	2.363	2.431	0.514	0.468	0.62	0.748	1.203	0.896	0.476	0.527	0.349	0.488	0.77	0.63	0.549	0.705	0.66	0.964	1.045
A-T627	469.34	383.09	358.1109	360.1174	124.0524	1.89E+04	1	1	Tier 2						BP00326006	HMDB0059709	Salicyl Alcohol	0.28	11.9				0	0.358	0.305	0.328	0.364	0.25	0.33	0.497	0.548	0.478	0.644	0.892	0.834	0.664	0.465	0.457	0.532	0.497	0.553	1.007	0.916	0.96	1.612	1.692	0.873	1.057	0.986
A-1257	469.551	383.268	358.1109	360.1175	124.0526	1.91E+04	1	1	Tier 1	BM00326002	C03351	3-Hydroxybenzyl alcohol	0.45	4.4									0	0.427	0.308	0.329	0.385	0.26	0.361	0.511	0.57	0.463	0.716	0.93	0.831	0.658	0.464	0.466	0.631	0.496	0.596	1.015	0.895	0.99	1.569	1.654	0.836	0.98	1.037
A-1258	470.088	383.717	336.6061	338.6128	205.0956	1.65E+04	2	2	Tier 3 one-reaction											0	31	647	0	0.651	0.736	0.563	0.53	0.589	0.45	0.765	0.751	0.809	0.934	0.874	0.63	0.976	0.66	1.084	0.854	1.045	1.056	0.459	0.549	0.51	0.452	0.671	0.659	0.977	1.127
A-T229	470.36	383.94	399.1025	401.1084	165.0426	9.32E+03	1	1	Tier 2						AN00808002	HMDB0003454	4-Pyridoxolactone	3.58	41.4				0.303	0.534	0.5219	0.5218	0.5434	0.7012	0.6611	0.94	1.166	0.975	0.5706	0.5239	0.663	1.36	0.965	1.311	0.6555	0.6137	0.6199	1.877	1.496	1.608	1.026	1.25	0.938	0.866	0.981
A-1260	470.405	383.981	440.1168	442.1231	206.0585	3.04E+04	1	1	Tier 2						BM01375005	C14086	2-Hydroxy-3-methylbenzalpyruvic acid	1.46	0.5				0.0303	0.511	0.342	0.319	0.64	0.673	0.3462	0.285	0.316	0.5	0.653	0.685	0.463	0.608	0.368	0.393	0.771	1.137	0.645	0.228	0.148	0.311	0.074	0.196	0.225	1.114	1.311
A-1262	471.073	384.539	520.1068	522.1122	286.0484	4.95E+03	1	1	Tier 2						BP02482003		Isomer 1 of 1,3,8-Trihydroxy-2-Methoxyanthraquinone	1.28	5.9				0.2121	0.241	0.2709	0.2709	0.2821	0.364	0.3432	1.118	1.163	1.457	1.457	1.519	1.258	0.508	0.655	0.673	1.752	2.119	1.486	0.22	0.373	0.321	0.2798	0.3631	0.3606	0.968	0.945
A-1263	471.468	384.868	305.1317	307.1384	71.0734	1.57E+04	1	1	Tier 2						BM00058000		Pyrrolidine	0.28	5.3				0	0.452	0.49	0.469	0.29	0.293	0.241	3.34	2.311	4.864	0.169	0.216	0.376	1.154	0.968	1.358	0.483	0.33	0.375	0.164	0.222	0.734	0.159	0.128	0.269	1.048	1.084
A-1264	471.485	384.883	539.6377	541.6441	305.5794	1.54E+04	1	1	Unidentified														0.303	0.1415	0.1383	0.1383	0.144	0.1858	0.1752	0.449	0.398	0.454	1.344	1.861	1.644	0.418	0.275	0.54	2.532	3.097	2.019	0.1583	0.124	0.5969	0.1428	0.1329	0.1368	1.146	1.118
A-1266	471.689	385.053	512.2215	514.228	278.1631	4.69E+03	1	1	Tier 1	AN02385001	C11221	Leucyl-phenylalanine	0.17	1.2									0.0606	0.943	0.575	0.506	0.261	0.493	0.2539	1.53	1.221	1.211	0.557	0.412	0.509	1.105	0.609	0.963	0.505	0.2357	0.465	2.169	1.135	1.289	0.698	1.107	1.129	1.022	1.09
A-1268	472.35	385.604	432.1114	434.1178	198.0531	7.73E+04	1	1	Tier 1	BM01266000	C10833	Syringic acid	0.64	1.4									0	0.282	0.264	0.267	0.039	0.024	0.058	0.322	0.595	0.459	0.161	0.271	0.147	0.574	0.326	0.436	0.203	0.206	0.172	1.669	2.65	1.57	2.655	3.812	3.145	0.943	0.98
A-1269	472.804	385.983	410.1063	412.1122	176.048	1.04E+04	1	1	Tier 2						BP00968001		4-Methylumbelliferone	1.57	74.4				0	0.273	0.577	0.571	0.542	1.507	0.905	0.856	0.753	0.814	1.587	1.754	1.7	0.73	0.823	0.806	2.354	2.417	2.126	0.436	0.407	1.015	1.45	0.335	0.178	1.172	1.117
A-1270	473.133	386.258	388.7574	390.7639	154.6991	9.12E+03	1	1	Unidentified														0.3636	0.0697	0.0681	0.0681	0.082	0.0915	0.0863	0.1	0.0766	0.143	0.239	0.265	0.124	0.115	0.096	0.11	0.356	0.547	0.253	0.0624	0.0611	0.0645	0.0703	0.0655	0.0674	1.055	1.032
A-1271	473.381	386.465	532.2	534.2062	298.1417	4.87E+03	1	1	Tier 3 one-reaction											0	11	204	0.1212	1.203	0.34	0.774	0.2829	0.928	0.3442	1.331	0.709	1.627	0.534	0.945	1.311	0.257	0.811	1.899	1.668	1.171	0.655	2.381	0.541	0.5709	0.2806	0.631	0.643	0.877	0.961
A-T174	473.41	386.49	386.1059	388.1125	152.0473	6.96E+04	1	1	Tier 1	AN00647002	HMDB0000020	p-Hydroxyphenylacetic acid	0.68	1.3									0	0.465	0.483	0.491	0.39	0.221	0.253	0.993	1.18	1.1	1.036	1.182	1.352	1.507	1.034	1.421	1.109	0.975	1.294	1.16	1.059	1.181	1.46	1.526	0.728	0.986	0.991
A-1273	473.59	386.639	539.1359	541.1424	305.0776	1.92E+04	1	1	Tier 3 one-reaction											0	10	301	0.2727	0.5106	0.499	0.4989	0.5196	0.6705	0.6321	0.857	0.632	0.698	1.399	1.644	1.405	0.831	0.732	0.745	1.806	2.402	1.605	0.3438	0.378	0.4153	0.6441	0.021	0.3725	1.024	0.993
A-1274	473.608	386.654	396.1112	398.1179	324.1058	5.21E+04	2	2	Tier 3 one-reaction											0	31	528	0	1.961	1.986	1.696	0.511	0.5	0.521	1.435	1.218	0.908	0.791	0.679	0.629	0.68	0.862	0.794	0.559	0.67	0.456	0.567	0.968	0.624	0.869	0.787	1.22	0.997	0.991
A-1276	473.983	386.968	329.1056	331.1125	190.0945	7.59E+03	2	2	Tier 2						BM01168004	C20914	Tabtoxin biosynthesis intermediate 4	1.26	56.8				0	1.444	1.712	1.16	0.878	0.773	0.656	0.988	1.195	0.744	2.495	2.303	1.56	0.685	0.559	0.568	0.976	1.172	1.11	1.293	0.891	1.349	0.785	0.835	0.801	1.096	0.965
A-1277	474.419	387.331	458.1096	460.1158	448.1025	1.33E+04	2	2	Tier 2						BP04281001	C16409	Aureusidin 6-O-glucoside	2.09	34.4				0.1515	0.993	0.099	0.981	0.1031	0.909	0.1568	0.551	0.599	0.562	1.483	1.761	1.581	0.536	0.486	0.521	2.108	2.552	1.874	0.879	0.0888	0.713	0.1022	0.0951	0.825	1.084	1.083
A-T94	474.43	387.34	300.1033	302.11	132.0899	5.76E+05	2	2	Tier 1	AN00423000	HMDB0000214	Ornithine	0.72	2.5									0	1.34	1.79	2.415	0.954	0.558	0.528	0.52	0.752	0.909	0.711	1.043	1.53	0.814	1.136	0.803	1.439	1.237	1.319	0.41	0.357	0.413	0.7	0.364	0.247	1.036	1.049
A-1278	474.52	387.415	346.596	348.6027	225.0754	5.58E+04	2	2	Tier 3 one-reaction											0	21	414	0	0.991	0.397	0.452	0.629	0.617	0.547	0.815	0.8	0.63	1.363	1.228	1.035	1.177	0.611	1.036	0.955	0.884	0.923	1.444	0.865	1.612	0.428	0.925	0.83	0.9	0.913
A-1279	474.569	387.456	572.1587	574.165	338.1004	7.08E+03	1	1	Tier 3 one-reaction											0	5	246	0.2121	0.505	0.2561	0.256	0.4868	0.43	0.3244	1.296	1.047	1.1	2.074	2.016	1.697	1.017	1.076	1.074	1.824	2.098	1.592	0.334	0.2296	0.2424	0.2644	0.246	0.2533	1.021	1.065
A-1280	474.696	387.563	425.6131	427.6192	191.5547	8.18E+03	1	1	Unidentified														0	0.18	0.285	0.443	1.047	0.946	0.96	0.369	0.368	0.421	3.668	1.942	0.895	0.531	0.463	0.705	1.361	1.693	1.325	0.329	0.365	0.446	0.253	0.334	0.19	1.101	1.221
A-1281	474.916	387.746	531.1376	533.1442	297.0793	1.01E+04	1	1	Tier 3 one-reaction											0	5	156	0.5758	0.1618	0.1582	0.1581	0.1647	0.2125	0.2004	0.1398	0.1779	0.1574	0.1729	0.118	0.095	0.1496	0.1776	0.1553	0.1987	0.232	0.1879	1.82	2.958	1.785	3.284	4.629	3.777	1.119	1.13
A-1282	475.426	388.171	343.1212	345.127	218.1257	4.02E+03	2	2	Tier 2						AN01548006	C04020	D-Lysopine	1.52	1				0.0303	0.59	0.745	0.862	1.3369	0.541	1.142	1.534	1.564	1.811	0.862	0.797	0.881	1.668	1.156	1.438	0.74	1.059	1.15	1.487	1.497	1.419	1.025	0.757	0.81	1.014	0.906
A-1283	475.471	388.209	321.1261	323.1331	87.0677	1.21E+05	1	1	Tier 3 zero-reaction											1	29	398	0	1.452	1.488	1.145	1.845	0.867	1.094	1.125	1.035	0.669	1.132	1.239	0.99	0.674	0.858	0.835	0.846	0.93	0.886	0.573	0.74	0.65	0.872	1.083	1.637	1	1.029
A-1284	475.921	388.585	321.0665	323.0735	174.0163	5.54E+03	2	2	Tier 3 zero-reaction											3	16	175	0	0.67	0.643	0.739	1.19	1.006	1.055	0.554	0.672	0.708	1.648	1.788	1.524	1.193	1.038	1.226	1.339	1.368	1.362	0.689	0.815	0.644	0.848	0.993	1.026	0.921	0.795
A-1286	477.403	389.821	420.0664	422.0734	372.0162	3.57E+03	2	2	Tier 3 one-reaction											0	1	48	0	1.031	0.772	0.765	2.145	1.883	1.54	0.814	0.589	0.579	4.956	4.401	3.03	1.735	1.486	1.434	2.755	3.423	4.178	0.778	0.801	0.993	0.844	1.066	1.244	0.977	1.067
A-1287	477.488	389.893	397.091	399.0974	326.0654	3.62E+03	2	2	Tier 3 one-reaction											0	4	231	0.4242	0.5496	0.5372	0.5371	0.5593	0.7218	0.6805	3.469	1.774	2.789	3.415	3.48	3.014	1.955	3.206	2.822	1.522	0.61	2.016	1.4444	0.359	0.5085	0.5547	1.5161	0.5314	0.6025	0.855
A-1288	477.574	389.964	343.0619	345.0684	218.0071	6.66E+03	2	2	Tier 3 one-reaction											0	4	51	0	0.956	1.092	1.43	0.78	0.375	0.433	0.765	0.631	1.168	1.133	1.176	1.014	1.336	0.579	0.671	0.502	1.061	0.517	0.953	0.793	0.549	1.041	1.077	0.683	1.192	1.061
A-1289	478.212	390.497	348.0902	350.0968	114.0319	1.07E+04	1	1	Tier 3 one-reaction											0	28	469	0	1.281	1.49	1.489	0.794	0.811	0.724	1.52	1.52	1.23	1.081	1.149	1.177	1.254	1.123	1.162	1.012	1.291	0.974	0.629	0.857	0.877	0.666	0.926	0.634	1.096	1.094
A-1293	479.337	391.435	396.1113	398.1177	162.053	2.37E+04	1	1	Tier 3 zero-reaction											5	81	736	0	1.538	1.617	1.383	0.46	0.421	0.444	1.446	1.277	1.081	0.805	0.725	0.689	0.85	0.874	0.844	0.606	0.769	0.488	0.597	0.937	0.68	0.848	0.777	1.127	1.003	0.955
A-1294	479.35	391.447	387.1231	389.1284	153.0648	5.25E+03	1	1	Tier 3 zero-reaction											1	10	249	0.0303	0.297	0.386	0.423	0.25	0.381	0.2	0.623	0.687	0.417	1.449	1.282	1.024	0.904	0.547	0.758	1.75	1.302	1.337	0.216	0.513	0.246	0.9212	0.272	0.219	0.675	0.713
A-1295	479.358	391.453	388.0852	390.0918	154.0268	2.21E+04	1	1	Tier 1	BM00670003	C00196	2-Pyrocatechuic acid	0.57	2.8									0	1.484	1.319	1.406	0.981	0.838	0.888	1.097	1.224	1.298	1.167	1.005	0.736	1.471	0.945	1.456	0.436	0.607	0.521	0.966	0.963	0.887	0.559	0.623	0.522	1.085	1.066
A-1296	479.923	391.924	376.0852	378.0946	142.0268	6.17E+04	1	1	Tier 3 zero-reaction											3	6	332	0.0303	0.547	0.511	0.486	0.214	0.238	0.233	1.6895	1.072	0.961	0.722	0.599	0.862	0.868	1.114	1.025	0.894	0.819	0.675	0.207	0.308	0.29	0.22	0.202	0.321	0.54	0.483
A-1297	480.191	392.148	334.0744	336.0811	100.0161	4.04E+04	1	1	Tier 3 one-reaction											0	16	396	0	0.65	0.688	0.733	0.665	0.763	0.826	0.574	0.718	0.778	1.432	1.279	0.934	1.121	0.954	1.13	1.067	1.467	1.046	0.756	0.972	0.873	1.279	0.94	0.898	0.931	0.945
A-1298	480.289	392.23	398.0668	400.0741	164.0085	8.13E+03	1	1	Tier 3 only two-reaction											0	0	44	0	0.698	0.752	0.733	0.364	0.364	0.356	1.881	1.682	1.499	1.215	0.724	1.166	1.251	1.398	1.325	1.038	1.131	0.83	0.409	0.825	0.493	0.439	0.387	0.672	0.872	1.168
A-1301	481.482	393.225	341.6222	343.6287	215.1277	1.37E+04	2	2	Tier 3 one-reaction											0	1	110	0	0.985	0.669	0.7	0.466	0.447	0.419	0.917	0.908	0.68	0.821	0.782	1.11	1.084	0.856	0.911	0.548	0.714	0.556	1.703	1.5	2.325	1.072	1.477	1.083	0.944	0.856
A-1302	481.514	393.253	476.7007	478.7078	242.6424	5.36E+03	1	1	Unidentified														0.0606	0.1995	0.195	0.1949	0.203	0.262	0.247	1.39	1.477	1.018	0.369	0.255	0.669	1.191	1.182	1.303	0.393	0.287	0.53	1.954	1.821	1.829	1.657	1.828	2.447	1.023	0.842
A-1303	481.551	393.283	325.0899	327.0966	182.0632	2.76E+04	2	2	Tier 3 only two-reaction											0	0	16	0	0.87	0.924	0.782	0.315	0.331	0.347	2.573	2.418	1.72	0.84	0.668	0.716	1.434	1.375	1.375	0.744	0.72	0.655	0.875	1.135	1.261	0.644	0.789	0.845	0.889	0.958
A-1305	482.235	393.854	392.1643	394.1699	316.212	3.55E+03	2	2	Tier 3 one-reaction											0	1	82	0	0.919	0.557	0.764	0.712	0.581	0.67	1.065	0.941	1.328	0.75	0.585	0.841	1.775	1.278	1.72	0.776	0.847	0.799	1.883	1.086	1.404	0.691	1.32	1.004	1.144	1.343
A-1306	483.222	394.678	359.1287	361.1352	125.0704	1.49E+04	1	1	Tier 3 one-reaction											0	1	80	0	0.161	0.162	0.203	0.122	0.178	0.131	0.65	0.752	0.676	2.135	2.463	1.867	0.906	0.881	0.829	2.144	1.987	1.834	0.291	0.386	0.323	0.144	0.197	0.167	0.981	1.014
A-1308	483.368	394.8	335.6223	337.629	203.1279	5.78E+03	2	2	Tier 2						AN01338000		Isomer 1 of Glycyl-Lysine	1.43	54.4				0	0.492	0.312	0.538	0.49	0.308	0.33	1.086	0.901	1.101	0.814	1.064	0.895	1.761	1.075	1.678	0.675	0.67	0.657	1.503	0.917	1.37	0.916	0.911	1.115	1.09	0.927
A-1309	484.031	395.353	317.0952	319.1018	83.0368	4.88E+05	1	1	Tier 3 one-reaction											0	2	198	0	0.257	0.18	0.178	0.67	0.64	0.677	0.235	0.281	0.18	0.333	0.305	0.32	0.247	0.381	0.247	0.749	0.556	0.699	3.48	3.107	2.555	2.957	2.869	2.515	1.001	0.985
A-1310	484.072	395.387	339.0956	341.1021	210.0746	1.27E+04	2	2	Tier 3 zero-reaction											2	24	564	0	1.012	1.338	0.926	0.521	0.346	0.325	1.231	1.158	1.114	0.573	0.587	0.687	0.84	0.792	0.761	0.955	0.651	0.56	1.81	2.9	2.049	1.445	1.463	1.635	1.091	1.064
A-1312	484.631	395.853	365.1321	367.1387	131.0738	6.42E+05	1	1	Tier 3 zero-reaction											1	4	106	0	0.362	0.329	0.328	0.426	0.346	0.391	1.028	0.981	1.157	1.45	1.622	1.431	1.355	1	1.183	1.175	1.751	1.349	0.475	0.455	0.561	0.508	0.514	0.402	1.037	1.098
A-T958	484.81	396	508.1456	510.1523	274.0841	5.23E+03	1	1	Tier 2						BP02316004		(3R,4R)-7,2',4'-Trihydroxyisoflavanol	4.96	64.7				0.4242	0.5416	0.5293	0.5292	0.5512	0.7112	0.6705	0.4678	0.5952	0.5269	1.182	1.021	0.549	1.5	0.855	0.955	0.6648	0.6224	0.6287	1.06	1.418	1.125	1.672	1.63	1.66	1.044	0.5976
A-1313	485.369	396.47	381.6171	383.6239	295.1176	1.27E+04	2	2	Tier 1	AN02626002	HMDB0029100	Tyrosyl-Asparagine	1.04	1									0	0.506	0.48	0.614	0.283	0.296	0.289	0.827	0.829	1.281	0.927	0.908	0.966	1.784	1.258	1.379	0.803	0.795	0.718	1.625	1.131	1.25	0.927	0.769	0.784	1.044	1.122
A-1314	485.449	396.536	402.101	404.1074	168.0426	8.17E+04	1	1	Tier 1	BM00856008	C06672	Vanillic acid	0.91	1.1									0	0.229	0.202	0.183	0.1	0.087	0.078	0.47	0.486	0.608	2.047	2.337	1.373	1.002	0.507	0.923	0.638	1.031	0.681	0.283	0.311	0.423	0.302	0.435	0.513	0.992	1.033
A-1315	485.994	396.991	372.1269	374.1334	138.0685	2.41E+04	1	1	Tier 2						AN00481000	C06044	4-Hydroxyphenylethanol	1.21	3.8				0.0909	0.069	0.0313	0.039	0.0326	0.0421	0.062	0.341	0.348	0.307	4.495	4.778	3.353	0.304	0.194	0.342	1.253	1.843	1.133	0.797	0.718	0.814	0.386	0.279	0.273	1.071	1.005
A-1316	486.038	397.028	344.0951	346.1015	110.0368	2.60E+04	1	1	Tier 2						BM00227000	C00090	Isomer 1 of Pyrocatechol	0.08	0.2				0.0606	1.716	1.622	1.891	3.171	2.816	2.558	0.29	0.343	0.385	0.407	0.501	0.415	0.049	0.082	0.062	0.409	0.495	0.477	0.166	0.039	0.111	0.043	0.031	0.1495	0.683	0.801
A-1317	486.477	397.394	261.0874	263.0936	54.0581	4.66E+03	2	2	Unidentified														0	0.82	0.79	0.885	1.664	0.961	1.236	0.383	0.376	0.564	1.062	1.17	0.667	0.738	1.026	0.509	1.351	3.019	2.231	0.655	0.993	0.77	1.287	1.152	1.168	1.202	1.181
A-1318	486.612	397.506	428.1162	430.1229	194.0579	5.32E+03	1	1	Tier 1	BP01216005	C10470	Isoferulic acid	0.05	0.5									0	1.338	1.218	1.298	0.341	0.372	0.658	1.917	2.016	1.866	0.927	1.182	0.941	1.069	1.109	1.436	1.29	1.152	1.279	0.408	0.337	0.321	0.673	0.354	2.087	1.111	1.154
A-1319	487.262	398.049	405.0721	407.0785	342.0276	1.47E+04	2	2	Tier 3 only two-reaction											0	0	66	0	0.885	0.928	0.883	1.638	1.094	1.173	0.712	0.791	0.972	2.981	3.208	1.993	1.795	1.06	1.261	1.898	2.522	2.236	0.865	1.009	0.863	1.145	1.25	1.222	1.215	1.229
A-1320	487.293	398.075	300.0855	302.092	132.0543	6.09E+03	2	2	Tier 3 zero-reaction											4	12	265	0	1.217	1.318	1.146	1.226	1.092	1.025	0.607	0.489	0.753	0.729	0.735	0.829	0.606	0.481	0.397	0.363	0.529	0.431	0.868	0.706	0.99	0.878	1.174	0.892	1.12	0.811
A-1321	487.369	398.138	404.0716	406.0782	340.0265	7.75E+04	2	2	Tier 3 only two-reaction											0	0	43	0	0.745	0.961	0.774	1.488	0.906	1.029	0.671	0.609	0.747	2.605	2.818	1.789	1.58	1.018	1.196	1.759	2.471	2.08	0.749	0.977	0.814	0.941	1.248	1.184	1.099	1.128
A-1322	487.501	398.249	423.1014	425.1079	189.0431	6.08E+04	1	1	Tier 3 zero-reaction											1	8	125	0	0.251	0.287	0.331	0.483	0.358	0.343	0.594	0.767	0.611	1.954	1.884	1.448	0.731	0.678	0.739	1.35	1.862	1.679	0.765	0.725	1.068	1.135	0.989	0.473	0.997	1.027
A-1323	487.639	398.364	329.0957	331.1024	95.0374	1.52E+04	1	1	Tier 3 one-reaction											0	5	224	0	1.233	1.262	1.333	0.516	0.613	0.682	1.001	1.104	0.79	0.95	0.913	0.843	1.267	0.943	1.199	0.832	0.63	0.872	1.299	1.197	1.256	0.425	0.479	0.582	1.112	1.021
A-1326	487.924	398.601	355.638	357.6447	121.5796	1.01E+04	1	1	Unidentified														0	0.552	0.741	0.735	0.45	0.264	0.28	1.304	1.381	1.8	0.575	0.758	0.691	1.726	1.145	1.657	0.578	0.763	0.557	0.779	0.74	0.754	0.879	0.56	0.442	1.103	1.15
A-1327	488.15	398.791	353.5714	355.5783	239.0262	1.34E+04	2	2	Tier 3 one-reaction											0	3	114	0	0.93	0.969	0.911	1.348	1.032	1.299	0.513	0.586	0.385	0.875	0.843	0.749	0.78	0.787	0.668	1.122	0.997	1.163	1.52	1.517	1.079	1.611	1.756	1.819	0.998	1.055
A-1328	488.396	398.995	320.0586	322.0653	172.0006	2.09E+04	2	2	Tier 3 one-reaction											0	6	86	0	0.676	0.769	0.727	0.835	1.082	1.143	0.708	0.821	0.835	1.799	2.577	1.238	1.805	0.954	1.232	1.433	1.87	1.474	0.657	0.879	0.644	0.768	1.236	0.864	1.129	1.098
A-T120	489.7	400.08	372.0902	374.0966	138.0317	5.37E+05	1	1	Tier 1	AN00477004	HMDB0000500	4-Hydroxybenzoic acid	0.77	1.3									0	0.239	0.247	0.292	0.345	0.195	0.197	0.738	0.8	0.728	0.909	0.909	1.1	0.728	0.535	0.59	0.643	0.643	0.613	1.713	1.616	1.79	2.049	2.209	1.541	0.97	1.02
A-1330	489.778	400.149	348.0883	350.0968	114.03	1.69E+04	1	1	Tier 3 only two-reaction											0	0	3	0	1.145	1.429	1.498	1.083	0.981	1.05	1.223	1.203	1.451	1.373	1.379	1.008	1.078	1.153	1.448	1.046	1.504	1.264	1.086	1.157	1.015	0.739	0.96	0.964	1.148	1.149
A-1332	489.831	400.194	430.1316	432.1383	196.0733	8.34E+03	1	1	Tier 1	BP01244010	HMDB0062121	Hydroferulic acid	0.58	0.1									0.2727	2.9558	0.5835	0.307	0.7256	0.5348	0.3472	0.632	0.849	0.858	0.623	0.633	0.513	0.481	0.46	0.448	0.788	0.417	0.535	1.112	0.5178	0.3792	0.49	0.5942	0.9612	1.242	1.302
A-1334	490.197	400.499	508.145	510.1525	548.1734	4.60E+03	2	2	Tier 3 one-reaction											0	7	315	0.0909	0.265	0.86	0.5113	0.143	0.5987	0.1389	0.546	0.731	0.752	0.993	1.016	0.578	1.672	0.919	1.02	0.459	0.605	0.48	1.264	1.52	1.287	1.658	1.621	1.693	1.034	1.154
A-1336	490.431	400.694	392.0981	394.104	316.0796	4.55E+03	2	2	Tier 2						AN02925000	C17935	Cysteinyldopa	8.53	61.8				0.0303	1.214	1.017	0.821	0.479	0.776	1.007	1.674	2.688	2.934	1.2	0.327	0.363	1.746	1.319	1.545	0.3275	1.339	0.917	1.121	1.171	1.041	0.575	0.928	0.804	1.008	0.933
A-1338	490.747	400.958	354.1192	356.126	120.0609	2.09E+04	1	1	Tier 3 only two-reaction											0	0	36	0	0.943	1.056	1.092	1.428	0.918	1.188	0.948	0.915	1.248	1.317	1.542	1.073	1.189	0.91	1.056	1.148	1.465	1.085	1.504	1.524	1.321	1.391	1.479	1.113	0.456	1.174
A-1339	491.444	401.539	336.1318	338.139	204.1469	7.08E+03	2	2	Tier 3 one-reaction											0	2	111	0.0303	0.395	0.372	0.381	0.152	0.11	0.201	0.756	1.347	1.422	0.255	0.311	0.26	0.747	0.432	0.713	0.173	0.173	0.1719	4.052	3.216	3.278	0.921	0.695	0.673	1.098	1.105
A-1340	492.383	402.323	285.5995	287.6061	103.0823	4.74E+04	2	2	Unidentified														0	0.423	0.457	0.517	0.419	0.387	0.405	0.606	0.614	0.605	0.642	0.704	0.51	0.619	0.492	0.612	0.498	0.452	0.467	0.503	0.664	0.612	0.514	0.622	0.677	0.58	0.6
A-1341	492.438	402.368	286.6003	288.6054	105.0838	6.60E+03	2	2	Unidentified														0	0.567	0.784	0.871	0.609	0.491	0.671	0.82	0.894	1.098	0.855	1.125	0.617	0.851	0.63	0.898	0.624	0.855	0.742	0.724	0.809	0.763	0.89	0.796	0.853	0.761	1.07
A-1342	492.718	402.602	476.2213	478.2275	242.163	4.16E+03	1	1	Tier 3 one-reaction											0	4	62	0.0909	0.605	0.556	0.702	0.263	0.3356	0.3164	0.644	0.784	0.968	0.341	0.503	0.508	1.14	0.721	1.028	0.3137	0.305	0.458	2.459	1.445	1.824	1.204	1.158	1.006	0.855	1.035
A-1343	492.737	402.618	391.1687	393.1753	157.1104	5.15E+04	1	1	Tier 3 one-reaction											0	18	261	0	0.622	0.139	0.097	0.046	0.126	0.322	0.154	0.118	0.122	0.105	0.086	0.204	0.838	0.281	0.31	0.041	0.041	0.035	0.256	0.124	0.183	0.04	0.27	9.681	1.017	1.073
A-1344	492.749	402.628	396.1109	398.1175	324.1052	2.70E+04	2	2	Tier 3 one-reaction											0	31	509	0	1.801	1.81	1.593	0.568	0.492	0.493	1.478	1.255	1.224	0.735	0.65	0.535	0.809	0.911	0.857	0.492	0.624	0.346	0.471	0.9	0.564	0.672	0.642	0.953	0.983	0.937
A-1345	492.944	402.791	498.1709	500.1776	264.1126	5.04E+03	1	1	Tier 3 zero-reaction											2	15	335	0.5152	0.6329	0.6186	0.6185	0.6441	0.8312	0.7836	2.105	2.289	2.761	1.161	2.207	0.954	1.566	1.871	1.605	1.991	2.525	2.402	0.5663	0.5547	0.5856	0.6388	0.5944	0.6119	0.933	1.024
A-1348	493.423	403.19	355.6196	357.6262	243.1226	5.32E+04	2	2	Tier 2						AN01860002		Prolyl-Gamma-glutamic acid	0.86	51.7				0	0.184	0.146	0.189	1.479	0.667	0.75	0.333	0.411	0.262	0.304	0.258	0.389	0.479	0.525	0.557	0.754	0.47	0.659	0.188	0.263	0.198	0.53	0.302	0.602	0.728	0.739
A-1350	493.646	403.377	350.1297	352.1366	232.1427	6.63E+03	2	2	Tier 2						AN01735000		Spermic acid 2	0.51	45.7				0	0.436	0.315	0.361	0.66	0.4	0.475	0.114	0.141	0.216	0.988	0.798	0.348	0.472	0.411	0.851	0.396	0.81	0.31	3.134	3.408	3.394	0.484	0.953	0.99	1.035	1.219
A-1351	493.778	403.487	356.6188	358.6251	245.1209	6.29E+03	2	2	Tier 3 one-reaction											0	1	48	0.1212	0.3253	0.252	0.569	1.403	0.856	0.832	0.415	0.523	0.387	0.3476	0.3192	0.32	0.657	0.623	0.92	0.754	0.467	0.863	0.199	0.42	0.3009	0.604	0.302	0.774	0.844	0.896
A-1352	493.993	403.667	320.093	322.1013	86.0347	2.07E+04	1	1	Tier 3 only two-reaction											0	0	2	0	1.572	1.632	1.688	0.693	0.596	0.766	0.56	0.51	0.514	0.682	0.618	0.612	0.641	0.636	0.618	0.515	0.528	0.521	1.082	1.245	1.268	1.008	1.104	1.541	0.947	1.102
A-1354	494.124	403.776	341.6218	343.6286	215.1268	7.60E+03	2	2	Tier 3 one-reaction											0	1	108	0	0.967	0.632	0.695	0.648	0.621	0.589	0.917	0.908	0.945	0.779	0.815	0.907	1.279	0.803	1.051	0.728	0.724	0.696	1.441	1.011	1.248	0.868	0.981	0.852	1.075	0.967
A-1356	494.532	404.116	317.1313	319.1387	83.073	5.51E+03	1	1	Tier 3 one-reaction											0	2	188	0	0.867	0.851	0.817	0.678	0.885	0.9	0.968	1.05	1.008	0.879	0.92	1.07	1.118	1.071	1.146	0.979	0.929	1.033	1.171	0.978	1.016	1.181	1.005	0.913	1.025	1.041
A-1357	494.754	404.301	407.1638	409.1702	173.1054	3.01E+04	1	1	Tier 3 zero-reaction											4	29	349	0	0.812	0.689	0.586	1.137	0.612	0.833	0.793	0.691	0.697	0.716	0.843	1.085	0.853	0.971	0.674	0.637	0.306	0.687	1.271	1.575	1.466	2.181	2.196	2.105	1.044	1.083
A-1358	494.782	404.327	307.1112	309.1178	146.1057	5.33E+06	2	2	Tier 1	AN00578000	C00047	Lysine	0.26	1.1									0	0.311	0.43	0.538	0.198	0.174	0.167	0.644	0.778	1.045	0.55	0.669	1.047	0.965	0.788	0.837	0.766	0.819	0.808	1.238	0.873	1.096	2.165	1.384	0.711	1.158	1.157
A-1359	494.785	404.33	458.1268	460.1333	224.0685	2.47E+06	1	1	Tier 1	BP01633002	C00482	Sinapic acid	0.02	0									0	0.12	0.156	0.14	0.033	0.032	0.032	0.378	0.565	0.538	0.65	0.765	0.381	0.88	0.475	0.552	0.251	0.398	0.237	0.66	0.815	0.589	1.492	1.006	1.033	1.03	1.029
A-1360	494.839	404.378	394.1666	396.1715	160.1082	1.10E+04	1	1	Tier 3 only two-reaction											0	0	4	0.0303	0.788	1.051	0.434	0.576	0.99	0.9792	0.794	0.97	0.844	1.08	1.042	0.905	1.237	0.918	0.916	0.629	0.784	0.686	1.037	1.068	0.798	1.627	1.339	1.702	1.439	1.453
A-1362	495.499	404.973	308.1113	310.1176	148.1059	4.87E+05	2	2	Unidentified														0	0.38	0.479	0.628	0.241	0.195	0.188	0.669	0.88	1.093	0.605	0.741	1.201	1.093	0.922	0.955	0.897	0.9	0.938	1.332	0.92	1.198	2.34	1.542	0.781	1.256	1.227
A-1363	495.609	405.072	344.6036	346.6101	221.0906	8.68E+03	2	2	Tier 3 zero-reaction											7	53	725	0	1.138	1.402	1.283	0.417	0.446	0.443	2.785	2.255	2.289	0.46	0.429	0.589	0.771	1.136	0.929	0.443	0.501	0.38	0.559	0.75	0.681	0.533	0.644	0.605	0.995	0.987
A-1364	495.663	405.121	300.0796	302.0863	132.0425	1.26E+05	2	2	Tier 3 zero-reaction											7	69	753	0	1.158	1.108	1.209	1.004	1.009	1.025	1.371	1.239	1.641	0.286	0.744	0.095	1.018	1.099	1.234	0.278	0.664	0.224	0.948	1.201	0.994	0.553	0.887	0.95	1.045	1.032
A-1365	495.728	405.179	367.6069	369.6136	267.0972	1.96E+06	2	2	Tier 1	AN02208001	C00330	Deoxyguanosine	0.63	7.2									0	1.255	1.547	1.601	1.086	1.007	1.1	1.391	1.37	1.773	0.011	0.015	0.01	1.088	1.166	1.49	0.012	0.012	0.012	1.167	1.241	1.093	0.606	0.832	0.993	1.006	1.007
A-1366	495.811	405.254	487.1088	489.1154	253.0505	8.02E+03	1	1	Tier 3 one-reaction											0	1	59	0	0.305	0.516	0.553	0.331	0.355	0.604	0.343	0.561	0.566	0.456	0.518	0.229	0.569	0.343	0.478	0.492	0.706	0.608	0.249	0.304	0.425	0.554	0.384	0.411	0.172	0.658
A-1368	496.396	405.781	427.1322	429.1386	193.0739	2.39E+04	1	1	Tier 3 zero-reaction											3	24	362	0	0.336	0.446	0.412	0.861	0.785	0.794	0.401	0.719	1.19	0.498	0.559	0.506	0.609	0.443	0.517	0.455	0.467	0.466	0.815	0.75	0.874	2.873	0.853	0.562	0.699	0.706
A-1370	496.667	406.026	318.0791	320.0865	84.0208	3.77E+04	1	1	Tier 3 one-reaction											0	13	310	0	1.357	1.617	1.383	0.963	0.835	1.011	1.295	1.262	1.524	0.715	0.5	0.41	1.039	1.065	1.167	0.412	0.315	0.292	0.934	1.038	0.933	0.675	0.905	0.953	1.006	0.961
A-1371	497.644	406.906	374.0694	376.076	140.0111	2.08E+04	1	1	Tier 3 one-reaction											0	8	228	0	0.332	0.45	0.387	7.149	2.351	0.805	0.509	0.424	0.884	0.759	0.919	0.515	2.703	0.578	0.646	0.454	2.402	0.627	1.009	0.833	0.704	0.513	0.548	0.525	0.899	0.977
A-1372	497.681	406.94	441.148	443.1545	207.0897	2.85E+04	1	1	Tier 2						BM01392003		3-Phenylpropionylglycine	0.32	71				0	0.692	0.587	0.768	2.637	1.096	1.438	0.944	0.799	0.847	0.507	0.434	0.898	0.581	0.781	0.46	0.607	0.476	0.485	1.378	0.889	1.223	2.422	2.429	1.289	1.134	1.14
A-T235	498.86	408	400.1204	402.1278	166.063	3.59E+03	1	1	Tier 2						AN00823014	HMDB0005175	3-Methoxy-4-hydroxyphenylacetaldehyde	3.62	3				0.4545	1.071	0.7718	0.7716	1.666	1.437	0.9777	0.959	0.8678	0.776	0.8439	0.7748	1.253	0.73	0.8664	0.7579	0.9693	0.9075	0.9167	1.197	1.008	1.344	1.322	1.304	0.7634	1.3	1.285
A-1374	499.006	408.133	319.1099	321.1171	85.0515	7.99E+03	1	1	Unidentified														0	1.06	1.169	1.432	0.464	0.7	0.792	0.423	0.548	0.53	0.535	0.47	0.34	0.739	0.538	0.663	0.654	0.548	0.549	1.07	1.539	1.628	1.316	1.196	1.405	0.913	1.05
A-1375	499.069	408.19	305.1314	307.1387	71.0731	1.17E+04	1	1	Tier 2						BM00058000		Isomer 1 of Pyrrolidine	1.25	18				0	0.861	1.128	0.884	0.354	0.342	0.438	1.087	1.305	1.039	1.076	0.482	0.505	0.787	0.576	0.92	0.438	0.342	0.469	1.851	1.562	1.679	0.87	0.938	1.185	0.95	0.968
A-1376	499.482	408.562	356.1418	358.1486	122.0835	9.97E+03	1	1	Tier 2						BM00317000	C14401	2,4-Diaminotoluene	2.56	60.5				0	0.929	1.222	1.304	0.842	1.288	1.266	0.886	0.957	0.915	1.112	1.161	0.956	1.021	1.119	0.966	1.416	1.31	1.138	0.73	0.859	0.802	0.781	0.823	0.914	1.084	1.03
A-1378	499.872	408.914	368.1063	370.1147	268.096	2.43E+04	2	2	Tier 3 one-reaction											0	14	345	0	1.485	1.827	1.769	1.349	1.406	1.547	1.602	1.55	1.938	0.266	0.279	0.251	1.256	1.43	1.673	0.288	0.396	0.348	1.319	1.488	1.226	0.655	1.054	1.233	1.27	1.469
A-T762	499.88	408.92	428.1168	430.1232	194.0579	2.03E+05	1	1	Tier 2						BP01216004		6-Hydroxymellein	0.35	0.1				0	0.92	0.935	0.952	0.141	0.122	0.126	2.104	1.796	1.949	1.5	1.688	1.479	1.23	0.974	1.151	1.06	0.765	1.161	0.041	0.047	0.039	0.062	0.046	0.046	0.919	0.932
A-1379	500.035	409.06	327.0916	329.0975	93.0332	7.54E+04	1	1	Tier 3 only two-reaction											0	0	117	0	0.558	0.32	0.556	0.336	0.358	0.299	1.054	1.026	0.597	0.467	0.448	0.486	1.503	1.564	1.316	1.045	0.442	0.924	1.134	1.04	1.041	1.025	1.043	0.882	0.815	0.926
A-1380	500.826	409.773	392.1158	394.1233	316.115	7.48E+03	2	2	Tier 3 one-reaction											0	10	307	0	0.968	1.298	1.154	0.388	0.374	0.309	0.464	0.451	0.445	0.173	0.473	0.309	0.369	0.355	0.715	0.906	0.157	1.258	2.435	2.794	2.382	2.09	1.463	1.846	1.103	1.08
A-1382	501.253	410.158	402.1481	404.1546	168.0898	1.00E+04	1	1	Tier 3 zero-reaction											1	16	305	0	0.818	0.842	0.689	0.289	0.225	0.325	0.784	0.91	0.758	0.497	0.612	0.47	1.581	0.938	1.452	0.418	0.378	0.451	1.822	1.95	2.176	1.276	1.218	0.976	0.928	0.81
A-1384	501.513	410.392	355.6373	357.6442	121.579	1.97E+04	1	1	Unidentified														0	0.519	0.752	0.934	0.417	0.392	0.409	0.479	0.58	0.753	0.895	1.066	0.903	0.873	0.66	0.738	0.616	0.886	0.582	0.539	0.504	0.571	0.656	0.51	0.455	0.755	0.816
A-1385	501.919	410.758	396.1115	398.1176	162.0532	5.72E+04	1	1	Tier 3 zero-reaction											5	81	735	0	2.128	2.285	1.998	0.566	0.535	0.568	1.644	1.346	1.369	0.676	0.582	0.518	0.684	1.027	0.839	0.413	0.42	0.35	0.467	0.913	0.526	0.659	0.638	0.949	1.023	0.956
A-1386	502.051	410.877	396.6133	398.6199	162.555	1.23E+04	1	1	Unidentified														0	3.888	4.661	3.563	0.993	0.968	1.121	1.104	0.862	0.74	0.66	0.455	0.508	0.606	0.988	0.805	0.261	0.209	0.196	0.307	1.194	0.382	0.871	0.729	1.709	1.122	1.202
A-1387	502.382	411.175	298.0879	300.0946	128.0592	9.04E+04	2	2	Tier 3 zero-reaction											1	16	276	0	0.791	0.44	0.5	1.265	0.583	0.622	0.947	0.807	0.672	0.56	0.513	0.674	0.993	0.712	1.059	0.623	0.414	0.491	1.114	1.026	1.298	1.041	1.663	1.174	0.857	0.819
A-1390	502.926	411.665	394.1583	396.1646	160.1	1.72E+04	1	1	Tier 1	AN00742000	C00398	Tryptamine	0.16	0.4									0.5455	4.111	5.71	5.81	1.131	1.086	0.87	0.0256	0.0326	0.1507	0.0317	0.0291	0.0298	0.0274	0.0325	0.334	0.333	0.034	0.0344	0.0265	0.026	0.0343	0.258	0.0278	0.0286	1.017	1.049
A-T738	502.93	411.67	414.1363	416.1432	180.0786	3.20E+04	1	1	Tier 2						BP01028002		Dihydroconiferyl Aldehyde	1.6	4.8				0	0.414	0.356	0.304	0.227	0.163	0.18	0.266	0.3	0.336	0.576	0.53	0.367	0.326	0.271	0.331	0.264	0.269	0.241	0.526	0.478	0.434	0.367	0.354	0.362	1.016	1.045
A-1391	502.993	411.725	357.5499	359.5564	246.9832	3.90E+03	2	2	Tier 3 one-reaction											0	1	52	0	0.648	0.737	0.571	0.586	0.687	0.528	0.742	0.712	0.959	1.155	1.241	0.685	0.712	0.832	1.053	1.244	0.891	0.594	0.716	1.047	0.852	0.696	1.247	0.931	0.923	1.333
A-1392	503.028	411.757	335.0517	337.0583	100.9934	1.26E+04	1	1	Tier 3 only two-reaction											0	0	69	0	0.159	0.209	0.176	0.177	0.155	0.129	1.163	2.62	1.524	0.481	0.497	0.358	2.022	1.703	2.104	0.347	0.474	0.455	1.243	1.816	1.667	0.299	0.386	0.327	0.913	0.863
A-1393	503.121	411.841	315.0051	317.0114	80.9468	9.05E+03	1	1	Unidentified														0	0.612	0.834	0.702	0.501	0.704	0.818	0.79	0.854	0.825	1.076	1.074	0.572	0.734	0.787	0.867	0.792	0.755	0.71	0.698	0.736	0.715	0.835	0.861	0.734	0.615	0.867
A-1394	503.579	412.254	357.0937	359.0999	246.0708	6.41E+03	2	2	Tier 3 only two-reaction											0	0	29	0.0303	0.769	0.573	0.711	0.818	0.634	0.682	0.682	0.658	0.623	1.274	1.769	1.0334	0.777	0.582	0.815	0.79	1.309	1.056	0.803	0.697	1.066	0.436	0.827	1.102	0.996	0.999
A-1395	503.61	412.281	427.1197	429.1253	386.1227	8.97E+03	2	2	Tier 3 one-reaction											0	10	354	0.0303	1.4422	0.125	0.036	0.159	0.06	0.196	0.249	0.333	0.385	0.382	0.534	0.254	0.855	0.666	0.367	0.289	0.394	0.239	1.158	1.18	0.734	1.391	1.416	1.226	0.681	0.775
A-1396	503.849	412.497	423.1004	425.1071	189.042	4.83E+03	1	1	Tier 3 zero-reaction											1	10	158	0	0.72	0.627	0.906	0.916	0.93	0.62	1.636	2.136	2.061	1.052	1.016	1.079	1.742	1.547	1.648	1.228	1.002	1.24	0.626	1.057	0.817	0.706	0.953	0.935	1.149	1.435
A-1397	503.975	412.61	380.1425	382.1491	146.0842	1.22E+04	1	1	Tier 2						BP00576001		1H-Indole-3-methanamine	0.51	34.2				0	0.937	0.701	0.886	2.122	1.733	1.833	0.792	1.143	0.517	0.722	0.688	1.03	0.667	1.035	0.722	0.856	0.662	0.929	1.657	1.015	1.291	1.592	1.672	1.249	1.104	1.255
A-1398	504.41	413.002	418.1143	420.1202	368.112	4.00E+03	2	2	Tier 3 one-reaction											0	5	219	0.0303	0.278	0.209	0.268	0.283	0.379	0.4038	0.604	0.924	0.797	0.84	0.857	0.517	1.627	1.047	0.987	0.591	0.63	0.61	1.222	1.488	1.155	1.624	1.444	1.766	1.014	1.082
A-1399	504.473	413.059	330.0791	332.086	192.0415	4.56E+03	2	2	Tier 3 one-reaction											0	14	197	0	0.905	0.871	0.832	0.712	1.299	1.012	1.673	1.43	2.719	1.307	1.657	1.156	2.836	1.85	1.9	1.298	0.977	1.264	0.922	0.832	0.952	0.449	0.903	0.823	1.064	1.067
A-1400	504.861	413.408	353.0926	355.1003	238.0685	3.47E+03	2	2	Tier 3 one-reaction											0	23	540	0.0909	1.214	1.1	1.383	1.03	1.394	1.324	1.169	1.355	1.282	0.325	0.4575	0.383	1.092	1.105	1.52	0.715	0.5359	0.5413	0.945	0.943	1.284	0.673	0.933	1.05	0.756	0.833
A-1401	504.959	413.497	398.106	400.1121	164.0477	3.21E+05	1	1	Tier 1	AN00793002	C12621	m-Coumaric acid	0.84	1									0.0606	0.745	0.733	0.75	1.996	1.489	1.435	2.453	1.849	1.991	1.084	1.245	1.196	0.421	0.381	0.441	2.293	1.744	1.96	0.05	0.046	0.053	4.6309	0.04	4.9305	0.945	0.947
A-1403	505.699	414.163	305.0957	307.1032	71.0374	4.06E+04	1	1	Tier 3 zero-reaction											1	9	290	0	2.025	1.331	1.281	1.734	1.765	1.934	1.471	1.051	0.682	1.031	0.98	0.939	0.771	1.263	1.12	1.098	0.787	1.125	0.638	1.048	0.666	0.67	0.832	0.968	1.045	0.991
A-1404	505.84	414.291	420.0677	422.0731	186.0094	7.68E+03	1	1	Tier 3 one-reaction											0	1	56	0.0303	0.678	0.747	0.559	0.3775	0.609	0.46	0.926	0.882	1.052	0.697	0.887	0.951	1.213	0.819	1.079	0.77	0.686	0.841	1.314	1	1.093	1.021	1.242	0.891	0.932	0.768
A-1406	506.213	414.627	345.0951	347.1021	222.0735	3.94E+03	2	2	Tier 3 zero-reaction											1	53	684	0	0.864	0.956	0.676	1.346	0.442	0.456	0.739	0.769	0.754	0.538	0.507	0.441	1.005	0.76	0.93	0.827	0.556	0.689	1.752	1.994	1.73	0.954	1.103	1.332	0.943	1.071
A-1407	506.387	414.784	407.1636	409.1701	173.1053	7.35E+04	1	1	Tier 3 zero-reaction											4	29	349	0	0.474	0.392	0.428	1.466	0.673	0.822	1.044	0.944	0.831	0.568	0.616	1.37	0.609	0.912	0.421	0.947	0.604	0.646	1.534	1.167	1.65	2.374	2.499	1.347	1.112	1.123
A-1409	506.997	415.333	428.1163	430.1227	194.0579	1.28E+06	1	1	Tier 1	BP01216007	C01494	trans-Ferulic acid	0.04	1									0	0.557	0.54	0.556	0.118	0.105	0.108	1.518	1.359	1.36	2.078	2.305	1.693	1.255	0.93	1.092	1.378	1.406	1.329	0.039	0.046	0.032	0.068	0.05	0.055	0.96	0.951
A-1410	507.001	415.337	393.1482	395.1547	159.0899	2.25E+04	1	1	Tier 3 zero-reaction											6	42	444	0	0.253	0.471	0.373	0.588	0.622	0.609	0.415	0.727	1.108	0.653	0.603	0.759	0.64	0.626	0.523	0.931	0.913	0.811	0.786	0.88	0.97	3.674	1.01	0.712	0.696	0.748
A-1412	507.779	416.038	356.6455	358.6522	245.1744	6.41E+04	2	2	Tier 1	AN01892001	HMDB0029132	Valyl-Lysine	0.67	1.8									0	0.573	0.488	0.532	0.357	0.312	0.299	1.375	1.409	1.631	0.533	0.697	0.774	1.432	1.163	1.32	0.599	0.531	0.567	1.692	1.052	1.366	0.885	0.862	0.883	1.067	1.054
A-1413	507.817	416.072	320.6345	322.6413	173.1523	1.65E+04	2	2	Tier 3 one-reaction											0	5	48	0	1.06	1.278	1.218	1.081	0.613	0.641	1.882	1.701	1.517	0.515	0.638	0.463	1.103	0.971	1.641	0.686	0.462	0.872	0.99	1.152	1.262	0.809	0.993	0.617	0.991	1.066
A-1415	508.508	416.695	470.7015	472.7081	236.6431	1.07E+04	1	1	Unidentified														0.697	6.004	6.882	5.369	3.756	3.051	2.47	0.7287	0.9271	0.8207	0.9016	0.8278	0.8488	0.7799	0.9257	0.8097	1.0355	0.9696	0.9793	0.7548	0.7393	0.7805	0.8515	0.7923	0.8156	1.02	1.164
A-1416	508.557	416.739	346.1585	348.165	112.1002	3.47E+04	1	1	Tier 3 only two-reaction											0	0	94	0	0.573	0.515	0.541	1.066	0.9	1.148	1.116	1.259	0.51	0.961	0.893	1.569	0.768	1.055	0.775	1.489	0.988	1.323	1.65	1.191	1.744	1.622	1.606	1.179	1.064	1.061
A-1419	508.985	417.125	502.063	504.0687	268.0046	4.90E+03	1	1	Tier 3 only two-reaction											0	0	37	0	0.863	0.923	0.805	0.847	0.525	0.795	1.41	1.338	1.442	1.1	1.439	1.5	1.307	1.426	1.133	1.208	1.19	0.979	0.702	1.016	0.834	0.786	0.756	0.717	1.112	0.918
A-1420	509.026	417.162	424.1693	426.1754	190.111	5.76E+03	1	1	Tier 2						BP01172000	C10763	Cytisine	0.92	8				0	0.966	0.653	0.604	0.821	0.367	0.515	0.784	0.633	0.594	0.528	0.372	0.731	1.185	0.823	1.287	0.443	0.382	0.329	1.519	1.451	1.836	0.417	1.21	3.358	0.964	1.2
A-T225	509.04	417.17	398.1066	400.1122	164.0473	3.37E+05	1	1	Tier 1	AN00793000	HMDB0002035	p-Coumaric acid	2.69	1.3									0.0606	0.64	0.571	0.61	1.88	1.307	1.276	2.072	1.507	1.606	1.308	1.56	1.367	0.432	0.448	0.466	2.632	2.242	2.38	0.049	0.046	0.051	0.0436	0.04	0.0417	1.05	1.005
A-T649	509.04	417.17	382.1091	384.1161	148.0524	1.34E+04	1	1	Tier 2						BP00596003	HMDB0040986	4-Hydroxycinnamyl aldehyde	3.55	14.8				0.0303	0.462	0.437	0.643	0.308	0.326	0.2846	0.712	0.85	1.116	0.73	0.847	0.719	1.212	0.887	1.087	0.52	0.692	0.514	2.153	1.276	1.907	1.01	1.169	1.07	1.127	1.13
A-1422	509.166	417.288	347.0657	349.0727	226.0148	3.49E+03	2	2	Tier 3 one-reaction											0	7	138	0	0.869	1.027	1.122	0.752	1.512	1.137	1.092	1.172	1.123	1.022	1.131	0.904	1.07	1.58	1.055	1.242	1.021	1.609	0.944	0.857	1.047	0.93	0.878	0.934	1.298	1.066
A-1423	509.274	417.385	389.1166	391.1235	310.1165	1.37E+04	2	2	Tier 1	AN02849002	HMDB0029104	Tyrosyl-Glutamate	0	0.2									0	0.682	0.679	0.727	0.489	0.409	0.398	0.593	0.656	0.661	0.931	0.972	1.067	0.862	0.765	0.671	0.842	0.986	0.814	2.189	1.469	1.897	1.234	1.276	0.946	1.293	1.258
A-T154	509.31	417.42	383.1087	385.1115	149.0477	7.67E+03	1	1	Tier 2						AN00606003		2,3-Dihydroxyindole	6.88	43.1				0.3333	1.617	0.592	0.3866	0.84	0.505	0.4899	0.679	0.762	1.303	0.65	0.3882	0.761	0.3658	1.668	0.781	1.603	0.4547	0.4593	0.526	0.4	0.3661	0.327	1.142	0.3825	0.854	0.504
A-1424	509.797	417.857	307.1096	309.1181	146.1025	5.32E+03	2	2	Tier 2						AN00578005	C01186	(3S,5S)-3,5-Diaminohexanoic acid	4.95	16.4				0	0.508	0.569	0.713	0.44	0.162	0.371	0.71	0.882	0.992	0.676	0.762	1.036	1.147	0.972	0.933	0.955	0.882	0.879	1.401	0.907	1.178	2.163	1.485	0.848	1.121	1.109
A-1425	509.939	417.984	293.0955	295.104	118.0743	3.08E+04	2	2	Tier 3 zero-reaction											2	12	260	0	1.333	1.598	1.509	1.248	0.835	0.832	0.55	1.065	1.393	1.326	0.859	1.162	0.93	0.546	0.792	0.451	0.535	0.388	0.55	0.728	1.079	0.458	0.21	0.605	0.931	1
A-1426	510.041	418.076	385.1088	387.1149	151.0505	1.24E+04	1	1	Tier 3 zero-reaction											3	11	271	0.0303	1.143	0.643	0.761	1.188	1.128	1.309	0.722	0.861	0.707	1.161	0.688	0.876	0.761	0.5672	0.742	0.669	0.505	0.415	1.476	1.173	1.439	1.016	1.304	1.474	0.975	0.974
A-1427	510.233	418.249	432.146	434.1533	198.0877	3.49E+03	1	1	Tier 3 zero-reaction											1	8	222	0.2121	1.463	1.54	1.284	3.336	3.013	3.716	0.597	0.6075	0.5378	0.894	1.06	0.894	0.443	0.6066	0.5306	0.958	1.607	1.056	0.4946	1.327	1.132	1.228	1.226	1.24	1.112	1.232
A-1428	510.306	418.315	392.1177	394.1231	316.1188	4.81E+03	2	2	Tier 3 one-reaction											0	9	348	0.0303	1.193	1.19	1.212	0.681	0.383	0.443	0.485	0.507	0.454	0.3826	0.237	0.375	0.505	0.477	0.751	1.433	0.331	1.642	2.254	2.737	1.996	2.05	1.558	1.905	1.064	0.993
A-1429	510.846	418.801	421.2265	423.2327	187.1682	4.66E+03	1	1	Tier 3 zero-reaction											2	3	31	0	2.081	2.14	2.524	1.359	1.157	1.291	1.058	1.539	1.284	0.555	0.589	0.496	1.706	1.699	1.622	0.817	0.75	0.711	0.327	0.406	0.308	0.192	0.162	0.142	0.919	1.044
A-1430	511.032	418.969	462.2057	464.2123	228.1474	1.43E+04	1	1	Tier 3 zero-reaction											2	3	83	0	0.806	0.555	0.555	0.406	0.28	0.276	0.782	0.747	0.82	0.565	0.656	0.598	1.16	0.668	0.936	0.449	0.441	0.346	2.391	1.436	2.281	0.989	1.079	0.884	1.085	1.084
A-1431	511.273	419.186	327.6423	329.6491	187.168	1.03E+05	2	2	Tier 2						AN01117001	C01029	N8-Acetyl-spermidine	0.81	12.5				0	2.477	3.047	2.974	1.438	1.114	1.043	1.105	1.368	1.364	0.364	0.507	0.423	1.759	1.226	1.714	0.597	0.665	0.631	0.325	0.4	0.327	0.095	0.105	0.072	0.998	0.917
A-1432	511.994	419.836	393.1481	395.1547	159.0898	1.22E+05	1	1	Tier 3 zero-reaction											6	42	444	0	0.253	0.471	0.393	0.588	0.622	0.651	0.415	0.727	1.106	0.627	0.603	0.759	0.653	0.626	0.523	0.931	0.897	0.824	0.786	0.907	1.016	3.737	1.068	0.712	0.696	0.748
A-1433	512.085	419.918	407.1634	409.1699	173.1051	2.29E+04	1	1	Tier 3 zero-reaction											4	29	349	0	0.473	0.392	0.428	1.483	0.677	0.844	1.072	0.937	0.852	0.545	0.537	1.311	0.592	0.892	0.421	0.942	0.653	0.6	1.643	1.147	1.653	2.677	2.679	1.388	1.077	1.114
A-1434	512.086	419.919	372.1013	374.1072	138.0429	6.63E+03	1	1	Tier 3 zero-reaction											2	16	217	0	0.997	1.422	1.485	0.65	0.781	0.712	1.26	1.37	0.997	1.504	1.264	1.097	1.335	0.6	0.969	1.146	0.975	1.143	0.685	0.685	0.711	0.56	0.537	0.456	1.204	1.316
A-1436	512.388	420.191	387.0958	389.1025	306.0749	2.35E+04	2	2	Tier 2						BP02792002	C12136	Isomer 1 of (-)-Epigallocatechin	1.27	29.6				0.4242	0.2588	0.1068	0.1648	0.079	0.1435	0.481	3.893	2.631	3.716	0.444	0.432	0.391	3.501	2.802	3.935	0.682	0.336	0.627	0.2486	0.0313	0.1011	0.4056	0.1283	0.368	1.074	1.16
A-1437	512.448	420.245	319.6268	321.6335	171.1369	2.03E+04	2	2	Tier 3 only two-reaction											0	0	36	0.0606	0.541	0.638	0.526	0.078	0.085	0.092	1.754	3.591	1.918	0.045	0.055	0.045	4.154	2.049	3.374	0.06	0.089	0.105	0.928	0.923	0.756	0.0396	0.0369	0.038	0.866	0.906
A-1438	512.542	420.33	388.1691	390.1757	154.1108	1.26E+04	1	1	Tier 3 one-reaction											0	4	115	0.1515	0.631	0.649	0.698	0.126	0.096	0.0823	2.07	3.586	2.076	0.0711	0.078	0.0669	3.276	2.705	3.105	0.106	0.137	0.133	0.989	1.037	1.066	0.0671	0.0625	0.08	0.999	1.024
A-1439	512.689	420.462	336.0723	338.0775	204.0279	5.28E+04	2	2	Tier 3 one-reaction											0	12	156	0	0.764	0.474	1.111	0.66	0.259	0.245	0.528	0.438	0.851	1.032	0.215	1.068	1.237	0.565	0.621	0.605	0.791	0.424	1.666	0.927	0.553	1.002	1.371	0.42	1.097	0.771
A-1440	512.823	420.583	332.0587	334.0655	98.0004	9.69E+03	1	1	Tier 3 one-reaction											0	4	241	0	0.633	0.678	0.733	1.019	0.783	0.843	0.415	0.394	0.68	1.431	1.76	1.192	1.023	1.007	0.958	1.216	1.526	1.238	0.921	0.894	0.726	1.579	1.222	0.995	1.007	1.109
A-1441	512.856	420.613	348.0536	350.0605	113.9953	3.25E+03	1	1	Tier 3 one-reaction											0	5	166	0	0.825	0.869	1.334	0.832	1.743	1.1	0.75	0.554	0.701	1.274	1.069	1.127	1	0.878	1.16	1.401	1.289	1.655	1.055	1.463	0.85	1.26	0.941	0.705	1.07	1.232
A-1443	513.26	420.976	341.1116	343.1183	214.1065	3.13E+04	2	2	Tier 3 one-reaction											0	1	160	0	0.806	0.766	0.935	2.101	0.957	1.164	0.446	0.438	0.315	0.878	0.844	1.872	0.675	0.931	0.528	1.666	1.619	2.023	0.473	0.456	0.537	0.746	0.741	0.688	0.863	0.938
A-1444	513.263	420.979	315.0746	317.0808	162.0326	2.04E+04	2	2	Tier 3 zero-reaction											1	14	195	0.4848	0.9723	0.9273	1.1048	1.083	0.9412	0.5915	4.341	2.769	4.054	0.426	0.373	0.375	3.677	3.222	4.146	0.631	0.32	0.559	0.1319	0.1292	0.1364	0.1488	0.1384	0.1425	0.941	0.965
A-1445	513.299	421.012	399.1722	401.1785	330.2277	3.79E+03	2	2	Tier 3 one-reaction											0	5	91	0	0.992	0.407	0.615	0.498	0.571	0.491	1.099	1.355	1.363	0.584	0.472	0.701	2.278	1.127	1.393	0.715	0.58	0.671	1.787	0.895	1.384	0.744	0.841	0.75	1.269	1.103
A-1446	513.364	421.07	448.1655	450.1714	214.1072	4.77E+03	1	1	Tier 3 one-reaction											0	1	161	0	0.943	0.857	1.08	2.037	0.98	1.046	0.504	0.658	0.436	1.129	0.914	1.806	0.982	0.968	0.654	1.86	1.637	1.953	0.751	0.77	0.664	0.863	0.709	0.655	0.966	1.064
A-1447	513.445	421.143	299.5696	301.5763	131.0226	9.33E+04	2	2	Tier 3 zero-reaction											1	10	262	0	0.654	0.715	0.799	0.76	1.127	1.104	0.878	0.493	0.699	1.438	1.396	1.17	1.108	1.004	1.156	1.302	1.317	1.492	0.809	1.421	0.85	1.251	1.086	0.809	1.031	1.033
A-1448	513.609	421.291	300.5695	302.5761	133.0223	1.04E+04	2	2	Tier 3 only two-reaction											0	0	1	0	0.604	0.799	0.901	0.852	1.167	1.2	0.988	0.604	0.788	1.691	1.477	1.284	1.247	1.133	1.359	1.503	1.611	1.612	0.768	1.38	0.792	1.301	1.202	0.831	0.986	1.165
A-1449	513.847	421.506	396.6029	398.6101	162.5446	1.02E+04	1	1	Unidentified														0.2424	0.0403	0.0687	0.0568	0.0513	0.053	0.0499	4.136	3.044	4.205	0.515	0.449	0.423	3.772	3.001	3.739	0.735	0.472	0.564	0.151	0.201	0.1938	0.095	0.0783	0.1313	1.214	1.14
A-1451	514.028	421.668	310.0849	312.091	152.0532	1.20E+04	2	2	Tier 3 only two-reaction											0	0	5	0	1.382	1.42	1.514	0.642	0.854	0.717	1.274	1.534	0.652	1.477	1.169	1.355	1.391	0.491	1.003	1.293	0.962	1.104	0.751	0.714	0.814	0.135	0.166	0.149	1.04	1.053
A-1452	514.091	421.725	309.0851	311.0915	150.0535	1.02E+05	2	2	Tier 3 zero-reaction											10	64	778	0	1.149	1.329	1.388	0.633	0.697	0.679	1.195	1.479	0.69	1.431	0.942	1.279	1.428	0.512	0.871	1.137	0.828	1.022	0.724	0.587	0.839	0.162	0.25	0.216	0.974	1.008
A-1453	514.119	421.751	271.0823	273.0892	74.048	9.09E+03	2	2	Tier 3 one-reaction											0	4	202	0	1.088	0.762	0.796	0.683	0.783	0.62	1.976	2.115	1.548	0.543	0.793	0.9	1.572	1.774	1.628	1.226	0.517	0.954	1.282	1.243	1.313	0.971	1.403	1.097	1.281	1.114
A-1455	514.163	421.791	363.1612	365.1678	258.2058	9.77E+03	2	2	Tier 3 only two-reaction											0	0	22	0	0.812	0.716	0.585	0.29	0.455	0.327	1.724	1.299	1.6	0.399	0.307	0.453	2.534	1.352	1.96	0.505	0.323	0.451	1.651	0.965	1.051	0.796	1.042	0.769	0.967	0.916
A-1456	514.339	421.949	340.6502	342.6571	213.1837	4.27E+03	2	2	Tier 3 only two-reaction											0	0	14	0.0303	1.087	0.703	0.709	0.292	0.246	0.405	1.906	1.392	1.995	0.261	0.147	0.376	2.666	1.646	2.456	0.581	0.1722	0.577	1.77	1.137	1.132	0.899	0.874	0.733	1.107	1.154
A-1457	514.603	422.187	356.6459	358.652	122.5876	1.59E+04	1	1	Unidentified														0	0.569	0.488	0.519	0.348	0.327	0.299	1.472	1.597	1.886	0.537	0.698	0.787	1.567	1.19	1.406	0.626	0.523	0.563	1.493	1.005	1.381	0.928	0.865	0.878	1.169	1.021
A-1458	515.43	422.932	442.0776	444.084	208.0193	7.97E+03	1	1	Tier 3 only two-reaction											0	0	15	0	0.804	0.82	0.955	0.892	0.953	1.04	0.778	0.754	0.935	1.03	1.097	0.779	0.782	0.824	0.698	1.039	1.194	1.031	0.943	1.008	0.894	0.828	1.047	0.999	1.114	1.167
A-1459	515.432	422.934	353.1114	355.1178	238.1062	5.27E+03	2	2	Tier 3 one-reaction											0	16	371	0	1.69	1.336	1.577	0.686	0.601	0.583	0.685	0.516	0.451	0.521	0.536	0.272	1.594	1.353	1.576	0.698	0.585	0.653	1.638	1.399	1.331	0.862	1.287	0.94	1.024	0.99
A-1460	515.511	423.005	339.0691	341.0749	210.0216	9.99E+03	2	2	Tier 3 one-reaction											0	7	147	0	1.408	1.046	1.019	1.412	2.689	1.158	0.899	0.899	1.056	1.722	1.316	1.186	1.096	1.265	0.781	1.009	1.565	1.197	1.813	1.316	1.599	1.047	1.48	1.751	1.38	1.181
A-1461	515.949	423.4	327.6248	329.6319	187.133	6.26E+03	2	2	Tier 3 one-reaction											0	3	75	0.2424	0.4917	0.3663	0.4895	0.3441	0.4493	0.2243	0.984	1.2849	1.2699	0.783	0.787	0.896	1.176	0.814	1.021	0.624	0.608	0.761	1.706	1.123	1.936	0.796	1.515	0.988	0.687	0.739
A-1464	516.93	424.284	396.1026	398.1101	324.0885	5.70E+04	2	2	Tier 3 one-reaction											0	4	123	0.6061	0.2171	0.3419	0.0329	0.242	0.0552	0.0416	2.139	1.845	2.336	0.3874	0.4752	0.204	1.979	1.798	2.082	0.7258	0.4326	0.407	0.0301	0.0295	0.0311	0.034	0.0316	0.1044	0.9	0.922
A-1465	517.914	425.17	377.0823	379.0887	286.048	5.47E+03	2	2	Tier 3 zero-reaction											2	15	346	0.2121	0.1992	0.8766	0.1947	0.639	1.235	0.968	1.666	1.509	1.819	1.094	0.785	0.677	1.177	1.59	1.633	0.632	0.756	0.51	0.1782	0.835	0.2304	0.512	0.428	1.215	0.828	0.886
A-1466	518.014	425.261	458.1092	460.116	448.1017	1.06E+04	2	2	Tier 2						BP04281001	C16409	Isomer 2 of Aureusidin 6-O-glucoside	1.27	3.6				0.3333	0.196	0.1535	0.1534	0.0521	0.2062	0.1944	1.24	1.212	1.363	1.399	1.41	1.1	1.691	1.011	1.512	1.181	1.606	1.06	0.1405	0.1376	0.1453	0.1585	0.1475	0.1518	1.009	0.971
A-1467	518.208	425.435	357.0903	359.0968	123.032	5.94E+03	1	1	Tier 3 zero-reaction											2	9	222	0	0.757	0.79	0.939	0.6	0.526	0.708	0.854	1.077	0.966	1.014	0.901	1.016	0.895	0.776	0.954	1.007	1.04	1.188	0.809	0.871	0.645	0.767	0.709	0.947	0.726	0.974
A-1469	518.546	425.74	520.1061	522.1124	286.0477	5.42E+03	1	1	Tier 2						BP02482003		Isomer 2 of 1,3,8-Trihydroxy-2-Methoxyanthraquinone	0.08	47.1				0.303	0.363	0.5199	0.5198	0.5414	0.6986	0.6586	1.548	1.547	1.934	1.263	1.313	1.04	1.639	1.352	1.617	1.203	1.097	1.073	0.3496	0.583	0.4922	0.5369	0.7315	0.5143	0.992	0.88
A-1470	518.593	425.782	477.1273	479.1334	486.138	4.81E+03	2	2	Tier 3 one-reaction											0	12	311	0.4848	0.1482	0.1449	0.1448	0.1508	0.1946	0.1835	2.482	2.561	2.891	0.88	1.298	0.646	2.585	2.069	2.436	0.704	0.6	0.677	0.1326	0.1299	0.1371	0.1496	0.1392	0.1433	0.999	1.1
A-1471	518.952	426.105	316.0917	318.0977	164.0668	8.20E+03	2	2	Tier 3 only two-reaction											0	0	6	0	2.462	0.362	0.414	0.355	1.282	0.304	0.504	0.752	0.669	1.077	1.653	1.682	0.453	0.827	0.623	0.552	1.162	0.412	1.677	0.642	0.655	0.836	0.532	4.195	0.998	0.926
A-1473	518.969	426.121	411.67	413.6754	355.2233	3.54E+03	2	2	Tier 3 one-reaction											0	1	80	0.1515	0.2019	0.1973	0.1973	0.2055	0.2651	0.25	1.238	1.27	0.655	0.27	0.247	0.586	0.941	1.001	0.932	0.493	0.232	0.412	2.073	1.384	1.511	1.178	1.55	1.539	0.755	0.68
A-1474	519.213	426.34	261.0692	263.0759	27.0109	4.81E+04	1	1	Tier 3 only two-reaction											0	0	180	0	0.248	0.296	0.37	0.66	0.609	0.569	0.508	0.655	0.591	1.231	1.094	0.947	0.716	0.993	0.601	1.28	1.554	1.223	1.129	1.138	1.217	1.67	1.216	0.779	1.081	1.108
A-1476	519.216	426.343	403.63	405.6365	339.1433	1.13E+04	2	2	Tier 3 one-reaction											0	12	374	0	0.947	1.142	1.024	0.255	0.418	0.371	0.925	1.299	1.965	0.243	0.298	0.491	1.937	1.427	1.835	0.648	0.49	0.661	1.023	0.826	0.965	0.991	1.185	1.282	0.969	1.561
A-1477	519.244	426.369	389.128	391.1345	155.0697	8.74E+05	1	1	Tier 1	AN00684000	HMDB0000177	Histidine	0.46	0									0	0.221	0.263	0.382	0.671	0.496	0.485	0.516	0.608	0.568	1.263	1.183	0.942	0.738	1.045	0.586	1.486	1.539	1.239	1.07	1.021	1.154	1.542	1.182	0.737	1.095	1.1
A-1478	519.542	426.638	315.0845	317.091	162.0524	1.69E+04	2	2	Tier 3 zero-reaction											5	77	620	0.2121	0.265	0.618	0.575	1.4291	1.2924	2.4112	1.2506	1.105	1.6801	1.23	1.072	1.152	0.9725	1.7974	1.283	1.128	2.311	0.871	0.335	0.377	0.286	0.266	0.446	0.171	0.719	0.583
A-1480	519.988	427.039	361.6196	363.6269	255.1226	5.00E+03	2	2	Tier 3 one-reaction											0	7	269	0	1.233	0.939	1.177	0.862	0.718	0.828	0.814	0.683	0.665	1.107	1.12	1.142	0.841	0.826	0.988	0.75	0.863	0.678	1.059	0.921	1.54	1.406	1.02	0.877	1.238	1.156
A-1481	520.006	427.055	370.0985	372.1042	136.0402	1.18E+04	1	1	Tier 3 only two-reaction											0	0	11	0.1818	0.388	0.331	0.323	0.836	0.662	0.611	0.721	0.608	0.711	4.396	3.2	1.784	0.597	0.553	0.582	0.519	0.711	0.468	0.816	1.224	1.544	0.4069	0.3787	0.3898	0.936	0.969
A-1482	520.074	427.117	396.1107	398.1141	324.1047	3.78E+04	2	2	Tier 3 one-reaction											0	31	496	0	0.316	0.347	0.305	0.129	0.158	0.164	2.095	1.89	1.596	0.87	1.024	0.868	1.321	1.483	1.472	1.046	1.243	0.846	0.276	0.599	0.354	0.508	0.482	0.533	1.01	0.909
A-1483	520.231	427.258	342.0956	344.1025	216.0745	4.03E+04	2	2	Tier 3 one-reaction											0	14	379	0	0.562	0.447	0.535	0.953	0.591	0.552	0.636	0.584	0.568	0.366	0.363	0.463	0.578	0.565	0.537	0.297	0.421	0.21	1.098	0.786	0.866	1.11	1.131	0.981	0.579	0.778
A-1484	520.271	427.294	319.1461	321.1537	85.0877	2.13E+04	1	1	Unidentified														0.2727	0.964	0.979	1.171	2.088	2.044	2.422	2.09	2.071	2.7	0.378	0.707	0.375	0.849	0.646	0.821	1.7	2.296	1.887	0.717	0.934	0.863	0.2073	3.2825	0.1985	1.106	1.037
A-1485	520.579	427.571	343.0963	345.1002	218.076	7.11E+03	2	2	Tier 3 only two-reaction											0	0	21	0.1212	0.671	0.631	0.578	1.053	0.704	0.655	0.586	0.832	0.735	1.326	1.2758	0.627	0.608	0.57	0.79	1.2185	1.1408	1.1523	1.119	0.697	0.886	1.38	1.537	1.296	0.865	0.844
A-1486	521.619	428.509	375.1487	377.1552	141.0904	2.31E+04	1	1	Tier 1	AN00518000	C00860	Histidinol	0.5	0.3									0	0.534	0.488	0.597	0.637	0.575	0.554	1.418	1.338	1.433	0.479	0.578	0.88	1.554	1.378	1.514	1.108	0.653	0.93	1.675	1.705	1.659	0.484	0.507	0.727	0.973	0.954
A-1487	521.66	428.546	396.1058	398.112	162.0475	2.79E+04	1	1	Tier 3 one-reaction											0	3	99	0.0909	0.329	0.342	0.467	0.129	0.172	0.249	2.306	1.733	1.793	0.535	0.594	0.613	1.869	1.478	1.949	0.894	0.636	0.579	0.223	0.215	0.3117	0.212	0.222	0.14	0.954	0.98
A-1488	521.665	428.55	304.6039	306.6103	70.5456	7.90E+03	1	1	Unidentified														0	0.502	0.548	0.571	0.587	0.643	0.683	1.63	1.419	1.467	0.552	0.483	0.97	1.583	1.21	1.846	1.184	0.794	1.024	1.602	1.729	1.681	0.454	0.453	0.742	1.099	0.948
A-1489	522.051	428.898	396.1107	398.1156	162.0524	2.17E+04	1	1	Tier 3 zero-reaction											5	77	620	0	0.35	0.393	0.338	0.155	0.167	0.171	2.095	1.89	1.596	1.153	1.023	1.124	1.506	1.483	1.472	1.163	1.258	0.829	0.325	0.612	0.389	0.492	0.407	0.513	1.01	0.888
A-1490	522.473	429.278	330.0921	332.0982	192.0675	1.50E+04	2	2	Tier 3 one-reaction											0	1	40	0	0.987	1.24	0.822	0.477	0.426	0.487	2.382	1.935	2.522	0.982	0.768	1.073	1.064	0.953	0.873	0.433	0.356	0.334	0.685	1.62	1.091	0.629	0.699	0.752	1.068	1.061
A-1491	523.217	429.948	318.5882	320.5949	169.0598	1.47E+04	2	2	Tier 3 one-reaction											0	10	138	0	0.777	0.812	0.636	0.496	0.612	0.531	1.214	1.079	1.962	1.569	2.251	1.636	1.38	1.094	1.29	1.224	1.98	1.645	0.806	0.527	0.776	0.351	0.448	0.546	1.211	1.241
A-1492	523.241	429.97	413.1534	415.1595	179.095	7.01E+03	1	1	Tier 2						AN01012000		Isomer 1 of 2(N)-Methyl-norsalsolinol	0.92	34.7				0	1.026	0.732	0.781	0.814	0.746	0.582	1.705	1.123	0.969	0.557	0.554	0.846	0.93	1.061	1.125	0.601	0.491	0.528	1.924	1.263	1.145	1.076	1.368	4.013	1.033	0.97
A-1493	523.361	430.078	303.0801	305.0867	69.0218	1.90E+05	1	1	Tier 3 one-reaction											0	3	161	0	0.565	0.432	0.49	1.058	0.863	0.815	0.531	0.635	0.482	0.933	0.911	0.793	0.645	0.971	0.669	1.444	1.401	1.453	1.029	1.335	1.475	1.007	1.03	1.351	0.872	0.818
A-1495	523.522	430.224	450.1113	452.1175	432.106	7.85E+03	2	2	Tier 2						BP04174001	C01460	Vitexin	0.29	11.7				0.0606	0.111	0.958	0.512	0.349	0.747	0.239	0.301	0.714	1.346	0.108	0.371	0.751	0.816	0.136	0.313	0.465	0.287	1.5849	3.063	2.581	2.179	6.752	2.832	2.193	1.157	1.06
A-1496	523.846	430.515	283.033	285.0399	48.9747	1.46E+04	1	1	Unidentified														0	0.709	0.993	1.044	0.748	0.98	1.128	0.721	1.118	0.934	1.06	1.074	0.617	0.939	0.755	0.806	1.202	1.129	1.137	0.612	0.93	0.756	1.051	0.786	0.972	0.805	0.842
A-1497	524.919	431.316	453.7802	455.7868	219.7218	7.88E+03	1	1	Unidentified														0.303	1.907	0.786	2.608	0.864	0.663	1.116	1.368	1.382	2.352	0.601	0.798	0.626	0.931	0.465	0.67	0.197	0.17	0.145	0.1147	0.1123	0.1186	0.1294	0.1204	0.1239	1.201	1.119
A-1498	524.99	431.362	307.0702	309.0773	146.0238	1.92E+04	2	2	Tier 3 one-reaction											0	1	83	0.0303	0.735	0.832	0.894	0.864	0.934	1.013	0.414	0.42	0.818	1.973	2.083	1.773	1.58	0.869	1.005	1.235	2.392	1.371	0.742	0.885	0.59	0.898	1.299	0.683	1.5944	1.095
A-1501	525.311	431.569	389.1189	391.1265	310.1211	1.37E+04	2	2	Tier 1	AN02849001	HMDB0028831	Glutamyl-Tyrosine	5.95	2									0.2121	0.41	0.3	0.413	0.2503	0.323	0.3045	0.61	0.715	0.858	0.2628	0.5623	0.633	1.134	0.736	0.955	0.3019	0.2827	0.2855	2.475	2.154	2.276	1.396	1.775	1.187	1.046	1.039
A-1502	525.5	431.691	258.0845	260.0908	48.0524	1.59E+04	2	2	Unidentified														0	0.97	0.291	0.417	0.474	0.541	0.446	0.465	0.88	0.434	0.438	0.379	0.204	1.44	1.638	2.649	0.3	0.153	0.742	0.998	0.986	3.097	0.253	2.394	0.777	0.994	0.914
A-1503	525.832	431.905	267.0382	269.0449	32.9798	1.02E+04	1	1	Unidentified														0	0.698	0.84	0.958	0.886	0.985	0.896	0.682	0.752	0.875	0.939	0.93	0.638	0.803	0.83	0.681	0.878	1.112	0.928	0.948	1.025	0.803	0.95	0.828	0.85	0.975	1.024
A-T541	527.37	432.9	370.1108	372.1172	136.0524	5.97E+03	1	1	Tier 2						BM00460015		4-Hydroxy-3-methylbenzaldehyde	2.51	0.8				0.0606	0.57	0.473	0.483	0.58	0.7485	0.7056	0.771	0.692	0.807	0.873	1.015	1.202	0.629	1.02	0.833	0.912	0.579	0.896	1.328	1.195	1.406	2.391	1.83	0.694	1.145	0.991
A-T694	527.37	432.9	402.1014	404.1072	168.0423	1.22E+04	1	1	Tier 1	BP00850000	HMDB0033129	Sodium dehydroacetic acid	1.51	9									0.2727	0.898	1.427	1.284	1.086	0.957	0.903	1.517	0.698	1.48	2.081	1.535	1.482	0.686	1.37	0.864	0.69	0.34	0.529	0.2318	0.227	0.2397	0.2615	0.2433	0.2505	1.045	0.996
A-1506	527.55	433.013	420.1119	422.1186	372.1072	1.61E+04	2	2	Tier 3 one-reaction											0	10	351	0.0303	0.399	0.198	0.355	0.505	0.082	0.906	2.542	1.302	2.426	3.393	2.435	1.945	1.369	2.186	1.563	0.892	0.513	0.677	0.065	0.301	0.307	0.492	0.456	0.258	1.059	1.272
A-1507	527.629	433.063	387.1372	389.1432	153.0789	7.85E+03	1	1	Tier 3 zero-reaction											3	26	367	0	2.876	3.774	4.03	2.312	1.829	1.756	0.324	0.259	0.298	0.429	0.224	0.271	0.281	0.205	0.294	0.194	0.182	0.167	0.537	0.754	0.599	0.561	0.393	0.507	0.99	0.817
A-1508	527.889	433.231	390.0649	392.0712	156.0066	7.59E+03	1	1	Tier 3 zero-reaction											1	7	172	0	0.726	0.704	0.735	1.116	0.984	1.085	0.609	0.713	1.061	2.214	2.417	1.731	1.241	1.302	1.117	1.655	1.474	1.365	0.746	0.876	0.662	0.829	1.156	0.907	1.127	1.033
A-T1725	527.94	433.26	382.11	384.1162	148.0524	1.85E+04	1	1	Tier 2						EF00596004	HMDB0031725	(E)-3-(2-Hydroxyphenyl)-2-propenal	1.18	0.5				0	0.672	0.66	0.669	0.364	0.451	0.352	0.928	0.908	1.154	0.531	0.681	0.6	1.146	1.009	1.027	0.465	0.607	0.494	2.449	1.767	2.164	1.392	1.494	1.359	1.141	1.14
A-1510	528.048	433.334	455.1647	457.1703	221.1064	1.29E+04	1	1	Tier 3 one-reaction											0	20	233	0.2424	0.592	0.5051	0.505	2.194	0.9017	1.147	0.785	0.71	0.5027	0.5522	0.709	0.872	0.4777	0.567	0.496	0.6343	0.5939	0.5999	1.401	1.312	1.444	2.715	2.665	1.493	1.178	1.112
A-1511	528.166	433.41	344.1012	346.1077	220.0858	8.28E+03	2	2	Tier 2						AN01585002	C00643	5-Hydroxy-L-tryptophan	1.59	30.5				0	0.608	0.849	0.65	0.808	0.669	0.714	0.748	0.931	1.807	1.024	0.781	0.761	0.824	0.64	0.78	0.738	0.922	0.784	1.797	1.209	1.435	2.165	1.784	0.997	0.965	1.139
A-1512	528.309	433.502	424.0691	426.0757	380.0216	3.72E+04	2	2	Tier 3 only two-reaction											0	0	83	0	0.588	0.63	0.647	1.121	0.956	1.077	0.595	0.637	1.052	2.014	2.419	1.769	1.074	1.178	1.047	1.468	1.586	1.382	0.653	0.849	0.738	0.784	1.034	0.881	1.022	1.174
A-1514	528.437	433.584	309.0845	311.0917	150.0524	7.48E+04	2	2	Tier 3 zero-reaction											10	58	592	0	0.849	0.807	0.77	0.507	0.505	0.462	1.1	1.092	0.805	1.813	1.794	1.615	1.462	0.844	1.131	1.634	1.679	1.557	0.565	0.604	0.731	0.27	0.399	0.351	1.056	1.039
A-1515	528.47	433.606	346.0656	348.0726	224.0145	1.50E+04	2	2	Tier 3 one-reaction											0	3	27	0	0.978	0.996	0.858	1.444	0.879	1.237	0.855	0.681	0.785	1.682	1.869	1.233	1.445	1.071	1.275	1.259	1.89	1.389	1.363	1.513	1.186	1.271	1.69	1.262	1.101	1.085
A-1516	528.48	433.612	327.6244	329.6313	187.1322	1.13E+04	2	2	Tier 3 one-reaction											0	3	75	0	0.524	0.365	0.489	0.361	0.37	0.247	1.103	1.077	1.136	0.896	1.249	0.868	1.833	1.076	1.499	0.864	0.709	0.708	1.9	1.351	1.193	0.95	0.971	1.075	0.915	1.074
A-1517	528.497	433.623	312.0617	314.0688	156.0067	5.84E+03	2	2	Tier 3 zero-reaction											1	5	171	0	0.629	0.676	0.637	1.099	1.143	1.369	0.544	0.69	0.926	1.988	2.19	1.779	1.397	1.051	1.016	1.437	1.509	1.135	0.661	0.75	0.541	1.472	0.984	0.872	0.989	1.354
A-1518	528.514	433.634	425.0695	427.0762	382.0224	9.03E+03	2	2	Tier 3 only two-reaction											0	0	57	0	0.659	0.74	0.688	1.066	1.035	1.17	0.759	0.716	1.001	2.196	2.467	1.842	1.239	1.159	1.291	1.908	1.751	1.623	0.776	1.029	0.853	0.907	1.222	0.869	1.204	1.147
A-1519	528.946	433.912	345.0579	347.0652	221.9991	6.61E+03	2	2	Tier 3 only two-reaction											0	0	43	0	0.597	0.585	0.585	0.694	0.7	0.702	0.475	0.478	0.592	0.66	0.681	0.659	0.71	0.686	0.634	0.735	0.79	0.87	0.599	0.636	0.614	0.687	0.69	0.846	0.638	0.54
A-1520	529	433.947	369.1017	371.1082	270.0867	1.79E+04	2	2	Tier 3 one-reaction											0	33	582	0	1.231	1.561	1.54	0.701	0.907	0.611	1.286	1.549	1.007	1.406	0.934	1.16	1.436	0.575	0.998	1.2	0.783	0.968	0.783	0.673	0.736	0.361	0.138	0.43	1.253	1.147
A-1521	529.03	433.967	316.0923	318.0989	164.0679	1.23E+04	2	2	Tier 3 zero-reaction											6	68	616	0.0303	2.634	0.271	0.544	0.205	1.453	0.417	0.497	0.853	0.881	1.715	2.117	2.283	0.3203	0.796	0.579	0.519	1.023	0.324	2.073	0.426	0.235	0.836	0.222	4.028	1.093	0.965
A-1522	529.101	434.013	375.1193	377.126	282.122	1.57E+04	2	2	Tier 1	AN02430001	HMDB0029115	Tyrosyl-Threonine	0.56	0.6									0	1.054	0.68	0.89	0.369	0.943	0.424	0.863	1.07	1.217	0.783	0.827	0.87	1.483	1.142	1.22	0.671	0.665	0.622	1.728	1.276	1.301	1.084	1.13	1.031	1.344	1.289
A-1524	529.234	434.098	317.1308	319.1385	83.0725	5.33E+03	1	1	Unidentified														0	1.033	0.83	0.9	0.779	0.998	1.1	1.346	1.257	1.454	0.987	1.025	1.013	1.294	1.363	1.399	1.167	1.113	1.09	1.577	1.277	1.37	1.221	1.285	1.144	1.308	1.418
A-1525	529.254	434.111	360.5882	362.5951	253.0597	7.25E+03	2	2	Tier 3 one-reaction											0	35	562	0.0606	1.355	1.497	1.436	0.623	0.602	0.544	1.2	1.462	1.267	1.29	1.096	1.358	1.362	0.593	1.018	0.986	0.767	0.956	0.801	0.735	0.811	0.7359	0.42	0.5366	1.059	1.158
A-1526	529.324	434.156	428.1155	430.1215	194.0572	4.67E+03	1	1	Tier 2						BP01216004		Isomer 1 of 6-Hydroxymellein	1.63	25.2				0.0303	0.675	0.606	0.683	0.458	0.625	0.691	1.107	1.029	1.036	1.954	1.827	1.582	1.101	0.962	1.054	2.089	2.148	1.447	0.369	0.737	0.42	0.5132	0.393	1.732	1.063	0.988
A-1527	529.393	434.201	337.0613	339.0673	206.0059	3.68E+03	2	2	Tier 3 one-reaction											0	2	77	0.0303	1.039	1.115	0.904	1.501	1.021	1.402	0.752	0.6876	0.761	1.372	1.363	1.31	1.429	1.152	1.189	1.329	1.565	1.233	1.311	1.241	1.342	1.135	1.872	1.078	1.168	1.155
A-1528	529.525	434.286	387.0956	389.1022	306.0745	1.78E+04	2	2	Tier 2						BP02792002	C12136	Isomer 2 of (-)-Epigallocatechin	0.69	15.5				0	0.121	0.141	0.06	0.059	0.049	0.051	3.965	3.796	2.797	0.416	0.336	0.515	1.994	2.627	2.073	1.127	0.251	0.61	0.659	0.028	0.036	0.156	0.03	0.923	0.901	1.029
A-1529	529.647	434.365	382.1088	384.1162	296.101	7.20E+03	2	2	Tier 1	AN02641000	HMDB0028765	Aspartyl-Tyrosine	0.25	3.6									0	1	1.091	0.945	0.665	0.638	0.727	0.917	1.062	1.261	0.727	0.956	0.873	1.212	1.232	1.324	0.98	0.739	0.62	2.215	1.729	1.969	1.462	1.408	1.299	1.183	1.208
A-1530	529.694	434.395	315.0747	317.0814	162.0327	1.24E+04	2	2	Tier 3 zero-reaction											1	14	195	0.2424	1.202	1.777	1.671	2.042	1.658	1.545	3.039	2.615	2.233	0.407	0.43	0.519	1.969	2.674	1.976	0.901	0.384	0.617	0.1246	0.5498	0.5804	0.3533	0.5891	0.6065	1.109	1.092
A-1532	530.083	434.646	298.112	300.1186	128.1073	1.76E+04	2	2	Tier 3 one-reaction											0	4	44	0	0.814	0.571	0.787	1.431	1.289	1.084	0.423	0.426	0.306	0.915	0.828	1.682	0.751	1.197	0.754	1.999	1.479	2.297	0.702	0.63	0.608	0.95	0.72	0.587	0.82	0.893
A-1533	530.318	434.798	345.1381	347.1446	111.0798	8.73E+04	1	1	Tier 3 zero-reaction											1	4	108	0	0.744	0.553	0.707	1.474	1.189	1.183	0.476	0.517	0.349	0.99	0.864	1.939	0.798	1.285	0.753	2.354	1.547	2.677	0.714	0.647	0.703	0.935	0.801	0.711	0.967	0.948
A-1534	530.337	434.81	405.1063	407.1129	342.0959	4.95E+04	2	2	Tier 2						BP03282001		1-O-Caffeoyl-beta-D-Glucose	0.88	16.4				0	0.229	0.551	0.286	0.488	0.318	0.336	4.18	4.132	3.384	0.509	0.386	0.633	2.087	3.045	2.106	1.033	0.958	0.595	0.461	0.229	0.599	0.842	0.223	0.655	1.055	1.054
A-1535	530.349	434.817	331.1111	333.1177	97.0528	1.89E+05	1	1	Tier 3 one-reaction											0	8	244	0	0.833	0.834	0.872	1.125	1.228	1.175	0.59	0.603	0.715	1.24	1.256	1.176	1.085	1.248	1.05	1.258	1.234	1.274	1.027	1.05	0.67	0.971	1.252	0.873	0.895	0.892
A-1536	530.411	434.857	276.0801	278.0868	42.0218	2.17E+05	1	1	Tier 3 one-reaction											0	3	196	0	0.708	0.559	0.681	1.381	1.089	1.091	0.46	0.489	0.314	0.958	0.764	1.826	0.711	1.14	0.647	2.091	1.593	2.412	0.706	0.63	0.629	0.936	0.713	0.645	0.904	0.938
A-1537	530.798	435.107	294.5779	296.5841	121.0391	3.71E+03	2	2	Tier 3 one-reaction											0	1	208	0	0.721	0.91	0.925	1.155	1.238	0.707	1.394	1.239	1.148	0.629	0.818	0.795	0.996	1.155	0.808	0.97	0.746	0.775	1.486	1.586	0.969	2.071	1.957	1.327	1.108	1.114
A-T1718	531.44	435.52	362.1048	364.1122	128.0473	4.20E+03	1	1	Tier 2						EF00371005	HMDB0031847	2-Ethyl-3,4-dihydroxyfuran	8.5	59.5				0.3333	1.101	1.147	1.16	1.38	0.9879	1.307	0.6498	1.238	0.7318	0.804	0.7382	0.8	1.022	0.8255	0.982	0.9234	0.8646	0.8733	1.157	1.971	1.506	0.7593	1.339	0.636	1.079	1.275
A-1538	531.6	435.624	572.1592	574.1649	338.1009	6.27E+03	1	1	Tier 3 one-reaction											0	5	179	0.2424	0.798	0.6889	0.6888	0.5428	4.5608	0.8727	0.569	0.329	0.604	2.121	2.393	2.17	0.683	0.443	0.645	2.631	2.742	2.13	0.228	0.827	0.8152	0.7114	0.662	0.6815	1.016	0.913
A-1539	531.617	435.634	392.0982	394.1062	316.0797	4.39E+03	2	2	Tier 3 one-reaction											0	8	270	0.0606	0.76	0.412	0.505	0.823	0.5793	0.8814	1.106	2.74	1.567	0.639	0.833	0.732	1.253	0.922	1.644	0.648	0.937	1.903	1.338	2.599	1.523	0.86	0.665	0.8	1.201	1.063
A-1541	531.813	435.761	379.1083	381.1138	290.0999	5.25E+03	2	2	Tier 3 one-reaction											0	7	318	0.1212	0.8777	2.51	3.516	0.179	4.848	0.714	1.584	1.95	1.648	1.24	0.943	0.834	2.909	2.566	3.29	0.745	0.662	0.804	1.8563	1.413	0.451	1.0427	1.926	1.0161	1.2	1.196
A-1542	532.238	436.035	396.1014	398.1076	324.0862	9.65E+04	2	2	Tier 3 one-reaction											0	8	266	0.303	0.0192	0.043	0.273	0.03	0.038	0.03	3.761	3.457	3.045	0.398	0.323	0.567	1.869	2.742	1.91	1.018	0.204	0.598	0.0172	0.0169	0.0178	0.0194	0.0181	0.0186	0.991	1.034
A-1543	532.452	436.173	338.0886	340.0939	208.0606	3.69E+03	2	2	Tier 3 zero-reaction											1	10	199	0	0.593	1.022	0.983	0.095	0.185	0.242	2.085	1.763	1.634	0.649	0.463	0.681	0.981	1.143	0.991	0.67	0.784	0.675	0.38	0.718	0.56	0.49	0.458	0.57	0.969	1
A-1544	533.193	436.651	319.1103	321.1177	85.052	6.93E+03	1	1	Tier 3 zero-reaction											1	16	304	0	0.972	1.052	1.329	0.466	0.546	0.859	0.408	0.591	0.534	0.599	0.468	0.251	0.74	0.591	0.741	0.631	0.544	0.595	1.073	1.374	1.488	1.183	1.045	1.383	0.949	1.009
A-T1727	533.47	436.83	385.1215	387.128	151.0633	9.39E+03	1	1	Tier 2						EF00638004	HMDB0029703	Methyl 2-aminobenzoic acid	1.3	50.1				0.1818	1.886	2.28	2.573	0.766	0.634	0.4808	0.523	0.4268	0.751	0.415	0.3811	0.369	0.879	0.496	0.771	0.4767	0.4463	0.4508	3.356	2.183	3.49	0.971	0.855	0.718	1.204	1.109
A-1547	533.639	436.938	363.6535	365.6601	259.1903	2.22E+04	2	2	Tier 1	AN02095001	HMDB0028934	Leucyl-Lysine	0.96	1.4									0	0.45	0.438	0.528	0.235	0.213	0.247	0.94	0.991	1.334	0.311	0.39	0.321	1.238	0.849	1.099	0.296	0.173	0.222	2.599	1.359	1.674	1.144	0.917	0.767	1.073	1.082
A-1548	533.644	436.941	394.1793	396.186	160.121	9.25E+03	1	1	Tier 3 zero-reaction											2	12	167	0	0.447	0.357	0.48	0.338	0.292	0.196	0.648	0.912	1.35	0.637	0.771	0.373	2.084	1.466	1.875	0.536	0.681	0.402	2.668	2.378	2.273	0.505	0.457	0.476	0.99	1.176
A-1549	533.646	436.943	330.0896	332.0965	192.0625	1.08E+04	2	2	Tier 3 zero-reaction											1	36	510	0	0.944	1.19	0.929	0.327	0.266	0.356	1.298	1.236	1.608	0.238	0.272	0.295	0.979	0.663	0.818	0.431	0.28	0.251	0.935	1.67	1.192	1.019	0.982	1.018	0.919	1.024
A-1551	533.743	437.005	314.1189	316.1255	160.1212	2.61E+05	2	2	Tier 2						AN00744000	C02728	N(6)-Methyllysine	0.1	23.5				0	0.343	0.27	0.499	0.277	0.158	0.187	0.573	0.742	1.39	0.542	0.627	0.294	1.995	1.499	2.142	0.402	0.624	0.369	2.518	2.688	2.341	0.452	0.461	0.364	1.053	1.05
A-1552	533.805	437.045	486.1565	488.1643	252.0982	1.09E+04	1	1	Tier 3 one-reaction											0	15	351	0.5455	0.701	0.955	0.912	5.097	4.637	5.288	0.4983	0.634	0.5612	0.6165	0.566	0.5804	0.5333	0.633	0.5537	0.7081	0.663	0.8371	0.5162	0.5056	1.1675	0.5822	0.5418	0.5577	1.019	0.915
A-1553	534.545	437.522	432.1588	434.1654	198.1004	1.49E+04	1	1	Tier 3 one-reaction											0	10	279	0	0.817	0.565	0.676	0.377	0.547	0.48	0.767	0.913	0.497	0.488	0.558	0.776	1.048	0.824	0.823	0.381	0.464	0.466	1.55	1.339	1.339	0.857	1.268	1.281	0.882	0.863
A-1554	535.179	437.931	412.1615	414.1683	356.2063	6.02E+03	2	2	Tier 3 one-reaction											0	1	52	0	1.449	0.34	0.54	0.307	1.176	1.03	2.65	1.948	1.631	1.383	0.673	2.969	1.773	1.441	2.897	2.177	2.361	2.281	3.677	2.191	2.361	1.971	2.705	3.74	1.418	1.584
A-1555	535.263	437.985	478.2117	480.2173	244.1534	2.26E+04	1	1	Tier 3 one-reaction											0	3	47	0.2727	0.2219	0.2169	0.2169	0.2258	0.2914	0.2748	1.848	1.577	1.723	0.296	0.2178	0.595	1.394	1.203	1.405	0.713	0.2551	0.642	2.777	1.845	1.827	1.881	2.519	2.358	1.286	1.262
A-1556	535.298	438.008	477.7094	479.716	243.6511	4.22E+04	1	1	Unidentified														0.1212	0.1514	0.148	0.148	0.1541	0.1989	0.1875	1.724	1.583	1.504	0.202	0.182	0.598	1.188	1.183	1.32	0.478	0.244	0.412	2.527	1.729	1.881	1.849	2.316	2.241	1.006	0.967
A-1559	536.303	438.656	303.0801	305.0866	69.0217	5.83E+05	1	1	Tier 3 one-reaction											0	3	161	0	1.896	1.664	1.61	1.612	1.652	1.821	1.41	1.005	0.777	1.142	0.971	0.839	0.896	1.281	1.097	1.143	1.161	1.386	1.041	1.401	1.078	1.117	1.376	1.209	1.118	1.157
A-1560	536.331	438.674	398.1635	400.1703	328.2103	3.40E+03	2	2	Tier 3 only two-reaction											0	0	77	0	1.292	0.834	0.699	0.744	0.897	0.927	1.061	1.127	1.143	0.695	0.701	0.703	2.298	1.403	1.584	1.432	0.788	0.939	2.003	1.331	1.939	1.197	1.669	1.32	1.134	1.19
A-1561	536.698	438.911	420.1117	422.1179	372.1067	1.68E+04	2	2	Tier 3 one-reaction											0	10	354	0	0.12	0.202	0.467	0.507	0.085	0.906	2.562	1.447	2.361	3.287	2.458	2.057	1.327	2.431	1.401	0.938	0.334	0.72	0.143	0.272	0.237	0.386	0.368	0.107	1.23	1.25
A-1562	536.734	438.934	377.0982	379.1042	286.0797	6.05E+03	2	2	Tier 3 one-reaction											0	23	402	0.0909	0.64	0.851	0.71	0.37	0.563	0.569	0.605	0.885	0.36	1.186	0.817	0.84	0.74	0.303	0.604	0.724	0.573	0.822	0.47	0.592	0.632	0.3656	0.2784	0.6656	0.651	0.923
A-1563	537.106	439.174	357.0934	359.1003	246.0702	7.52E+03	2	2	Tier 3 only two-reaction											0	0	28	0	0.668	0.495	0.694	0.575	0.692	0.61	0.534	0.619	0.686	1.152	1.34	0.877	0.745	0.555	0.671	0.767	1.131	0.717	1.216	0.952	1.115	0.981	1.095	1.256	0.921	0.943
A-1565	537.377	439.348	341.6402	343.6467	215.1638	9.14E+03	2	2	Tier 3 one-reaction											0	5	38	0	0.802	1.564	1.441	0.27	0.176	0.233	1.012	0.939	1.307	0.165	0.203	0.229	1.108	1.003	1.135	0.301	0.244	0.399	2.026	1.891	1.268	1.02	0.986	0.663	1.152	0.944
A-1566	537.436	439.386	392.1169	394.1234	316.1171	9.24E+03	2	2	Tier 3 one-reaction											0	9	297	0	0.222	0.334	0.459	0.715	0.592	0.734	1.874	2.208	1.775	1.063	1.138	1.111	2.765	2.098	3.43	1.912	1.539	1.746	0.375	1.172	0.858	0.639	1.246	0.699	1.163	1.192
A-1567	537.512	439.435	396.6027	398.6092	162.5443	1.40E+04	1	1	Unidentified														0.0909	0.175	0.06	0.175	0.164	0.295	3.0637	4.717	4.155	3.791	0.494	0.508	0.672	2.367	3.389	2.349	1.203	0.295	0.695	0.043	0.5399	0.064	0.1957	0.032	0.322	1.143	1.189
A-1568	537.676	439.541	355.6381	357.6447	121.5798	1.33E+04	1	1	Unidentified														0	0.684	0.342	0.45	0.255	0.308	0.238	2.076	1.861	2.628	0.707	0.626	1.072	1.84	1.329	1.637	0.745	0.532	0.665	1.206	0.741	1.288	0.583	0.737	0.71	1.019	1.151
A-1570	538.308	439.948	379.169	381.1757	145.1106	2.17E+04	1	1	Tier 3 zero-reaction											1	19	299	0	1.014	0.564	0.671	0.596	0.413	0.431	1.618	0.928	0.976	0.497	0.396	0.76	1.084	1.107	1.33	0.477	0.373	0.412	2.171	1.294	0.982	0.925	1.611	1.325	0.976	0.98
A-1573	538.493	440.068	324.0798	326.0865	180.043	1.45E+05	2	2	Tier 3 zero-reaction											7	39	334	0.3636	2.35	3.975	3.923	5.547	3.868	3.725	0.575	0.484	0.727	0.397	0.558	0.354	0.0244	0.029	0.0254	0.471	0.414	0.459	0.0237	0.0232	0.0245	0.0267	0.0248	0.0256	1.145	1.193
A-1575	538.555	440.107	346.0747	348.0813	112.0164	1.89E+06	1	1	Tier 3 zero-reaction											2	8	299	0	0.855	0.789	0.759	0.782	0.617	0.639	1.112	0.876	0.903	1.331	1.33	0.942	1.166	1.003	1.266	0.9	1.1	1.011	0.798	1.264	0.907	0.951	1.119	1.097	1.025	1.009
A-1576	538.559	440.11	368.1079	370.1137	134.0495	1.34E+04	1	1	Tier 3 only two-reaction											0	0	16	0	5.863	1.775	2.796	2.203	3.154	7.05	1.806	1.639	1.407	2.352	1.817	1.77	1.439	2.004	1.75	2.216	2.533	1.443	1.314	1.351	0.668	0.622	1.103	1.672	2.091	1.905
A-1577	538.651	440.17	315.0747	317.0811	162.0328	1.97E+05	2	2	Tier 3 zero-reaction											1	14	197	0.2424	1.874	2.672	2.491	3.293	2.609	2.404	2.188	1.873	1.704	0.41	0.457	0.489	1.158	1.768	1.153	0.789	0.467	0.588	0.1246	0.3897	0.4114	0.3533	0.4176	0.4299	1.172	1.168
A-1578	538.758	440.238	387.0954	389.1029	306.0741	3.73E+03	2	2	Tier 2						BP02792002	C12136	Isomer 3 of (-)-Epigallocatechin	0.2	9.6				0	0.051	0.203	0.06	0.053	0.237	0.048	3.36	3.583	2.644	0.449	0.354	0.532	1.937	2.493	1.903	1.036	0.29	0.605	0.659	0.02	0.036	0.156	0.03	0.923	0.878	0.942
A-1580	538.935	440.353	528.1541	530.1598	294.0958	1.17E+04	1	1	Tier 3 one-reaction											0	32	516	0.6667	2.239	3.071	3.378	3.403	3.075	3.046	0.6097	0.7757	0.6866	0.7543	0.6926	0.7101	0.6525	0.7745	0.6775	0.8664	0.8112	0.8194	0.6315	0.6186	0.653	0.7124	0.6629	0.6824	0.939	0.974
A-1581	539.041	440.421	652.2205	654.2266	418.1622	1.02E+04	1	1	Tier 3 one-reaction											0	10	378	0.6667	2.233	2.953	2.914	3.506	3.435	2.95	0.5668	0.7211	0.6383	0.7012	0.6438	0.6601	0.6066	0.72	0.6298	0.8054	0.7541	0.7617	0.5871	0.575	0.6071	0.6623	0.6162	0.6344	1.025	0.905
A-1584	539.679	440.832	396.1009	398.1071	324.0852	9.50E+04	2	2	Tier 3 one-reaction											0	6	220	0.303	0.0272	0.043	0.273	0.033	0.045	0.035	3.752	3.233	3.042	0.421	0.348	0.557	1.858	2.687	1.873	1.072	0.192	0.608	0.0244	0.0239	0.0252	0.0275	0.0256	0.0263	1.012	1.053
A-1585	540.182	441.157	298.088	300.0947	128.0593	1.76E+07	2	2	Tier 3 zero-reaction											1	16	276	0	0.69	0.512	0.531	2.135	1.914	1.883	0.671	0.841	0.514	0.93	0.819	0.959	0.727	1.232	0.8	2.143	1.896	2.115	0.141	0.319	0.208	0.254	0.268	0.357	0.813	0.809
A-1586	540.21	441.174	362.1169	364.1237	128.0586	1.06E+05	1	1	Tier 3 zero-reaction											1	16	273	0	0.772	0.603	0.579	2.139	1.946	1.834	0.729	0.913	0.568	0.971	0.893	1.012	0.823	1.377	0.855	2.215	1.844	2.051	0.181	0.392	0.246	0.331	0.331	0.429	0.846	0.903
A-1587	540.335	441.255	368.0569	370.0634	133.9985	1.33E+04	1	1	Tier 3 only two-reaction											0	0	38	0	0.794	0.805	0.824	0.843	0.622	0.75	1.108	0.839	0.915	1.29	1.273	0.976	1.051	1.019	1.232	0.926	1.157	1.002	0.809	1.069	0.956	0.846	1.018	1.038	0.965	1.06
A-1588	540.583	441.415	329.5984	331.605	191.0801	4.88E+04	2	2	Tier 3 one-reaction											0	32	644	0	0.343	0.325	0.328	0.238	0.25	0.197	0.801	0.821	0.703	2.34	2.603	2.198	1.489	0.843	1.124	2.021	1.894	1.983	0.398	0.53	0.553	0.183	0.293	0.222	0.997	0.982
A-1589	540.586	441.417	363.6538	365.6605	259.1909	6.75E+04	2	2	Tier 1	AN02095002	HMDB0028954	Lysyl-Isoleucine	1.87	0									0	0.524	0.449	0.597	0.254	0.235	0.289	0.869	0.908	1.304	0.342	0.417	0.443	1.226	0.842	1.021	0.309	0.241	0.253	2.314	1.207	1.558	1.083	0.968	0.86	1.082	1.08
A-1590	540.601	441.427	330.5966	332.6032	193.0765	7.48E+03	2	2	Tier 3 one-reaction											0	7	187	0	0.551	0.584	0.487	0.302	0.263	0.541	1.284	1.223	1.369	1.832	2.073	1.791	1.47	0.857	1.111	1.803	1.891	1.379	0.79	1.141	1.011	0.395	0.563	0.549	1.074	1.05
A-1591	541.04	441.709	317.0618	319.0687	166.007	9.59E+03	2	2	Tier 3 one-reaction											0	1	26	0.1515	0.807	0.525	0.691	2.202	1.652	1.576	0.65	0.737	0.5502	1.109	0.766	0.93	0.581	1.253	0.787	2.105	2.012	1.575	0.156	0.339	0.235	0.5709	0.286	0.338	0.877	0.818
A-1592	541.914	442.273	353.6045	355.611	239.0922	8.77E+03	2	2	Tier 3 one-reaction											0	34	476	0	0.486	0.4	0.406	1.013	0.793	0.678	0.56	0.627	0.524	0.988	1.282	1.171	1.147	0.982	1.093	0.798	1.016	0.785	0.686	0.714	0.386	0.765	0.545	0.708	0.898	0.871
A-1593	541.943	442.292	307.0664	309.0732	146.0162	2.69E+04	2	2	Tier 3 only two-reaction											0	0	63	0	0.114	0.117	0.103	0.077	0.076	0.062	1.397	3.123	2.317	0.368	0.343	0.308	2.646	1.899	3.05	0.264	0.252	0.324	1.584	1.8	1.802	0.277	0.471	0.224	0.877	0.902
A-1594	542.49	442.644	308.0661	310.0726	148.0155	4.81E+03	2	2	Tier 3 one-reaction											0	4	129	0.0909	0.25	0.1206	0.2089	0.135	0.203	0.1528	1.505	3.649	2.42	0.636	0.471	0.381	2.158	1.902	3.031	0.583	0.268	0.65	1.48	1.946	1.87	0.406	0.556	0.379	0.988	1.19
A-1595	542.605	442.719	444.4366	446.4432	210.3782	1.05E+04	1	1	Unidentified														0.5152	0.0649	0.0634	0.0634	0.066	0.0852	0.0803	2.593	2.175	6.78	0.677	0.798	0.873	1.505	1.159	1.468	0.128	0.0746	0.094	0.0581	0.0569	0.06	0.0655	0.0609	0.0627	1.344	1.414
A-1596	542.64	442.741	356.1429	358.1497	122.0845	1.26E+04	1	1	Tier 3 only two-reaction											0	0	126	0	0.911	1.193	1.366	0.893	1.347	1.245	0.932	1.221	1.052	1.186	1.12	0.931	0.973	1.226	1.019	1.331	1.364	1.201	0.754	0.924	0.815	0.766	0.83	0.961	1.087	1.069
A-1597	543.123	443.052	453.7803	455.7872	219.722	9.64E+03	1	1	Unidentified														0.3333	2.112	1.146	4.179	1.15	0.69	1.142	1.19	0.977	1.753	0.537	0.737	0.562	0.142	0.093	0.095	0.122	0.237	0.164	0.071	0.0695	0.0734	0.0801	0.0745	0.0767	1.132	1.086
A-1598	543.317	443.177	406.6026	408.6092	345.0885	2.83E+04	2	2	Tier 3 one-reaction											0	4	95	0	0.44	0.608	0.565	0.042	0.042	0.041	1.654	2.65	3.139	0.091	0.095	0.068	3.44	1.769	2.838	0.117	0.093	0.107	0.657	0.614	0.597	0.308	0.271	0.2	1.089	1.187
A-1599	543.446	443.261	338.0878	340.0946	208.0589	3.42E+04	2	2	Tier 3 zero-reaction											1	49	625	0	0.522	1.24	1.422	0.084	0.146	0.226	1.886	1.858	1.771	0.488	0.319	0.435	0.844	0.871	0.895	0.369	0.785	0.326	0.297	0.653	0.482	0.526	0.389	0.608	1.043	1.14
A-1602	544.503	443.942	330.09	332.0968	192.0633	2.23E+04	2	2	Tier 3 zero-reaction											1	38	662	0	0.918	1.187	0.991	0.279	0.305	0.378	1.282	1.273	1.402	0.341	0.384	0.366	0.871	0.671	0.734	0.302	0.204	0.308	0.806	1.44	1.339	0.893	0.786	0.85	0.823	0.816
A-1603	544.575	443.988	335.1059	337.1126	202.0951	2.41E+04	2	2	Tier 3 one-reaction											0	19	392	0	0.407	0.462	0.389	1.064	0.647	0.621	0.89	0.867	0.737	0.594	0.568	0.901	0.715	0.914	0.594	0.632	0.373	0.501	1.041	0.966	1.108	2.173	1.438	1.253	1.069	1.022
A-1604	544.928	444.216	319.1106	321.1168	85.0523	6.36E+03	1	1	Tier 3 zero-reaction											1	16	304	0	1.075	1.073	1.334	0.595	0.901	0.922	0.543	0.654	0.553	0.655	0.526	0.413	0.798	0.673	0.756	0.74	0.676	0.728	0.983	1.38	1.545	1.196	1.172	1.31	0.958	1.112
A-1605	545.085	444.318	325.1109	327.1174	182.1051	3.67E+03	2	2	Tier 3 one-reaction											0	16	245	0	0.831	1.158	1.144	0.452	0.5	0.753	0.687	1.29	0.94	0.708	0.539	0.404	1.26	0.848	0.804	0.557	0.798	0.729	3.55	4.193	3.674	2.656	2.111	2.381	1.131	1.549
A-1606	545.197	444.39	353.1062	355.1128	238.0958	1.96E+04	2	2	Tier 1	AN01801001	HMDB0029105	Tyrosyl-Glycine	0.66	0.2									0	0.366	0.339	0.487	0.219	0.295	0.586	0.965	0.677	1.078	1.085	1.177	1.123	1.155	0.997	0.943	0.789	0.845	0.65	1.096	0.693	0.826	0.741	0.606	0.794	0.925	1.028
A-1607	545.389	444.513	421.1792	423.1856	187.1209	4.30E+04	1	1	Tier 3 one-reaction											0	22	261	0	0.385	0.338	0.398	1.25	0.594	0.613	0.795	0.786	0.699	0.965	0.928	1.408	0.682	0.742	0.52	0.712	0.399	0.6	1.649	1.564	1.737	2.731	2.63	1.515	1.151	1.138
A-1608	546.073	444.954	417.0612	419.0681	183.0029	4.76E+03	1	1	Tier 3 only two-reaction											0	0	55	0	1.267	1.328	0.969	1.278	0.94	1.024	0.94	0.929	0.915	1.272	1.307	1.055	1.604	1.277	1.189	1.226	1.428	1.412	0.473	0.682	0.612	0.74	0.748	1.013	1.112	1.043
A-1609	546.28	445.088	345.0949	347.1015	222.0731	1.72E+04	2	2	Tier 3 zero-reaction											1	53	684	0	1.048	1.485	1.316	0.464	0.535	0.486	2.408	2.136	2.184	0.46	0.512	0.552	1.179	1.213	0.889	0.583	0.519	0.489	0.712	1.008	0.665	0.652	0.917	0.737	0.935	1.074
A-1610	546.306	445.105	264.0925	266.0991	60.0684	1.06E+04	2	2	Tier 3 one-reaction											0	2	107	0	1.127	1.055	1.131	0.873	0.963	0.798	0.809	0.953	1.125	0.881	0.863	0.829	0.902	1.101	0.863	0.79	0.9	0.935	1.357	1.696	1.502	1.366	1.092	1.134	1.084	1.145
A-1611	546.336	445.124	378.0837	380.0902	144.0254	7.18E+03	1	1	Tier 3 one-reaction											0	1	40	0	0.865	0.988	1.194	0.923	0.847	0.712	0.808	0.851	1.037	0.649	0.615	0.575	0.773	0.793	0.8	0.687	0.513	0.578	0.966	0.96	0.945	1.1	0.972	0.991	1.109	0.906
A-1612	546.546	445.259	271.5743	273.581	75.032	1.02E+04	2	2	Tier 3 zero-reaction											1	21	435	0	1.177	0.887	0.926	2.471	1.653	2.062	1.167	1.552	0.935	0.793	0.845	1.956	1.044	2.104	1.202	2.205	1.166	1.914	0.401	0.352	0.408	0.489	0.467	0.56	1.317	1.127
A-T67	546.71	445.37	355.1473	357.1525	121.0891	1.32E+04	1	1	Tier 1	AN00307000	HMDB0012275	2-Phenylethylamine	0.32	0.1									0.3636	0.54	0.615	0.838	0.586	0.463	0.51	0.881	0.91	0.862	2.079	2.897	1.395	1.089	0.946	1.07	1.808	2.232	2.148	0.3059	0.2996	0.3163	0.3451	0.3211	0.3305	0.884	0.936
A-1613	547.435	445.832	417.0613	419.0677	366.0059	6.65E+03	2	2	Tier 3 one-reaction											0	4	59	0	1.267	1.328	0.969	1.278	0.94	1.024	0.94	0.929	0.915	1.272	1.307	1.055	1.604	1.277	1.189	1.226	1.428	1.412	0.473	0.682	0.612	0.74	0.748	1.013	1.126	1.043
A-1614	548.407	446.459	317.1315	319.1382	83.0732	6.60E+03	1	1	Tier 3 one-reaction											0	2	188	0	1.017	0.845	0.935	0.877	1.04	0.971	0.962	1.116	1.125	0.945	0.858	1.097	1.155	1.213	1.107	1.09	1.015	1.089	1.517	1.267	1.28	1.142	1.076	1.139	1.2	1.138
A-1615	548.492	446.514	262.0533	264.0601	27.9949	6.61E+03	1	1	Tier 3 zero-reaction											1	4	251	0	0.638	0.809	0.779	0.619	0.914	0.888	0.724	0.893	0.995	1.064	1.149	0.736	0.824	0.79	0.751	0.895	1.096	0.785	0.945	1.065	0.884	0.83	0.898	1.017	0.82	0.896
A-1616	548.732	446.669	476.2218	478.2277	242.1635	4.97E+03	1	1	Tier 3 one-reaction											0	4	62	0	0.6	0.575	0.479	0.259	0.435	0.311	0.719	1.036	0.779	0.476	0.481	0.418	1.137	0.611	0.93	0.295	0.274	0.281	2.696	1.524	2.351	1.408	1.564	1.115	0.972	0.961
A-T273	548.74	446.67	318.1007	320.1101	168.0899	8.74E+03	2	2	Tier 1	AN00863000	HMDB0001431	Pyridoxamine	7.09	3.4									0.3939	1.601	1.569	1.779	1.476	1.2574	1.1855	1.255	1.0523	0.9314	1.0232	0.9395	0.9633	1.63	1.0506	1.332	1.54	1.1004	1.1115	0.8567	1.449	1.7	1.417	1.459	1.648	1.732	2.02
A-1617	548.816	446.723	315.0842	317.0906	162.0518	1.70E+04	2	2	Tier 3 zero-reaction											5	76	618	0.0303	0.356	0.506	0.37	0.3009	0.392	0.366	1.741	1.577	1.267	0.697	0.54	0.697	1.166	1.111	1.223	0.899	0.65	0.786	0.394	0.813	0.556	0.579	0.532	0.485	0.635	0.738
A-1618	548.95	446.809	403.1082	405.1141	338.0997	4.22E+03	2	2	Tier 3 one-reaction											0	5	260	0.2121	0.717	1.306	1.535	0.5804	1.0518	1.3374	1.286	1.261	1.198	1.348	1.55	1.02	1.318	1.019	1.56	1.362	1.839	1.442	0.16	0.291	0.2453	0.2677	0.2491	0.4265	0.999	0.877
A-1620	549.069	446.886	316.0922	318.1	164.0677	1.39E+04	2	2	Tier 3 zero-reaction											6	68	616	0	1.356	0.405	0.341	0.178	0.825	0.162	0.648	0.601	0.601	1.129	1.34	1.744	0.209	0.837	0.508	0.505	0.727	0.257	1.071	0.423	0.331	0.102	0.254	2.497	0.682	0.781
A-1621	549.323	447.049	380.6455	382.6522	293.1743	8.77E+03	2	2	Tier 1	AN02595000	HMDB0028958	Lysyl-Phenylalanine	0.51	0.2									0	0.505	0.552	0.527	0.238	0.314	0.381	0.924	0.831	1.151	0.433	0.275	0.479	1.087	0.785	0.897	0.388	0.327	0.308	3.047	1.387	1.563	1.039	1.074	1.035	1.244	1.124
A-1622	549.666	447.271	458.1098	460.1163	448.1029	5.62E+03	2	2	Tier 2						BP04281003	C01750	Quercitrin	2.6	7.4				0.2424	0.211	0.2578	0.2062	0.2066	0.2771	0.2612	0.749	0.708	0.733	1.843	2.009	1.901	1.091	0.487	0.78	1.747	3.048	1.387	0.1888	0.292	0.1952	0.213	0.1982	0.204	0.973	1.033
A-1623	549.711	447.3	359.0553	361.0621	249.994	2.50E+03	2	2	Tier 3 only two-reaction											0	0	29	0	1.674	1.259	1.395	1.631	1.485	1.416	0.42	0.749	0.639	0.973	1.035	0.803	1.234	1.211	1.085	1.25	1.059	1.15	1.137	0.82	0.745	0.957	1.089	1.135	0.91	0.972
A-1624	549.96	447.46	336.0875	338.0925	204.0583	4.87E+03	2	2	Tier 3 one-reaction											0	3	151	0	0.958	1.027	1.425	1.387	1.094	1.055	0.394	0.735	0.597	0.638	0.655	0.646	0.563	0.577	0.52	0.597	0.632	0.696	1.226	0.832	0.804	0.648	0.907	0.829	0.83	0.914
A-1626	550.077	447.535	396.1093	398.117	162.051	1.99E+04	1	1	Tier 3 only two-reaction											0	0	11	0	0.222	0.3	0.278	0.223	0.134	0.19	1.067	0.887	0.75	1.506	1.595	1.432	0.938	0.789	0.965	1.396	2.251	1.044	0.432	0.605	0.383	0.635	0.712	0.727	1.012	1.035
A-1627	550.77	447.983	363.6531	365.6599	259.1896	1.08E+05	2	2	Tier 1	AN02095003	HMDB0028955	Lysyl-Leucine/Leucyl-Lysine	0.03	3									0	1.035	0.925	0.987	0.502	0.514	0.435	0.631	0.783	1.195	0.429	0.462	0.654	1.237	0.823	0.895	0.428	0.407	0.373	1.729	1.059	1.242	0.962	0.977	0.929	1.108	1.187
A-1628	551.291	448.318	387.1062	389.1116	306.0957	4.13E+03	2	2	Tier 3 one-reaction											0	14	361	0.0303	2.646	2.793	2.664	0.799	0.953	1.009	1.554	1.289	0.6757	1.356	0.745	0.555	1.553	1.331	1.102	0.892	0.893	0.52	0.384	1.511	0.838	1.38	0.819	1.276	1.254	1.023
A-1629	552.408	449.039	391.5977	393.6041	315.0788	5.13E+03	2	2	Tier 3 one-reaction											0	6	213	0	1.086	1.829	1.284	0.495	0.404	0.408	1.125	1.365	1.544	0.751	0.705	0.548	1.752	1.111	1.831	0.557	0.676	0.634	0.743	0.707	0.5	0.603	0.466	0.382	1.031	1.219
A-1630	552.738	449.251	416.1165	418.123	182.0582	2.82E+05	1	1	Tier 2						BP01052001		Isomer 1 of Methyl vanillate	0.79	22.8				0	0.509	0.498	0.45	0.074	0.079	0.077	1.133	1.451	0.938	0.527	0.641	0.429	1.209	1.092	1.195	0.567	0.534	0.635	0.797	0.963	1.146	0.811	0.741	1.041	0.976	0.955
A-1631	552.817	449.303	321.0664	323.0731	174.0162	3.22E+06	2	2	Tier 3 zero-reaction											3	16	175	0	0.512	0.633	0.689	0.929	0.761	0.74	0.617	0.616	1.173	1.893	2.231	1.561	1.267	1.045	1.144	1.435	1.508	1.314	0.786	0.923	0.701	0.908	1.062	0.825	1.061	1.126
A-1632	552.838	449.315	407.0674	409.0739	173.0091	2.31E+05	1	1	Tier 3 one-reaction											0	1	95	0	0.545	0.677	0.656	1.009	0.761	0.79	0.623	0.638	1.178	1.796	1.991	1.534	1.134	1.047	1.094	1.35	1.487	1.244	0.748	0.927	0.701	0.958	1.038	0.857	1.137	1.07
A-1633	552.854	449.326	343.1051	345.1119	109.0468	1.42E+04	1	1	Unidentified														0	0.653	0.88	0.804	0.942	0.989	0.931	0.74	0.687	1.119	1.917	2.078	1.546	1.28	1.068	1.144	1.444	1.47	1.318	0.762	1.025	0.802	1.057	1.083	0.961	1.141	1.219
A-1634	552.868	449.335	299.0722	301.0788	130.0277	1.75E+04	2	2	Tier 3 zero-reaction											4	40	464	0	0.584	0.714	0.554	0.958	0.798	0.808	0.567	0.583	0.994	1.592	1.871	1.469	1.033	1.048	1.188	1.502	1.32	1.171	0.682	0.87	0.65	0.847	1.068	0.819	1.086	1.063
A-1635	552.992	449.415	362.0881	364.094	256.0596	1.65E+04	2	2	Tier 3 one-reaction											0	5	278	0.4242	3.077	3.636	3.937	2.807	1.983	2.228	0.652	0.362	0.415	0.334	0.442	0.328	0.0556	0.0659	0.0623	0.313	0.305	0.424	0.0538	0.1266	0.0556	0.1219	0.0513	0.0581	1.011	0.849
A-1636	553.284	449.604	458.1099	460.1159	224.0516	5.35E+03	1	1	Tier 3 one-reaction											0	23	298	0.2424	0.211	0.2578	0.2062	0.2066	0.2771	0.2612	0.902	0.722	0.704	1.741	1.912	1.837	1.042	0.511	0.901	1.551	2.49	1.175	0.1888	0.292	0.1952	0.213	0.1982	0.204	0.998	1.058
A-1638	553.788	449.929	330.09	332.097	192.0634	3.51E+04	2	2	Tier 3 zero-reaction											1	38	662	0	0.774	1.064	0.928	0.264	0.293	0.361	1.119	1.212	1.225	0.319	0.386	0.393	0.861	0.663	0.71	0.302	0.167	0.312	0.788	1.386	1.285	0.88	0.676	0.797	0.842	0.758
A-T9	553.83	449.96	271.1005	273.1073	74.0844	4.93E+04	2	2	Tier 1	AN00074000	HMDB0000002	1,3-Diaminopropane	1.02	1.5									0	0.997	1.019	1.104	1.166	0.63	0.841	1.896	1.566	1.64	0.429	0.433	0.45	1.118	1.019	1.498	0.674	0.517	0.736	1.612	1.024	1.088	0.47	0.797	0.637	0.995	1.049
A-1640	553.975	450.049	356.0936	358.1002	244.0706	6.77E+03	2	2	Tier 3 zero-reaction											2	29	500	0	0.734	0.608	0.53	0.615	0.692	0.64	0.764	0.939	0.824	1.385	1.506	0.943	0.806	0.72	0.85	0.784	1.198	0.806	0.999	0.853	0.927	1.253	1.16	0.911	0.968	0.987
A-1641	554.044	450.093	478.1284	480.1348	244.0701	6.91E+03	1	1	Tier 3 zero-reaction											2	29	465	0	0.755	0.738	0.716	0.68	0.623	0.6	0.984	0.982	0.95	1.828	1.833	1.082	0.926	0.733	0.855	0.896	1.402	0.864	0.737	0.68	0.828	0.527	0.632	0.629	0.925	1.151
A-1643	554.211	450.201	272.1003	274.1059	76.0839	6.16E+03	2	2	Unidentified														0.0606	1.016	1.085	1.194	1.232	0.735	0.802	1.866	1.436	1.567	0.531	0.518	0.626	1.139	1.186	1.273	0.851	0.649	1.1559	1.527	0.992	0.972	0.574	0.726	1.0447	0.998	1.245
A-1644	554.402	450.324	271.5744	273.5811	75.0322	2.84E+05	2	2	Tier 3 zero-reaction											1	21	438	0	1.109	0.69	0.808	2.432	1.593	1.622	1.445	1.791	1.065	0.424	0.676	2.24	0.947	2.264	1.232	2.413	0.947	2.111	0.22	0.205	0.261	0.331	0.292	0.309	1.152	1.123
A-1645	554.452	450.357	272.5743	274.5807	77.032	3.04E+04	2	2	Unidentified														0	1.35	0.858	1.018	2.47	1.803	1.691	1.804	2.447	1.311	0.423	0.77	2.396	1.03	2.995	1.349	2.692	1.058	2.416	0.087	0.259	0.373	0.086	0.262	0.52	1.126	1.062
A-1646	554.656	450.488	309.0854	311.0918	150.0542	4.13E+04	2	2	Tier 3 zero-reaction											10	64	779	0	0.877	0.976	0.932	0.513	0.537	0.543	1.141	1.195	0.633	1.548	1.342	1.191	1.438	0.796	1.095	1.404	1.076	1.359	0.611	0.628	0.813	0.29	0.366	0.38	0.909	0.978
A-1647	554.747	450.546	331.0971	333.1038	194.0776	2.05E+04	2	2	Tier 3 one-reaction											0	26	426	0	0.649	0.357	0.373	0.389	0.304	0.207	1.141	0.603	0.422	0.696	0.368	0.676	0.358	0.622	0.521	0.31	0.326	0.262	4.217	1.957	1.436	1.033	2.782	2.556	1.081	1.053
A-1650	556.192	451.478	432.1136	434.1185	198.0552	1.94E+04	1	1	Tier 3 one-reaction											0	1	132	0.6667	0.5202	0.373	0.6433	0.619	0.6264	0.4725	0.3296	0.4194	0.6066	0.4078	0.3744	0.3839	0.3349	0.4187	0.3663	0.3299	1.0682	0.6679	1.864	2.66	1.867	3.507	3.975	3.956	1.133	1.107
A-1651	556.637	451.765	370.1105	372.1158	136.0522	8.26E+03	1	1	Tier 2						BM00460007	C14087	Isomer 1 of 3-Methylsalicylaldehyde	0.72	10.3				0	0.525	0.415	0.751	1.018	0.825	1.132	0.744	0.871	0.777	0.829	0.736	1.065	0.671	0.696	0.679	0.859	0.704	0.61	1.452	1.308	1.31	3.95	1.739	1.129	0.998	1.101
A-1652	556.835	451.893	449.7682	451.7746	215.7099	8.84E+03	1	1	Unidentified														0.5455	0.1362	0.1331	0.1331	0.1386	0.1789	0.1686	3.345	2.931	7.151	0.949	1.79	1.234	1.631	1.588	1.618	0.125	0.1565	0.198	0.1219	0.1194	0.126	0.1375	0.1279	0.1317	1.137	1.023
A-1654	556.869	451.915	381.1301	383.136	147.0717	4.86E+03	1	1	Tier 3 one-reaction											0	2	66	0.0303	1.18	1.107	0.986	3.444	1.678	1.912	0.713	0.6545	0.9	1.107	1.098	1.061	0.898	0.918	1.006	0.896	1.335	1.376	0.526	0.573	0.591	0.583	0.691	0.848	1.034	1.075
A-1655	556.877	451.92	352.0851	354.0925	236.0535	6.22E+03	2	2	Tier 3 one-reaction											0	21	386	0	0.767	0.955	0.77	0.556	0.684	0.606	2.441	2.185	1.91	1.068	0.759	1.1	0.947	0.934	0.864	0.541	0.32	0.415	0.666	1.449	1.067	0.576	0.457	0.614	1.037	1.003
A-T1720	556.89	451.93	370.1106	372.116	136.0524	8.50E+03	1	1	Tier 2						EF00460012	HMDB0032568	2'-Hydroxyacetophenone	7.03	11.5				0.1212	0.393	0.502	0.854	1.341	1.042	1.219	0.702	0.846	0.774	0.902	0.87	0.823	0.666	0.562	0.723	0.917	0.628	0.608	0.3513	1.03	1.268	0.3963	0.3688	0.3796	0.9	1.018
A-1656	557.069	452.044	436.1695	438.1757	202.1112	5.10E+03	1	1	Tier 3 one-reaction											0	5	95	0	0.33	0.446	0.487	0.541	0.341	0.4	0.491	0.678	0.669	1.198	1.048	0.944	0.473	0.296	0.359	0.438	0.578	0.471	1.777	1.334	1.881	2.662	1.571	0.951	0.978	0.937
A-1657	557.649	452.417	305.0956	307.1023	71.0373	1.12E+04	1	1	Tier 3 zero-reaction											1	9	290	0	0.43	0.399	0.492	0.615	0.37	0.321	0.466	0.741	0.664	1.119	1.215	0.932	0.472	0.407	0.465	0.457	0.58	0.514	2.117	1.479	1.881	2.534	1.89	0.988	0.904	0.985
A-1658	557.704	452.453	328.1161	330.1229	188.1155	1.83E+04	2	2	Tier 3 zero-reaction											3	24	212	0	0.447	0.675	0.708	0.419	0.279	0.298	0.939	1.226	1.113	0.611	0.574	1.119	1.07	0.954	0.672	1.007	0.55	0.599	2.045	1.039	1.507	2.562	1.807	1.125	1.01	1.107
A-1659	557.738	452.475	300.0617	302.0684	132.0068	2.21E+04	2	2	Tier 3 zero-reaction											1	12	274	0	0.684	0.961	1.096	0.889	1.176	1.179	0.458	0.474	0.527	2.566	2.164	1.474	1.251	0.87	1.173	1.881	3.007	1.63	0.872	1.087	0.82	1.514	0.912	0.885	0.962	0.978
A-1660	557.794	452.511	328.1339	330.1404	188.1512	7.84E+03	2	2	Tier 2						AN01138001	C01037	7,8-Diaminononanoic acid	2.03	22.9				0	1.739	2.087	1.712	0.342	0.374	0.258	1.372	1.697	1.867	0.239	0.219	0.204	1.543	1.218	1.49	0.457	0.315	0.478	1.832	1.314	1.402	1.077	0.844	0.662	1.012	1.066
A-1661	558.183	452.762	430.1308	432.136	196.0725	9.69E+03	1	1	Tier 2						BM01244007	C06580	2,3-Dihydroxy-p-cumic acid	2.56	69.6				0.1212	0.461	0.412	0.428	0.2057	0.142	0.167	1.227	1.978	1.379	0.299	0.311	0.676	2.602	1.578	2.259	0.291	0.188	0.192	0.986	1.112	1.066	0.1092	0.1016	0.1046	0.98	0.93
A-T1749	558.19	452.77	430.1309	432.1367	196.0736	8.49E+03	1	1	Tier 2						EF01244003	HMDB0029645	Xanthoxylin	5.9	25.1				0.303	0.469	0.442	0.43	0.4685	0.6046	0.57	1.225	1.98	1.379	0.492	0.4517	0.4632	2.559	1.642	2.36	0.5651	0.5291	0.5344	1.014	1.199	1.046	0.4647	0.4324	0.4451	0.946	0.946
A-1663	558.413	452.91	346.5958	348.602	112.5375	4.69E+03	1	1	Unidentified														0	1.409	0.533	0.551	0.661	0.88	0.859	1.054	0.769	0.923	1.468	1.709	1.262	1.284	0.94	0.875	1.06	1.097	1.403	1.194	1.022	1.41	0.473	1.166	1.316	1.071	1.277
A-1664	558.899	453.224	322.0664	324.0732	176.0162	8.20E+03	2	2	Tier 3 only two-reaction											0	0	27	0	0.418	0.573	0.54	0.661	0.663	0.66	0.67	0.661	1.068	1.755	2.154	1.613	1.258	1.015	0.978	1.309	1.355	1.425	0.909	1.071	0.775	1.053	1.113	1.064	1.07	1.007
A-1665	558.9	453.224	468.1722	470.1773	234.1138	4.92E+03	1	1	Tier 3 only two-reaction											0	0	116	0	0.829	0.498	0.499	0.307	0.396	0.342	0.616	0.647	0.565	0.406	0.414	0.606	1.217	0.555	0.705	0.404	0.308	0.393	1.707	1.081	1.419	0.738	0.947	1.106	0.767	0.987
A-1666	559.065	453.33	375.1191	377.1259	282.1216	1.24E+04	2	2	Tier 1	AN02430000	HMDB0029073	Threoninyl-Tyrosine	0.02	0.1									0	0.802	0.895	1.021	0.837	0.851	0.631	0.785	1.232	1.862	1.037	1.624	1.366	1.255	0.979	0.902	1.087	1.271	0.886	1.587	1.406	1.564	1.272	1.15	1.062	1.54	1.165
A-1667	559.146	453.382	312.6009	314.6077	157.0851	4.27E+04	2	2	Tier 3 one-reaction											0	12	214	0	2.117	1.985	2.51	1.74	1.631	1.482	1.237	1.163	1.143	0.627	0.496	0.934	0.749	1.231	0.82	0.913	0.626	0.729	0.105	0.18	0.095	0.173	0.29	0.383	1.079	1.113
A-1670	560.343	454.154	336.0895	338.0956	102.0312	1.61E+04	1	1	Tier 3 zero-reaction											6	52	602	0	1.22	1.14	0.936	0.987	0.715	0.723	0.587	0.554	0.58	0.641	0.61	0.729	0.556	0.501	0.615	0.431	0.391	0.439	1.858	1.673	1.523	0.931	1.237	1.264	0.924	1.017
A-1671	560.567	454.299	349.1033	351.11	230.0899	7.19E+03	2	2	Tier 3 zero-reaction											1	19	437	0	0.77	0.544	1.046	1.111	0.683	0.642	0.578	0.727	0.778	0.699	0.714	0.553	0.807	0.66	0.851	0.553	0.489	0.319	2.14	1.822	1.97	2.273	2.388	2.193	1.096	0.995
A-1672	560.603	454.322	324.0731	326.0794	90.0147	1.11E+04	1	1	Tier 3 one-reaction											0	2	74	0	3.235	2.746	4.048	2.96	3.298	3.535	0.728	0.732	0.478	0.732	0.524	0.661	1.103	1.145	1.194	1.04	1.172	1.038	0.389	0.355	0.477	0.377	0.383	0.509	1.398	1.27
A-1673	561.05	454.61	406.0985	408.104	172.0402	5.64E+03	1	1	Tier 3 only two-reaction											0	0	102	0	0.719	0.773	1.008	0.827	1.031	0.929	0.566	0.667	0.841	1.285	1.019	0.898	0.635	0.933	0.706	1.023	0.895	0.979	0.653	0.618	0.677	0.573	0.713	0.615	0.778	0.909
A-1674	562.104	455.289	326.6344	328.6401	185.1521	9.85E+03	2	2	Tier 3 one-reaction											0	2	33	0.0606	0.785	0.961	0.898	0.551	0.416	0.324	0.58	0.501	0.43	0.122	0.0896	0.0919	0.981	0.529	0.953	0.274	0.242	0.289	0.372	0.373	0.596	0.36	0.313	0.268	0.953	0.865
A-1676	562.376	455.482	322.108	324.1138	176.0993	1.06E+04	2	2	Tier 2						AN00975002	C00780	Serotonin	6.76	74.4				0	0.344	0.531	0.602	0.199	0.417	0.335	0.377	0.666	1.128	0.597	0.591	0.755	0.886	0.769	0.855	0.991	0.824	0.729	1.05	0.766	0.934	3.922	1.028	0.695	0.973	0.914
A-1677	562.445	455.538	321.1084	323.1148	174.1001	9.57E+04	2	2	Tier 3 zero-reaction											1	35	276	0	0.279	0.518	0.49	0.137	0.183	0.144	0.317	0.57	1.068	0.462	0.528	0.584	0.833	0.674	0.8	0.786	0.813	0.771	0.936	0.773	0.868	3.847	0.862	0.738	0.75	0.824
A-1683	562.668	455.718	333.1629	335.1695	99.1045	2.52E+06	1	1	Tier 2						BM00161000	C00571	Cyclohexylamine	0.75	56.6				0	0.762	0.339	0.329	0.16	0.266	0.388	0.467	0.548	0.532	0.217	0.214	0.339	1.17	0.657	0.822	0.3	0.232	0.282	0.519	0.495	0.86	0.36	0.708	9.085	1.024	1.037
A-1685	562.952	455.948	446.1748	448.1816	212.1165	5.19E+03	1	1	Tier 3 zero-reaction											1	3	188	0	0.641	0.566	0.587	0.471	0.418	0.377	0.714	0.69	0.692	0.65	0.761	0.663	1.262	0.709	0.665	0.359	0.358	0.455	1.699	0.912	1.386	0.841	0.95	1.311	0.913	0.922
A-1687	563.136	456.097	382.6032	384.6099	297.0898	3.38E+04	2	2	Tier 3 zero-reaction											1	10	281	0	1.551	1.333	1.442	1.192	1.059	1.08	0.992	0.954	0.839	0.686	0.792	0.652	0.952	0.965	1.035	0.892	0.753	0.879	0.756	1.007	0.725	1.182	1.647	1.196	0.947	0.876
A-1688	563.374	456.29	396.11	398.116	162.0516	8.86E+03	1	1	Tier 3 zero-reaction											5	76	618	0	0.917	0.892	0.94	0.45	0.489	0.544	1.551	1.258	1.542	1.253	1.212	0.933	1.111	1.314	1.279	0.987	1.441	0.804	0.537	0.764	0.506	0.787	0.923	0.997	1.055	1.027
A-1689	563.435	456.34	369.1262	371.1326	135.0679	7.44E+03	1	1	Tier 3 zero-reaction											2	20	291	0.0606	0.292	0.28	0.299	0.189	0.522	0.241	4.92	6.844	3.804	0.714	0.743	0.398	0.762	1.615	2.916	0.665	0.758	0.635	0.547	0.496	0.466	0.34	0.277	0.5286	1.112	0.966
A-1690	563.511	456.402	354.6061	356.6126	241.0956	4.43E+03	2	2	Tier 3 one-reaction											0	16	355	0.1515	0.855	0.618	0.539	0.5536	0.91	1.185	2.963	3.752	2.883	1.306	1.068	0.759	2.505	1.843	2.739	1.376	1.324	0.897	3.7993	2.689	3.7561	1.116	3.2225	2.6974	1.36	1.249
A-1691	563.906	456.722	309.0854	311.0916	150.0541	2.56E+04	2	2	Tier 3 zero-reaction											10	64	779	0	0.89	0.918	0.854	0.407	0.397	0.443	1.11	1.273	0.628	1.799	1.499	1.349	1.439	0.724	1.183	1.494	1.139	1.399	0.648	0.682	0.82	0.385	0.359	0.349	0.943	1.041
A-1692	564.218	456.975	356.6044	358.6107	245.0922	1.53E+04	2	2	Tier 3 one-reaction											0	10	395	0.5758	0.1095	0.107	0.107	0.1114	0.1438	0.1356	0.0946	0.1203	0.1065	0.117	0.1074	0.1102	0.1012	0.1201	0.1051	0.1344	0.1573	0.8984	3.521	5.412	2.152	1.544	4.119	2.466	0.965	1.007
A-1693	564.467	457.176	342.132	344.1381	216.1473	3.58E+03	2	2	Tier 3 one-reaction											0	15	108	0.0606	0.467	0.67	0.717	0.6812	0.221	1.146	0.717	0.963	1.092	0.215	0.3666	0.206	1.358	0.749	1.054	0.386	0.333	0.763	1.611	2.225	2	0.996	0.744	0.663	0.867	1.052
A-1694	564.596	457.281	345.0954	347.1019	222.0741	7.43E+03	2	2	Tier 3 zero-reaction											1	53	677	0	0.824	1.063	0.894	0.352	0.48	0.527	1.968	1.798	1.855	0.639	0.614	0.596	1.061	1.234	1.113	0.773	0.679	0.549	0.627	0.833	0.78	0.618	0.764	0.565	1.018	0.967
A-1695	564.68	457.349	324.1035	326.1094	180.0902	1.23E+04	2	2	Tier 2						AN01029000		Tyrosinamide	0.46	3				0	0.515	0.359	0.473	0.337	0.277	0.27	1.12	0.945	1.087	0.82	0.886	1.216	1.56	1.267	1.189	0.554	0.496	0.555	1.949	1.294	1.496	0.918	1.11	0.848	0.932	0.85
A-1696	565.033	457.635	386.0917	388.098	152.0333	3.23E+04	1	1	Tier 3 zero-reaction											3	12	426	0	0.893	0.89	0.979	0.995	0.926	0.95	0.705	0.741	1.017	1.123	1.164	1.033	0.922	0.836	0.826	0.908	1.32	1.061	1.074	1.155	1.049	1.091	1.158	1.023	1.205	1.178
A-1699	566.255	458.625	345.5738	347.5805	111.5155	2.04E+04	1	1	Unidentified														0	1.289	1.187	1.249	1.579	1.658	1.627	0.724	0.927	0.614	1.226	1.142	1.119	0.969	1.334	1	1.565	1.244	1.418	1.347	1.366	1.12	1.382	1.504	1.64	1.025	1.19
A-1700	566.426	458.764	346.0752	348.082	112.0169	8.02E+03	1	1	Tier 3 zero-reaction											2	8	292	0	1.175	0.966	1.07	1.477	1.783	1.459	0.855	0.871	0.767	1.262	1.124	1.016	1.008	1.227	1.042	1.54	1.371	1.319	1.058	1.312	0.977	1.26	1.303	1.426	1.058	1.086
A-1701	566.704	458.99	315.0844	317.0906	162.0521	4.06E+04	2	2	Tier 3 zero-reaction											5	76	609	0.0909	0.767	1.124	0.775	0.5071	0.4694	0.4206	2.08	1.797	1.747	0.553	0.423	0.664	0.851	1.402	0.83	0.607	0.62	0.456	0.364	0.671	0.528	0.414	0.515	0.52	0.91	0.822
A-1702	566.963	459.2	362.6455	364.6522	257.1744	5.56E+04	2	2	Tier 3 one-reaction											0	1	26	0	1.36	1.19	1.144	0.618	0.584	0.444	0.826	0.78	1.052	0.543	0.531	0.769	1.162	0.74	0.98	0.49	0.411	0.43	1.789	1.214	1.622	1.045	1.102	1.051	1.193	1.146
A-1704	567.566	459.688	448.2265	450.2335	214.1682	6.42E+03	1	1	Tier 3 only two-reaction											0	0	35	0	0.381	0.3	0.324	0.173	0.191	0.181	0.483	0.594	0.515	0.309	0.191	0.29	0.765	0.505	0.54	0.259	0.152	0.194	0.961	1.019	0.889	0.448	0.53	0.587	0.536	0.646
A-1705	568.064	460.092	444.4366	446.4432	210.3782	8.65E+04	1	1	Unidentified														0.4848	0.0609	0.0595	0.0595	0.062	0.08	0.0754	1.88	1.763	5.67	0.818	1.727	1.194	1.394	0.941	1.331	0.143	0.087	0.138	0.0545	0.0534	0.0563	0.0615	0.0572	0.0589	1.137	1.177
A-1706	568.628	460.549	379.6379	381.6448	291.1592	6.05E+03	2	2	Tier 3 one-reaction											0	1	92	0	0.666	0.469	0.471	0.291	0.306	0.371	0.903	0.897	1	0.611	0.567	0.712	1.384	0.859	1.08	0.481	0.336	0.594	3.33	1.291	2.326	1.114	1.476	1.042	1.12	1.002
A-1707	569.058	460.898	434.4326	436.4393	200.3743	2.24E+04	1	1	Unidentified														0.5455	0.0657	0.0642	0.0642	0.0669	0.0863	0.0813	3.698	3.756	5.5	0.208	0.166	0.282	1.999	1.356	1.976	0.107	0.0755	0.095	0.0588	0.0576	0.0608	0.0663	0.0617	0.0635	0.941	0.947
A-1708	569.172	460.99	306.0804	308.0863	144.0441	1.36E+04	2	2	Tier 3 only two-reaction											0	0	26	0	0.9	0.627	0.554	0.564	0.371	0.222	3.244	2.672	2.029	1.04	0.924	1.398	1.631	2.73	1.326	1.201	1.156	1	0.582	0.958	0.726	0.36	0.645	0.689	0.891	0.928
A-1709	569.25	461.053	334.1091	336.1172	100.0508	5.54E+03	1	1	Tier 3 only two-reaction											0	0	4	0	1.391	1.289	1.569	1.703	1.672	2.134	0.956	1.355	0.954	0.864	1.117	0.836	1.093	1.118	1.11	1.121	0.686	1.01	1.253	1.926	1.74	1.096	1.831	1.654	1.218	1.526
A-1712	569.562	461.306	422.0979	424.1036	376.0791	5.08E+03	2	2	Tier 3 one-reaction											0	18	488	0	1.955	2.574	2.76	3.736	3.527	3.55	0.532	0.615	0.777	0.783	0.774	0.593	1.196	0.559	0.39	0.876	0.897	0.751	0.305	0.183	0.706	0.166	0.184	0.394	1.054	1.454
A-T177	569.7	461.42	386.1064	388.112	152.0473	1.89E+05	1	1	Tier 1	AN00647006	HMDB0012308	Vanillin	0.06	3.5									0.0303	0.653	0.66	0.69	0.2754	0.771	0.63	0.92	1.102	0.903	0.923	1.026	0.86	0.91	1.063	0.962	1.009	0.872	0.9	0.768	0.802	0.833	0.652	0.757	0.799	0.908	0.86
A-1715	569.957	461.626	315.0746	317.0812	162.0326	3.36E+05	2	2	Tier 3 zero-reaction											1	14	195	0.4242	2.585	4.408	4.371	5.297	4.237	4.035	0.552	0.389	0.646	0.415	0.5	0.345	0.2615	0.3103	0.2714	0.436	0.471	0.439	0.253	0.2478	0.2617	0.2854	0.2656	0.2734	1.239	1.238
A-1716	569.977	461.642	425.1038	427.1108	382.0909	7.09E+04	2	2	Tier 3 one-reaction											0	2	205	0	2.123	4.417	2.933	2.518	3.227	2.713	0.22	0.216	0.665	0.238	0.263	0.177	0.036	0.045	0.043	0.37	0.342	0.328	0.021	0.026	0.019	0.026	0.015	0.021	0.621	0.78
A-T1268	570.12	461.76	411.1061	413.1128	354.0951	7.85E+06	2	2	Tier 1	BP03442000	HMDB0003164	Chlorogenic acid	0.07	4.9									0.1818	2.292	3.862	3.648	4.205	3.58	3.877	0.485	0.327	0.573	0.386	0.523	0.377	0.031	0.03	0.031	0.423	0.407	0.431	0.0004	0.001	0.005	0.001	0.001	0.0004	1.125	1.164
A-1718	570.125	461.763	402.1012	404.1077	336.0858	2.57E+05	2	2	Tier 2						BP03189000	C10434	5-O-Caffeoylshikimic acid	1.6	20.1				0	1.741	2.722	2.681	3.558	2.82	2.771	0.518	0.343	0.578	2.288	2.336	2.199	0.315	0.157	0.173	1.871	1.27	1.716	0.022	0.047	0.019	0.02	0.014	0.04	1.148	1.148
A-1719	570.237	461.853	458.1089	460.1163	448.1012	4.74E+03	2	2	Tier 2						BP04281004		Cyanidin-3-O-beta-D-Galactoside	0.72	1.8				0.2727	0.2665	0.2605	0.2604	0.2712	0.35	0.33	0.941	0.775	0.899	2.333	2.795	2.012	0.902	0.635	0.867	2.081	2.14	1.798	0.2385	0.292	0.2466	0.269	0.2279	0.2577	1.066	1.081
A-1720	570.342	461.938	437.5621	439.5688	203.5038	1.43E+04	1	1	Unidentified														0.4242	1.997	2.937	2.399	3.672	3.183	3.056	0.567	0.379	0.568	0.412	0.595	0.356	0.2548	0.3024	0.2645	0.457	0.445	0.501	0.7298	0.2415	0.255	0.2782	0.2588	0.2665	1.141	1.076
A-1723	570.643	462.182	377.1896	379.1961	143.1312	8.42E+03	1	1	Tier 3 one-reaction											0	2	138	0.1515	1.241	0.337	0.1182	0.1231	0.1589	0.1498	0.285	0.362	0.215	0.299	0.148	0.412	0.788	0.41	0.264	0.242	0.258	0.1404	0.669	0.542	1.43	0.135	0.447	8.394	1.006	0.985
A-1724	570.783	462.295	395.1428	397.1492	161.0845	2.19E+04	1	1	Tier 3 zero-reaction											1	14	168	0	0.608	0.824	0.594	0.54	0.752	0.574	0.859	0.943	1.029	1.37	1.547	1.393	1.011	0.745	0.855	0.608	0.901	0.689	0.539	0.605	0.559	0.572	0.554	0.625	1.125	1.25
A-1726	570.895	462.387	355.0635	357.07	242.0104	5.27E+04	2	2	Tier 3 one-reaction											0	7	156	0	1.024	1.159	1.251	1.191	0.904	1.141	0.876	0.748	0.97	1.225	1.308	0.98	1.167	1.027	0.903	1.051	1.27	1.216	0.88	0.968	0.72	0.945	1.091	0.947	1.235	1.23
A-1727	571.347	462.753	321.0666	323.0742	174.0166	6.42E+03	2	2	Tier 3 zero-reaction											3	16	176	0	0.64	0.803	0.723	0.82	0.746	0.6	0.64	0.674	0.9	1.426	1.648	1.051	1.142	0.883	0.846	1.176	1.145	1.065	0.84	0.884	0.693	0.956	1.074	0.824	1.045	1.1
A-T15	571.53	462.9	278.1083	280.1159	88.1	6.70E+06	2	2	Tier 1	AN00122000	HMDB0001414	1,4-diaminobutane	0.01	0.6									0	1.437	2.952	1.98	0.786	0.85	0.582	1.33	1.191	1.359	0.15	0.207	0.122	1.772	1.094	1.798	0.708	0.631	0.894	0.38	0.382	0.679	0.206	0.239	0.129	1.037	1.052
A-1729	571.662	463.008	338.0879	340.0945	208.0592	2.11E+04	2	2	Tier 3 zero-reaction											1	49	625	0	1.353	2.017	1.966	0.541	0.654	0.745	1.231	1.17	1.304	0.508	0.434	0.528	0.824	0.966	0.858	0.581	0.7	0.552	0.486	0.797	0.514	0.494	0.52	0.57	1.121	1.086
A-1731	571.816	463.133	319.1103	321.117	85.052	7.49E+03	1	1	Tier 3 zero-reaction											1	16	304	0	0.923	1.029	1.332	0.436	0.506	0.816	0.405	0.536	0.545	0.531	0.421	0.275	0.783	0.531	0.657	0.616	0.573	0.52	1.064	1.42	1.359	1.149	1.031	1.363	0.956	1.037
A-1732	571.822	463.138	353.1064	355.113	238.0962	2.55E+04	2	2	Tier 1	AN01801000	HMDB0028853	Glycyl-Tyrosine	1.15	1.3									0	0.507	0.788	0.729	0.263	0.433	0.458	0.945	1.106	1.536	0.794	0.907	0.778	1.229	0.796	0.939	0.628	0.718	0.655	1.222	1.145	1.355	1.217	1.133	1.298	1.104	1.104
A-1733	571.989	463.273	341.0826	343.0891	214.0486	6.65E+03	2	2	Tier 3 one-reaction											0	7	231	0.1515	0.256	0.57	0.344	0.225	0.2904	0.2738	1.626	1.791	1.274	2.31	2.479	1.729	1.186	1.142	1.214	2.306	1.461	2.059	0.317	0.412	0.296	0.614	0.472	0.663	0.908	0.873
A-1734	571.994	463.277	354.0633	356.07	240.0099	3.69E+05	2	2	Tier 2						BM01817000	C16196	Isomer 3 of 1,2-Dihydroxynaphthalene-6-sulfonic acid	0.82	18				0	0.949	1.15	1.087	1.074	0.818	0.932	0.823	0.703	0.948	1.147	1.194	0.878	1.046	0.958	0.888	0.998	1.243	1.111	0.796	0.946	0.675	0.815	1.075	0.847	1.133	1.17
A-1735	572.052	463.324	406.1023	408.1069	344.0879	6.13E+03	2	2	Tier 3 one-reaction											0	19	518	0	1.183	1.537	1.261	1.005	1.167	1.307	2.817	2.176	2.539	1.61	1.608	1.471	1.298	3.094	1.245	1.578	1.249	1.301	1.189	1.425	1.038	1.502	1.576	1.658	1.287	1.587
A-1736	572.063	463.333	294.0818	296.0865	120.0469	6.45E+03	2	2	Tier 3 only two-reaction											0	0	13	0.0909	0.718	0.766	0.903	0.728	0.8485	0.957	0.601	0.666	0.85	1.701	2.06	1.351	1.32	0.941	0.903	1.864	1.687	1.114	0.958	1.187	0.688	1.085	1.183	0.827	1.134	1.259
A-1737	572.096	463.359	312.0458	314.0517	77.9874	9.08E+04	1	1	Tier 3 one-reaction											0	1	36	0	1.84	1.879	1.728	1.859	1.558	1.809	0.5	0.533	0.437	1.317	1.321	0.695	0.755	0.616	0.767	0.74	1.27	0.989	0.219	0.363	0.289	0.237	0.299	0.345	0.917	1.005
A-1738	572.155	463.408	330.0902	332.0971	192.0638	6.49E+03	2	2	Tier 3 zero-reaction											1	38	661	0	0.678	1.03	0.92	0.258	0.325	0.379	0.714	0.867	1.338	0.59	0.408	0.448	0.899	0.552	0.725	0.431	0.221	0.337	0.752	1.306	1.266	0.8	0.647	0.46	0.694	0.865
A-1739	572.19	463.435	435.1408	437.147	201.0825	1.05E+04	1	1	Tier 2						BM01304000	C08061	2'-Aminobiphenyl-2,3-diol	8.16	71.4				0	0.749	0.867	0.442	2.885	1.761	1.814	0.391	0.69	0.252	0.318	0.123	0.401	0.669	0.505	1.083	0.75	0.428	1.382	0.93	2.726	1.971	2.099	1.974	0.981	0.949	0.88
A-1740	572.362	463.576	335.5981	337.6047	203.0796	6.53E+03	2	2	Tier 3 one-reaction											0	36	575	0	1.578	1.814	1.693	0.691	0.648	0.825	1.878	1.751	1.661	0.703	0.779	0.728	1.153	1.308	1.019	0.707	0.806	0.709	0.739	0.907	0.896	0.687	0.8	0.808	1.041	1.201
A-1741	572.364	463.577	379.111	381.1166	145.0526	1.12E+04	1	1	Tier 3 one-reaction											0	9	130	0.1818	0.3808	0.6574	0.3721	0.3875	1.2245	0.5893	0.67	0.924	0.913	1.207	1.153	0.901	0.768	0.708	0.78	0.876	0.815	0.858	1.334	0.996	1.772	1.41	1.547	0.929	0.913	0.85
A-1742	572.563	463.738	356.0952	358.1018	122.0369	6.78E+05	1	1	Tier 1	BM00311001	C00633	4-Hydroxybenzaldehyde/3-Hydroxybenzaldehyde	0.31	0.5									0	0.312	0.33	0.42	0.375	0.309	0.26	0.697	0.792	0.661	0.775	0.729	0.916	0.73	0.581	0.581	0.649	0.482	0.588	1.368	1.23	1.364	2.084	1.809	0.928	0.913	0.929
A-1743	572.916	464.025	331.0977	333.1045	194.0788	1.97E+04	2	2	Tier 3 zero-reaction											1	33	637	0	1.252	0.598	0.53	0.73	0.621	0.388	2.188	1.248	0.685	0.966	0.301	1.074	0.504	1.188	0.773	0.621	0.203	0.191	2.711	1.532	0.909	0.886	2.027	2.472	1.053	0.968
A-T1731	573.15	464.21	400.1205	402.1278	166.063	7.10E+03	1	1	Tier 2						EF00823007	HMDB0029665	Ethyl vanillin	1.21	55.3				0.3333	0.4164	0.407	0.4069	0.4238	0.5468	0.5155	0.53	0.567	0.417	0.445	0.4086	0.4189	0.424	0.413	0.3997	0.5111	0.961	0.4834	0.328	0.85	0.877	0.907	0.859	0.922	1.126	0.898
A-1744	573.474	464.477	385.1088	387.1146	302.101	4.32E+04	2	2	Tier 3 one-reaction											0	7	332	0	0.163	0.194	0.221	0.16	0.146	0.146	1.291	1.491	1.539	1.844	2.465	1.55	1.345	1.211	1.324	1.269	1.331	1.116	0.326	0.297	0.258	0.353	0.321	0.254	0.943	0.902
A-1747	574.516	465.321	537.079	539.0844	303.0207	2.79E+04	1	1	Tier 3 one-reaction											0	1	102	0.7273	0.7499	0.7329	0.7328	0.7631	0.9848	0.9284	0.6477	0.8241	0.7295	0.8014	0.7358	0.7545	0.6933	0.8228	0.7197	0.9205	0.8618	0.8705	3.315	3.143	1.941	3.114	3.204	2.181	1.006	1.034
A-1748	574.792	465.545	410.0644	412.0705	352.0121	8.51E+03	2	2	Tier 3 only two-reaction											0	0	73	0	1.063	0.992	1.123	0.646	0.776	0.715	0.909	0.824	0.705	0.645	0.706	0.677	0.918	1.245	1.072	0.809	0.692	0.791	0.86	1.162	0.814	1.108	1.145	1.13	1.034	0.887
A-1750	575.124	465.814	297.6141	299.6205	127.1116	4.07E+03	2	2	Tier 3 one-reaction											0	2	71	0.0606	0.396	0.33	0.588	0.1647	0.2125	0.25	1.041	0.962	0.964	0.515	0.927	1.276	1.718	1.02	1.559	1.248	0.739	1.181	1.418	1.022	1.158	2.159	1.547	0.841	1.239	1.106
A-T691	575.2	465.88	400.1207	402.1272	166.063	7.69E+03	1	1	Tier 1	BP00823020	PUBCHEMCID2214	Acetovanillone	1.4	2.8									0	0.897	0.903	0.885	0.833	1.161	0.81	0.875	0.984	0.92	0.506	0.944	0.589	1.03	1.212	0.892	0.612	0.982	0.811	0.775	0.986	1.024	0.737	0.881	0.929	1.14	1.287
A-1751	575.217	465.889	403.102	405.1084	338.0874	5.90E+03	2	2	Tier 3 one-reaction											0	20	413	0	1.591	2.53	2.44	4.533	4.063	3.74	0.778	0.527	0.82	1.513	2.348	1.675	0.587	0.33	0.378	1.951	1.526	1.499	0.207	0.463	0.519	0.38	0.236	0.432	1.292	1.178
A-1752	575.347	465.995	307.0699	309.0768	146.0231	4.92E+03	2	2	Tier 3 one-reaction											0	1	54	0.0303	0.563	0.646	0.586	0.604	0.623	0.761	0.762	0.836	0.547	0.919	1.133	0.584	0.706	0.701	0.825	0.62	0.951	0.77	0.4424	0.726	0.593	0.486	0.757	0.743	0.824	0.881
A-1753	575.43	466.062	409.0637	411.0703	350.0107	3.82E+04	2	2	Tier 3 one-reaction											0	3	90	0	0.929	0.828	0.893	0.618	0.69	0.634	0.837	0.919	0.706	0.616	0.585	0.638	0.959	1.208	1.026	0.659	0.619	0.822	0.766	1.136	0.813	0.975	1.119	1.091	1.016	0.925
A-1754	575.486	466.107	370.1035	372.1093	272.0904	7.28E+03	2	2	Tier 3 one-reaction											0	7	295	0	0.485	0.707	0.844	0.43	0.33	0.462	0.865	1.044	1.296	0.841	0.845	0.599	0.993	0.787	1.026	0.499	0.378	0.378	1.735	1.992	2.092	0.902	0.827	0.982	1.126	1.049
A-1755	575.733	466.307	340.6323	342.6387	106.5739	5.33E+03	1	1	Unidentified														0	1.014	0.844	1.163	0.572	0.526	0.433	0.847	0.765	0.917	1.279	1.213	1.478	1.32	1.066	1.061	0.847	0.956	0.518	0.892	0.763	0.958	0.541	0.611	0.446	0.922	0.967
A-1757	576.416	466.861	319.147	321.1538	85.0886	2.78E+05	1	1	Tier 3 one-reaction											0	5	191	0	0.822	0.315	0.203	0.143	0.138	0.219	0.176	0.315	0.199	0.249	0.164	0.372	0.631	0.298	0.227	0.2	0.176	0.151	0.512	0.35	1.03	0.122	0.364	9.681	1.062	1.076
A-1758	577.076	467.396	355.6375	357.6445	121.5792	9.86E+03	1	1	Unidentified														0	0.73	0.471	0.663	0.455	0.363	0.367	0.867	0.809	1.049	0.542	0.714	0.623	1.274	0.875	1.249	0.498	0.439	0.516	2.22	1.416	1.601	1.153	1.231	1.06	0.986	1.216
A-1759	577.23	467.521	264.5847	266.5914	61.0528	2.89E+06	2	2	Tier 3 zero-reaction											1	15	349	0	0.732	0.765	0.81	0.769	0.673	0.605	1.158	1.118	1.17	1.041	1.222	0.834	1.097	0.858	1.187	0.719	0.74	0.722	1.12	1.13	0.979	0.965	1.26	1.015	1.034	1.028
A-1760	577.238	467.527	404.0718	406.0759	170.0134	4.34E+03	1	1	Tier 3 one-reaction											0	2	49	0	0.721	0.312	0.397	1.125	0.718	0.551	0.502	0.799	0.702	1.113	1.077	1.509	0.632	1.065	0.716	0.851	0.536	0.936	1.173	1.422	1.39	1.45	1.416	0.942	1.314	0.926
A-1761	577.242	467.531	265.5845	267.5909	63.0524	3.03E+05	2	2	Unidentified														0	0.857	0.85	0.897	0.819	0.655	0.629	1.221	1.202	1.332	1.145	1.265	0.865	1.153	0.937	1.242	0.74	0.817	0.809	1.133	1.233	1.004	1.005	1.321	1.084	1.077	1.056
A-1762	577.25	467.537	286.5903	288.5967	105.0639	2.44E+04	2	2	Unidentified														0.1818	0.835	1.286	2.046	0.223	0.349	0.558	0.1575	0.173	0.3	0.1744	0.1234	0.1265	0.518	0.577	0.39	0.2363	0.1446	0.146	1.049	1.541	1.583	1.535	1.156	1.445	1.244	1.268
A-1763	577.279	467.561	285.5903	287.597	103.064	1.93E+05	2	2	Tier 3 zero-reaction											8	45	513	0	0.768	1.246	1.757	0.173	0.334	0.405	0.088	0.129	0.26	0.049	0.059	0.053	0.413	0.367	0.361	0.133	0.087	0.071	1.038	1.427	1.554	1.419	1.128	1.278	1.093	1.112
A-1768	578.844	468.829	402.6024	404.6086	168.5441	8.32E+03	1	1	Unidentified														0.2121	1.414	2.31	2.198	4.382	3.732	3.701	0.623	0.434	0.703	2.181	2.195	1.435	0.356	0.241	0.254	1.371	1.304	1.325	0.1376	0.1348	0.018	0.1553	0.1445	0.1487	1.218	1.167
A-1769	579.123	469.055	330.0798	332.0865	192.0429	1.78E+04	2	2	Tier 3 one-reaction											0	14	185	0.0303	0.844	0.648	0.736	0.34	0.367	0.342	1.043	0.792	0.891	4.382	5.07	5.273	0.856	0.751	0.672	3.403	2.461	3.188	0.246	0.402	0.2354	0.39	0.395	0.389	1.152	1.134
A-1770	579.138	469.067	396.1098	398.1161	162.0514	3.21E+04	1	1	Tier 3 zero-reaction											5	76	618	0	1.636	1.54	1.577	0.628	0.564	0.513	1.331	1.064	1.176	1.637	1.591	1.43	1.136	1.088	1.174	1.425	1.336	1.209	0.223	0.561	0.22	0.358	0.336	0.578	0.984	0.972
A-1771	579.285	469.187	324.5772	326.5844	181.0377	7.92E+03	2	2	Tier 3 zero-reaction											1	18	293	0.0606	0.5233	1.001	2.199	3.557	2.8054	4.105	0.346	0.379	0.794	0.258	0.311	0.49	0.286	0.358	0.677	0.5	0.419	0.405	2.195	2.364	2.615	0.875	1.092	0.988	1.291	1.156
A-1772	579.513	469.371	316.0848	318.091	164.053	3.15E+04	2	2	Tier 3 only two-reaction											0	0	10	0	1.97	1.91	1.622	0.703	0.662	0.598	2.697	2.419	2.395	1.119	0.821	1.087	1.312	2.115	1.792	1.084	0.973	0.873	0.438	1.115	0.59	0.614	0.61	0.99	1.319	1.149
A-T635	579.98	469.75	368.1339	370.141	134.0732	5.43E+03	1	1	Tier 2						BP00444008	HMDB0034107	Chavicol	8	29				0.3939	0.684	0.632	0.5699	0.5935	0.7659	0.7221	0.83	0.978	1.307	0.6233	0.5723	0.723	1.164	1.268	1.181	0.7159	0.6703	0.6771	2.125	1.159	0.5396	0.897	0.735	0.693	1.122	1.303
A-1773	580.212	469.938	374.1117	376.118	280.1068	8.49E+03	2	2	Tier 3 zero-reaction											2	17	430	0	0.8	1.157	0.834	0.745	0.473	0.832	1.118	1.268	1.63	1.447	1.735	1.158	1.353	1.311	1.036	1.612	1.264	1.008	1.615	1.277	2.019	1.43	1.242	1.254	1.159	1.558
A-1774	580.219	469.944	319.6267	321.6332	171.1367	8.97E+03	2	2	Tier 3 only two-reaction											0	0	36	0	1.304	1.735	1.533	0.753	0.838	0.744	2.423	2.808	2.866	0.422	0.423	0.419	1.879	1.457	1.551	1.18	0.633	1.41	0.338	0.393	0.293	0.482	0.571	0.445	1.062	1.086
A-1775	580.297	470.006	360.1139	362.1207	252.1111	1.21E+04	2	2	Tier 1	AN01996000	HMDB0028699	Alanyl-Tyrosine	0.1	0.1									0	0.588	0.559	0.791	0.285	0.441	0.398	0.691	0.935	1.114	0.597	0.584	0.644	0.997	0.809	0.795	0.429	0.473	0.387	1.685	1.039	1.308	0.994	0.877	0.833	1.081	1.116
A-1776	580.603	470.255	458.1272	460.1324	224.0689	2.78E+04	1	1	Tier 3 one-reaction											0	12	228	0.1212	0.059	0.068	0.083	0.0644	0.1038	0.0783	0.4841	0.327	0.585	0.777	0.703	0.543	0.894	0.523	0.54	0.672	1.031	0.708	0.461	0.567	0.334	0.8	0.514	0.572	1.033	1.016
A-1777	580.635	470.28	338.1049	340.1123	208.0931	2.39E+04	2	2	Tier 3 one-reaction											0	18	324	0	1.444	1.742	1.616	0.237	0.448	0.382	0.684	0.732	0.82	0.644	0.48	0.482	1.227	0.844	0.904	0.488	0.592	0.764	3.701	3.621	3.624	0.637	0.956	0.818	1.189	1.245
A-1778	580.949	470.535	375.0699	377.0789	282.0231	3.65E+03	2	2	Tier 3 one-reaction											0	1	126	0.0606	1.123	0.984	1.109	1.23	0.855	1.474	0.442	1.123	0.616	1.658	1.184	0.492	1.038	0.468	0.761	1.301	1.342	1.187	0.571	0.815	0.6886	0.809	0.699	0.919	0.529	0.833
A-1779	581.241	470.772	341.6402	343.6468	215.1638	6.68E+03	2	2	Tier 3 one-reaction											0	5	38	0	0.628	0.356	0.607	0.273	0.317	0.312	1.326	1.369	1.329	0.594	0.637	0.72	1.726	1.355	1.348	0.704	0.47	0.704	1.96	1.125	1.281	0.85	0.896	1.006	1.03	0.98
A-T658	581.32	470.84	386.1059	388.1114	152.0473	1.57E+04	1	1	Tier 1	BP00647025	HMDB0034172	Methylsalicylate	0.38	0.3									0.0303	1.204	1.009	1.232	1.127	1.443	1.571	0.823	1.27	1	1.04	1.07	0.5223	0.866	1.34	0.888	1.249	1.037	1.237	1.106	1	0.932	1.178	0.962	1.143	1.266	1.085
A-1780	581.428	470.924	487.6312	489.6377	253.5729	1.37E+04	1	1	Unidentified														0.3939	0.0381	0.0373	0.0373	0.0388	0.0501	0.0472	2.284	2.915	3.503	2.65	3.672	2.472	1.556	1.318	1.486	1.664	1.282	1.643	0.0341	0.0334	0.0353	0.0385	0.0358	0.0369	1.144	1.171
A-1781	581.434	470.928	378.1002	380.1066	144.0419	1.07E+04	1	1	Tier 3 zero-reaction											3	43	475	0	0.729	0.768	0.674	0.322	0.413	0.276	1.499	1.18	1.391	1.118	1.136	0.891	1.059	1.174	1.094	1.079	1.152	0.891	0.632	0.661	0.521	0.469	0.64	0.644	1.23	0.98
A-1783	581.786	471.213	387.0962	389.1021	306.0757	5.60E+04	2	2	Tier 2						BP02792001	C05906	Leucocyanidin	2.28	14				0.2121	1.105	0.3951	0.821	0.4013	0.067	0.149	1.34	0.823	1.226	1.495	1.688	2.234	1.452	1.023	1.341	2.88	1.79	2.366	0.0466	0.2797	0.5919	0.283	0.5391	0.5626	1.076	0.995
A-1785	582.438	471.742	306.0799	308.0857	144.0431	6.53E+03	2	2	Tier 3 zero-reaction											3	43	497	0	1.088	1.073	1.316	0.609	0.651	0.652	2.567	1.435	1.597	1.291	0.686	1.469	1.126	1.856	1.144	1.21	1.017	0.704	0.528	0.814	0.634	0.52	0.678	0.777	1.122	1.112
A-1786	582.502	471.794	368.0698	370.077	268.023	7.68E+03	2	2	Tier 3 one-reaction											0	2	117	0	0.478	0.461	0.516	0.604	0.677	0.749	0.322	0.285	0.295	0.538	0.39	0.251	0.528	0.542	0.459	0.492	0.641	0.704	0.624	0.604	0.535	0.542	0.584	0.68	0.718	0.704
A-1787	582.601	471.874	427.6211	429.6275	193.5627	3.15E+04	1	1	Unidentified														0	0.155	0.309	0.284	0.035	0.128	0.047	0.579	0.924	0.579	0.766	0.744	0.398	0.739	0.453	0.371	0.194	0.145	0.133	0.141	0.162	0.135	0.349	0.324	0.399	1.097	1.104
A-1788	582.693	471.948	272.5818	274.589	77.047	3.77E+03	2	2	Tier 3 one-reaction											0	13	276	0	1.126	1.277	1.007	1.218	0.964	1.301	1.709	1.337	1.558	1.492	1.793	1.478	1.792	1.11	1.27	1.029	1.1	1.285	2.432	2.313	1.962	1.435	1.801	1.539	1.499	1.31
A-1789	582.832	472.061	324.0793	326.0856	180.042	2.54E+04	2	2	Tier 2						AN01019008		cis-Caffeic acid	0.51	54				0.0606	1.529	2.028	1.918	4.596	3.681	3.504	0.904	0.773	0.874	0.552	0.643	0.68	0.594	0.708	0.668	0.872	0.686	0.656	0.0419	0.0104	0.265	0.054	0.071	0.057	1.121	1.086
A-1790	582.857	472.082	282.0255	284.0324	47.9671	6.99E+03	1	1	Tier 3 only two-reaction											0	0	57	0	1.464	1.256	1.108	1.526	1.843	1.435	1.426	1.336	1.047	1.49	1.431	1.423	1.392	1.779	1.49	1.66	1.479	1.485	1.359	1.377	1.302	1.289	1.463	1.367	1.558	1.481
A-1791	583.108	472.285	368.1348	370.1414	268.153	5.55E+03	2	2	Tier 1	AN02228000	HMDB0028888	Histidinyl-Isoleucine	0.69	1.4									0	0.64	0.648	0.764	0.382	1.081	1.139	0.913	0.961	1.362	0.929	1.188	0.935	1.265	1.293	1.187	0.715	0.897	0.738	1.763	1.111	1.473	1.34	0.894	0.779	1.21	1.358
A-1792	583.16	472.327	315.0845	317.0911	162.0523	1.51E+06	2	2	Tier 3 zero-reaction											5	77	619	0	1.021	1.283	1.081	0.393	0.374	0.392	2.419	1.976	2.048	0.83	0.688	0.951	1.217	1.792	1.425	0.908	0.847	0.657	0.348	0.848	0.47	0.442	0.481	0.611	0.945	0.958
A-1793	583.204	472.363	335.1242	337.1308	202.1318	1.14E+04	2	2	Tier 3 one-reaction											0	14	195	0	0.383	0.343	0.527	0.281	0.158	0.25	0.663	0.709	0.563	0.635	0.852	0.838	0.846	0.857	0.763	0.549	0.313	0.515	1.866	1.3	1.477	2.879	1.848	1.119	0.978	0.935
A-1794	583.335	472.469	396.1015	398.1083	324.0864	8.49E+04	2	2	Tier 3 one-reaction											0	8	266	0.0606	0.294	0.16	0.309	0.2947	0.179	0.221	1.516	1.025	1.261	1.565	1.675	2.168	1.583	1.088	1.563	2.872	1.663	2.345	0.146	0.175	0.17	0.218	0.195	0.181	1.111	1.128
A-1795	583.523	472.621	458.6108	460.6171	224.5525	9.89E+03	1	1	Unidentified														0.1515	0.2972	0.2905	0.2905	0.3025	0.3903	0.368	1.093	0.818	0.876	2.783	3.205	3.148	1.377	0.841	1.299	3.024	2.065	2.706	0.427	0.325	0.375	0.652	0.426	0.359	1.11	1.151
[truncated: 2,249 more rows]
[truncated: 1 more columns]
