# Supplementary material for: Unveiling unique metabolomic and transcriptomic profiles in three Brassicaceae crops
Source: Front Plant Sci. 2025 Jul 3;16:1597905. doi: 10.3389/fpls.2025.1597905 (PMC12267177; doi:10.3389/fpls.2025.1597905)
Supplement: Supplementary file 5 [file DataSheet5.csv]

No	compound	Camelina_COT	Camelina_Leaf	DH12075_COT	DH12075_Leaf	N99_COT	N99_Leaf	pennycress_COT	pennycress_Leaf	subclass
A-2314	Dicumarol	2.375233333	3.8226	2.256433333	1.617333333	3.193433333	2.8513	3.192333333	2.943333333	1
C-614	D-erythro-3-Methylmalic acid	1.271133333	0.9906	1.412433333	0.959666667	1.123	0.9773	2.498333333	1.595533333	1
A-T635	Chavicol	0.628633333	0.693833333	1.038333333	0.639533333	1.204333333	0.687766667	1.274533333	0.775	1
A-457	(R)-3,4-Dihydroxymandelonitrile	0.519166667	0.627166667	1.101333333	0.953666667	0.917333333	0.946333333	2.181	1.759333333	1
A-T1718	2-Ethyl-3,4-dihydroxyfuran	1.136	1.224966667	0.8732	0.780733333	0.943166667	0.8871	1.544666667	0.911433333	1
A-T229	4-Pyridoxolactone	0.5259	0.635233333	1.027	0.585833333	1.212	0.6297	1.660333333	1.071333333	1
A-T1728	Calystegine A6	0.926	0.983866667	1.090666667	1.003333333	1.0538	0.9752	2.164333333	1.473	1
C-T983	N-Acetyl-2-Carboxy-2,3-dihydro-5,6-dihydroxyindole	0.7917	0.7535	1.147	0.881	0.848166667	0.749	1.806	1.607333333	1
A-1501	Glutamyl-Tyrosine	0.374333333	0.2926	0.727666667	0.486033333	0.941666667	0.290033333	2.301666667	1.452666667	1
C-16	N,N-Dihydroxy-L-valine	0.448033333	0.5013	1.459333333	1.288666667	0.894166667	0.663333333	1.907	0.819666667	1
C-T1069	2-Carboxy-2,3-dihydro-5,6-dihydroxyindole	0.434333333	0.292133333	1.423	0.243266667	1.539333333	0.332566667	2.492	0.936	1
C-T1176	7-Deoxyloganetic acid	0.3031	0.271866667	1.356666667	0.325333333	1.056666667	0.521666667	2.388666667	1.0648	1
A-T690	Caffeyl alcohol	0.964333333	0.693166667	1.375666667	1.028333333	1.286	0.783866667	2.021	1.648666667	1
C-T295	L-4-Hydroxyphenylglycine	0.4127	0.527	0.910666667	0.675333333	0.666866667	0.605	1.287666667	1.09	1
A-T742	Methyl vanillate	0.312166667	0.377066667	0.938	0.729666667	1.157666667	1.027	1.266666667	0.503666667	1
C-T990	N-Acetyl-(S)-2-Aminobutanoic acid	0.894	0.722733333	0.918	0.609766667	0.929666667	0.548033333	1.423333333	1.680333333	1
C-T789	3,6-Dihydronicotinic acid	0.702666667	0.420333333	1.078666667	0.604666667	1.37	0.739666667	1.602333333	1.097333333	1
A-1121	Glycyl-Lysine	0.704066667	0.735066667	1.126333333	1.170333333	1.308	0.680333333	0.882533333	0.935666667	1
A-1203	Phenylalanyl-Leucine	0.477	0.3115	0.796333333	0.406566667	0.879333333	0.4211	2.024	1.198666667	1
C-2101	2,4-Dichlorobenzoic acid	0.824	0.471666667	0.712	0.516666667	1.003333333	0.475	1.8925	0.891	1
A-2243	N-Acetyl-Dopamine	0.864633333	0.510866667	1.063333333	0.696	0.895	0.536	1.368666667	1.137333333	1
C-T668	(4R,5R)-4,5-Dihydroxycyclohexa-1(6),2-diene-1-carboxylic acid	1.401666667	1.344	1.393	1.043	1.825333333	0.849366667	1.617	2.885333333	1
C-T937	(R)-3,3-Dimethylmalic acid	2.751	0.821	3.89	0.819366667	1.422333333	0.789766667	2.001333333	1.896333333	1
C-T919	5-Acetamidopentanoic acid	0.782666667	0.4238	0.804	0.732	0.931666667	0.598333333	1.945	1.348333333	1
A-1266	Leucyl-phenylalanine	0.674666667	0.335966667	1.320666667	0.492666667	0.892333333	0.4019	1.531	0.978	1
A-2232	Prolyl-Tyrosine	0.641233333	0.510333333	1.045333333	0.484333333	1.131333333	0.448666667	1.749	0.967333333	1
C-1504	(1E,3E)-4-Hydroxybuta-1,3-diene-1,2,4-tricarboxylic acid	0.646333333	0.441	0.74	0.875	0.947333333	0.851	0.826333333	0.855666667	1
A-767	2-Hydroxy-3-carboxy-6-oxo-7-methylocta-2,4-dienoic acid	0.623333333	0.241333333	0.854666667	0.391666667	0.79	0.563666667	1.011666667	1.460666667	1
C-T1224	3-Hydroxyphenylacetic Acid	0.912333333	0.646	0.751	0.724	0.822333333	0.568	1.120666667	1.446	1
C-T550	4-Hydroxy-2-oxoglutaric acid/(4R)-4-Hydroxy-2-oxoglutaric acid	0.635533333	0.379666667	0.870666667	1.144666667	0.632	0.527	1.49	1.219666667	1
A-T649	4-Hydroxycinnamyl aldehyde	0.514	0.3062	0.892666667	0.765333333	1.062	0.575333333	1.778666667	1.083	1
C-T1175	Acetoacetic Acid	0.853	0.651	0.877	0.786	0.925	0.838	1.291	1.485333333	1
A-769	Alanyl-Phenylalanine	0.546	0.377333333	0.864666667	0.690666667	0.977666667	0.434	1.935	1.183333333	1
A-547	Arbutin	0.511	0.225766667	1.15	0.284666667	1.031666667	0.243666667	2.007666667	0.819333333	1
A-1282	D-Lysopine	0.732333333	1.006633333	1.636333333	0.846666667	1.420666667	0.983	1.467666667	0.864	1
C-T748	Hydroxypyruvic acid	0.607433333	0.415333333	0.685333333	1.326333333	0.585333333	0.672666667	1.760333333	1.094666667	1
C-T779	Lactic Acid	0.770166667	0.571666667	0.995666667	0.721	1.106333333	0.61	1.635	1.470666667	1
A-504	Phenylalanyl-Threonine	0.433	0.3135	1.152666667	0.64	1.233333333	0.501666667	1.591	1.039333333	1
A-T177	Vanillin	0.667666667	0.5588	0.975	0.936333333	0.978333333	0.927	0.801	0.736	1
A-1424	(3S,5S)-3,5-Diaminohexanoic acid	0.596666667	0.324333333	0.861333333	0.824666667	1.017333333	0.905333333	1.162	1.498666667	1
A-T1725	(E)-3-(2-Hydroxyphenyl)-2-propenal	0.667	0.389	0.996666667	0.604	1.060666667	0.522	2.126666667	1.415	1
C-576	(R)-2,3-Dihydroxy-3-methylbutanoic acid	0.944666667	0.46	1.278666667	0.728	1.191666667	0.752	0.949	1.399	1
A-T1741	2-Amino-4-[(2-hydroxy-1-oxopropyl)amino]butanoic acid	0.605666667	0.483666667	0.921	1.086666667	0.987333333	0.646	1.664666667	0.991333333	1
A-1178	2-Hydroxy-5-methyl-cis,cis-muconic semialdehyde	1.366	0.825666667	1.294	0.826666667	0.838333333	0.745333333	1.772666667	1.286666667	1
A-301	2-Hydroxyethylenedicarboxylic acid	0.755	0.520666667	0.987	1.250333333	1.111666667	1.011	0.965	1.147	1
C-T25	3-{[(2E)-4-Amino-4-oxobut-2-enoyl]amino}-L-alanine	1.923666667	1.523333333	2.073333333	1.199333333	2.17	1.562666667	1.265666667	1.413	1
C-1794	3-Dimethylallyl-4-hydroxybenzoic acid	0.557666667	0.561666667	0.770666667	0.758	0.768333333	0.787666667	2.282666667	1.02	1
A-634	3-Methoxy-4-hydroxyphenylethyleneglycol	0.695333333	0.267666667	1.149	0.476333333	1.119666667	0.741666667	1.205333333	1.629	1
C-288	4-(3-Pyridyl)-3-butenoic acid	0.405	0.507666667	0.862333333	0.578	0.694	0.544	1.369	1.449333333	1
A-978	5-Aminopentanal	0.457333333	0.246	0.709333333	1.022666667	1.081666667	1.004	1.522333333	1.541666667	1
A-T61	5-Aminopentanoic acid	0.920666667	0.473666667	1.078	0.825666667	1.580666667	0.799333333	1.737	1.496	1
A-303	5-Hydroxyectoine	1.555333333	1.057	1.568333333	1.699	1.861333333	1.402333333	2.469333333	1.485333333	1
A-1511	5-Hydroxy-L-tryptophan	0.702333333	0.730333333	1.162	0.855333333	0.748	0.814666667	1.480333333	1.648666667	1
C-T1062	5-Oxopentanoic acid	0.901	0.626666667	0.805666667	0.766333333	0.962333333	0.651333333	1.295333333	1.588666667	1
A-227	Alanyl-Alanine	0.612666667	0.407666667	1.210666667	1.305333333	1.265666667	0.863	1.507	1.128666667	1
A-680	Alanyl-Isoleucine	0.503	0.398666667	1.246333333	0.737666667	1.251333333	0.767333333	1.43	1.072	1
A-708	Alanyl-Leucine	0.532333333	0.366333333	1.108333333	0.669333333	1.142333333	0.647666667	1.586666667	1.107666667	1
A-402	Alanyl-Proline	0.761	0.460666667	0.960333333	1.129	1.383333333	0.856333333	0.961333333	0.667	1
A-161	Alanyl-Threonine	0.643	0.483666667	1.034666667	1.102	1.009666667	0.68	1.576333333	1.03	1
A-1775	Alanyl-Tyrosine	0.646	0.374666667	0.913333333	0.608333333	0.867	0.429666667	1.344	0.901333333	1
A-520	Alanyl-Valine	0.689333333	0.405666667	1.096666667	0.736666667	1.119333333	0.538	1.607333333	1.139	1
A-200	Allysine	0.747666667	0.425666667	1.164666667	0.618333333	1.304	0.498666667	1.724666667	1.195666667	1
A-82	Asparaginyl-Alanine	0.616333333	0.495333333	1.080333333	0.938666667	1.111	0.651333333	2.055666667	1.102666667	1
A-430	Asparaginyl-Leucine	0.551333333	0.366666667	0.886666667	1.118666667	1.117333333	0.642	1.842333333	1.184666667	1
A-847	Asparaginyl-Lysine	0.767666667	0.65	0.823333333	0.851666667	0.841666667	0.655333333	1.625666667	1.511	1
A-532	Aspartyl-Isoleucine	0.656666667	0.33	0.948333333	0.69	0.941666667	0.538	1.776333333	1.325333333	1
A-956	Aspartyl-Lysine	0.75	0.311666667	0.944	0.656	0.968	0.535	1.703666667	1.184333333	1
A-1529	Aspartyl-Tyrosine	1.012	0.676666667	1.08	0.852	1.256	0.779666667	1.971	1.389666667	1
A-704	cis-3-Hydroxy-L-proline	1.991	2.321333333	1.355	1.589333333	1.465	1.269666667	1.755333333	2.282666667	1
A-1420	Cytisine	0.741	0.567666667	0.670333333	0.543666667	1.098333333	0.384666667	1.602	1.661666667	1
A-T31	Diethanolamine	1.222333333	0.612666667	0.81	0.851	0.85	0.666333333	1.303666667	1.062666667	1
C-1747	DL-Benzylsuccinic acid	2.345666667	1.121666667	2.408333333	0.812666667	2.417	1.148666667	1.816	1.801	1
C-991	Dopachrome o-semiquinone	0.613	0.246	1.098666667	0.325	1.223	0.360333333	2.400666667	0.907	1
A-239	Ethanolamine	0.744	0.631	1.23	1.032333333	1.066	0.716666667	1.099666667	1.111333333	1
A-739	gamma-Glutamyllysine	0.900333333	0.703333333	1.654333333	0.774333333	1.6	0.839	1.177666667	0.940333333	1
A-773	Glutaminyl-lysine	0.604	0.556	1.087333333	1.189666667	1.309333333	0.915333333	1.300666667	0.975	1
A-578	Glutamyl-Phenylalanine	0.484666667	0.642333333	1.044333333	0.760666667	1.251333333	0.569333333	1.724	1.234333333	1
A-655	Glycyl-Isoleucine	0.901	0.626333333	1.327666667	1.131333333	1.401333333	0.909666667	2.021666667	1.458666667	1
C-788	Glycyl-Leucine	0.607666667	0.259333333	1.061333333	0.516	1.254	0.326	2.135	1.064333333	1
A-725	Glycyl-Phenylalanine	0.421	0.231333333	0.823	0.638333333	0.960333333	0.405333333	1.458666667	1.231333333	1
A-1732	Glycyl-Tyrosine	0.674666667	0.384666667	1.195666667	0.826333333	0.988	0.667	1.240666667	1.216	1
A-493	Glycyl-Valine	0.752	0.556666667	0.845333333	1.079	0.900333333	0.680333333	1.410666667	0.993	1
C-912	Gly-Norleucine	0.687666667	0.423	1.231666667	0.578666667	1.249333333	0.518333333	1.738666667	1.103666667	1
A-1486	Histidinol	0.539666667	0.588666667	1.396333333	0.645666667	1.482	0.897	1.679666667	0.572666667	1
A-1791	Histidinyl-Isoleucine	0.684	0.867333333	1.078666667	1.017333333	1.248333333	0.783333333	1.449	1.004333333	1
A-560	Histidinyl-Proline	0.518333333	0.373	1.018666667	0.88	1.030666667	0.625333333	1.472666667	1.203	1
A-707	Hydroxyprolyl-Valine	0.584	0.469	0.770333333	0.949333333	1.004666667	0.647333333	1.745	1.022	1
A-574	Isoleucyl-Alanine	0.750333333	0.416333333	0.944666667	0.522	1.087	0.368333333	1.860333333	1.046333333	1
A-374	Isoleucyl-Aspartate	0.478	0.440666667	0.728666667	0.511	0.885	0.429	1.620333333	1.584666667	1
A-406	Isoleucyl-Glutamate	0.712333333	0.600333333	0.639	0.791333333	0.794333333	0.609666667	1.553	1.237	1
A-348	Isoleucyl-Glutamine	0.565333333	0.413	1.141333333	0.807	1.196333333	0.498	1.630333333	0.779	1
A-489	Isoleucyl-Glycine	0.782333333	0.391	1.003	0.592333333	1.262	0.488666667	1.692	1.190666667	1
A-885	Isoleucyl-Proline	0.686333333	0.298666667	0.892333333	1.136333333	1.235	0.864666667	0.858333333	0.739	1
A-479	Isoleucyl-Threonine	0.558	0.291333333	0.605	0.584333333	0.850333333	0.416333333	2.053666667	0.682333333	1
A-2047	Isoleucyl-Tyrosine	0.450666667	0.289	1.568333333	0.439	1.620333333	0.34	1.497333333	0.681	1
A-96	L-Aspartate 4-semialdehyde	1.174	1.78	1.335666667	1.859333333	1.565666667	1.23	2.424	2.97	1
A-996	Leucyl-Arginine	0.546666667	0.282333333	0.860666667	0.378	1.028666667	0.292666667	2.046666667	0.955666667	1
A-339	Leucyl-Asparagine	0.5	0.326	1.234	0.714333333	1.385333333	0.475	1.433333333	0.873	1
A-444	Leucyl-Aspartate	0.58	0.348333333	0.645666667	1.064333333	0.962666667	0.717	1.548666667	1.191333333	1
A-546	Leucyl-Glycine	0.675333333	0.398	1.110333333	0.850666667	1.243	0.529666667	1.673	1.069333333	1
A-1165	Leucyl-Leucine	0.592	0.275666667	1.022333333	0.456666667	1.053	0.294666667	1.909333333	1.087333333	1
A-1547	Leucyl-Lysine	0.472	0.231666667	1.088333333	0.340666667	1.062	0.230333333	1.877333333	0.942666667	1
A-510	Leucyl-Threonine	0.608	0.282	1.000666667	0.618	1.297666667	0.348333333	1.954	0.958333333	1
A-1358	Lysine	0.426333333	0.179666667	0.822333333	0.755333333	0.863333333	0.797666667	1.069	1.42	1
A-1171	Lysyl-Alanine	0.751333333	0.407	1.552	0.858333333	1.242	0.672666667	1.387333333	1.026666667	1
A-841	Lysyl-Aspartate	1.175333333	0.651	1.208666667	1.247333333	1.141333333	0.899333333	1.358666667	0.807	1
A-959	Lysyl-Glutamate	0.775666667	0.57	0.894666667	0.867666667	0.97	0.673666667	1.637	1.221	1
A-1589	Lysyl-Isoleucine	0.523333333	0.259333333	1.027	0.400666667	1.029666667	0.267666667	1.693	0.970333333	1
A-1627	Lysyl-Leucine/Leucyl-Lysine	0.982333333	0.483666667	0.869666667	0.515	0.985	0.402666667	1.343333333	0.956	1
A-1621	Lysyl-Phenylalanine	0.528	0.311	0.968666667	0.395666667	0.923	0.341	1.999	1.049333333	1
A-T1716	Mequinol	0.804333333	0.775	0.602333333	0.680666667	0.733	0.640333333	1.378	0.938666667	1
C-T981	Methyloxaloacetic acid	0.911333333	0.565	0.822666667	1.149666667	1.011	0.647	1.302666667	1.183	1
A-1551	N(6)-Methyllysine	0.370666667	0.207333333	0.901666667	0.487666667	1.878666667	0.465	2.515666667	0.425666667	1
C-1056	N-Acetyl-2-Aminomuconate semialdehyde	1.085	0.382	1.097666667	0.505666667	1.073666667	0.417666667	2.092666667	1.277333333	1
C-T1210	N-Acetyl-L-Leucine	1.642333333	1.273333333	1.303333333	1.301666667	1.763666667	1.016333333	2.693666667	1.662666667	1
C-861	N-Hydroxy-L-phenylalanine	1.135	0.837666667	1.103	0.700333333	1.064666667	0.636	1.895	1.093	1
A-838	N-Hydroxy-L-tyrosine	1.082	0.596666667	0.878	0.379333333	0.911333333	0.585666667	1.861	1.187333333	1
C-1865	N-Phenylacetylaspartic acid	0.191333333	0.162666667	1.270333333	0.202	1.440666667	0.51	1.666666667	0.859333333	1
C-T1568	o-Toluic acid	0.879	0.576	0.846666667	0.601333333	0.940333333	0.646333333	1.431666667	0.891	1
A-419	Pantothenic acid	0.753333333	0.383	1.307333333	0.773	1.385333333	0.614	1.148333333	0.748666667	1
A-459	Phenylalanyl-Aspartate	0.495	0.486333333	0.683	0.963333333	0.654333333	0.617	1.824333333	1.287333333	1
A-437	Phenylalanyl-Serine	0.462333333	0.409666667	1.484	0.634666667	1.254666667	0.454666667	1.33	1.016333333	1
A-1035	Phenylalanyl-Valine	0.670666667	0.314666667	1.067	0.531333333	1.039666667	0.372666667	1.797333333	0.977666667	1
A-T174	p-Hydroxyphenylacetic acid	0.479666667	0.288	1.091	1.19	1.320666667	1.126	1.133333333	1.238	1
A-625	Prolyl-Threonine	0.669	0.452	0.957333333	0.88	1.060666667	0.529333333	1.524333333	1.229333333	1
A-128	Seryl-Alanine	0.591666667	0.538	0.975666667	0.958	1.056333333	0.63	1.583	1.079333333	1
A-958	Seryl-Lysine	0.584333333	0.403	1.024333333	1.068	1.25	0.738333333	1.343666667	0.908666667	1
A-38	Seryl-Serine	0.696333333	0.841333333	1.078333333	1.432	1.070333333	0.923333333	1.348666667	1.003	1
A-325	Seryl-Valine	0.476333333	0.389333333	1.085	0.911666667	1.082	0.572666667	1.646666667	1.205333333	1
A-608	Threoninyl-Isoleucine	0.602666667	0.418666667	0.804666667	1.027	0.896666667	0.568	1.789	1.061	1
A-568	Threoninyl-Leucine	0.596	0.446	0.889333333	0.99	0.895333333	0.590666667	1.726	1.143666667	1
A-1040	Threoninyl-Lysine	0.538333333	0.450666667	0.726666667	0.801	0.852666667	0.509	2.056666667	1.066666667	1
A-663	Threoninyl-Phenylalanine	0.447	0.382	0.953	0.71	0.882333333	0.496666667	1.495	1.196666667	1
A-275	Threoninyl-Proline	0.712333333	0.458	0.821333333	1.004	0.933333333	0.767333333	1.359333333	1.102333333	1
A-1666	Threoninyl-Tyrosine	0.906	0.773	1.293	1.342333333	1.045333333	1.081333333	1.519	1.161333333	1
A-1695	Tyrosinamide	0.449	0.294666667	1.050666667	0.974	1.338666667	0.535	1.579666667	0.958666667	1
A-1313	Tyrosyl-Asparagine	0.533333333	0.289333333	0.979	0.933666667	1.473666667	0.772	1.335333333	0.826666667	1
A-1423	Tyrosyl-Glutamate	0.696	0.432	0.636666667	0.99	0.766	0.880666667	1.851666667	1.152	1
A-1606	Tyrosyl-Glycine	0.397333333	0.366666667	0.906666667	1.128333333	1.031666667	0.761333333	0.871666667	0.713666667	1
A-1522	Tyrosyl-Threonine	0.874666667	0.578666667	1.05	0.826666667	1.281666667	0.652666667	1.435	1.081666667	1
A-1910	Tyrosyl-Valine	1.014	0.839	1.326	0.787	1.200666667	0.793333333	1.715333333	1.103	1
A-439	Valyl-Alanine	0.654666667	0.334333333	0.965333333	0.649333333	1.100333333	0.410666667	2.022666667	1.107666667	1
A-875	Valyl-Arginine	0.607666667	0.434333333	1.025333333	0.545	1.449666667	0.386333333	1.770333333	0.782666667	1
A-171	Valyl-Asparagine	0.758333333	0.588333333	1.191666667	0.889	1.594666667	0.582	1.687333333	1.009	1
A-1161	Valyl-gamma-Glutamic acid	0.582333333	0.433666667	0.736333333	0.731333333	0.961666667	0.582	2.127333333	1.224	1
A-254	Valyl-Glutamate	0.834666667	0.530666667	0.626	0.789666667	0.802666667	0.446	1.643	1.391333333	1
A-173	Valyl-Glutamine	1.084666667	1.559666667	1.345	1.495333333	1.410333333	1.629333333	1.849333333	1.507666667	1
A-329	Valyl-Glycine	0.642333333	0.353333333	0.921666667	0.894666667	1.213333333	0.539666667	1.908666667	0.867	1
A-963	Valyl-Isoleucine	0.595333333	0.298333333	0.914666667	0.628666667	1.054	0.386333333	1.825666667	1.114	1
A-979	Valyl-Leucine	0.601666667	0.298333333	0.914666667	0.609666667	1.027	0.386333333	1.828333333	1.111333333	1
A-1412	Valyl-Lysine	0.531	0.322666667	1.471666667	0.668	1.305	0.565666667	1.37	0.876666667	1
A-678	Valyl-Proline	0.555333333	0.336	0.879333333	1.079	1.278	0.864333333	1.192333333	0.837333333	1
A-221	Valyl-Serine	0.656666667	0.472666667	1.006333333	0.929	1.161333333	0.560333333	1.86	1.127333333	1
A-737	Valyl-Valine	0.447333333	0.353	0.838	1.210666667	1.012	0.786666667	1.790333333	1.049666667	1
C-784	Methionyl-Aspartic acid	4.598666667	1.680666667	0.307866667	0.200066667	0.469766667	0.2498	0.224266667	3.551266667	2
A-1390	Tryptamine	5.210333333	1.029	0.069633333	0.0302	0.1313	0.1338	0.028933333	0.1048	2
C-1287	Cystathionine ketimine	4.976	3.029666667	0.188533333	0.557333333	0.190033333	0.449333333	0.148466667	0.160933333	2
A-534	N(omega)-Hydroxyarginine	3.517333333	5.327	0.712566667	0.741866667	0.7238	0.858766667	0.646066667	0.7077	2
A-2488	Spermidine	4.638666667	3.241333333	0.597333333	0.423566667	0.622333333	0.490333333	0.3737	0.404066667	2
C-T1330	(2S)-2-Isopropyl-3-oxosuccinic acid	3.647	3.124333333	0.1688	0.1133	0.184	0.1481	0.132733333	1.1345	2
A-T1729	S-(2-carboxypropyl)-Cysteamine	1.223666667	4.269866667	0.039966667	0.039266667	0.0406	0.067	0.164666667	0.25	2
A-789	Homomethionine	1.218	6.16	0.483733333	0.349466667	0.491366667	0.108	0.166	0.257666667	2
A-26	Methionyl-Aspartate sulfoxide	3.868333333	1.048	0.338	0.302666667	0.479666667	0.631	0.286766667	0.286333333	2
A-220	N2-Acetyl-L-Cystathionine	4.105333333	1.500333333	0.211333333	0.0315	0.309333333	0.066	0.027366667	0.029566667	2
C-T924	gamma-Oxalocrotonic acid	5.013	1.530666667	0.362333333	0.127866667	0.678666667	0.24	0.675666667	0.155366667	2
A-T1268	Chlorogenic acid	3.267333333	3.887333333	0.461666667	0.428666667	0.030666667	0.420333333	0.002133333	0.0008	2
C-2236	13(S)-HPOT	4.006666667	2.272	0.3	0.869	0.168666667	0.1963	0.1289	0.165266667	2
A-2477	4-Acetylresorcinol	3.196666667	2.856	0.332	0.360333333	0.0917	0.321333333	0.409666667	0.381133333	2
C-2254	Etherolenic acid	3.888333333	1.752666667	0.5	1.455666667	0.236333333	0.229133333	0.159333333	0.106166667	2
C-1914	3-Oxooctanoic acid	5.016333333	1.617	0.425	0.135333333	0.268333333	0.043366667	0.095	0.090333333	2
A-T82	Agmatine	6.055666667	2.473666667	0.272333333	0.032	0.055	0.031333333	0.080333333	0.017133333	2
A-T536	Dihydrophloroglucinol	2.729666667	3.144	0.287666667	0.295	0.154	0.346	0.163333333	0.134933333	2
A-2211	2-Hydroxy-3-(4-hydroxyphenyl)propenoic acid	3.009666667	3.622666667	0.457333333	0.3	0.321	0.294666667	0.131	0.092666667	2
A-2520	Resorcinol	3.463666667	4.5	0.212666667	0.268333333	0.015666667	0.256666667	0.009	0.009666667	2
A-2155	trans-2,3-Dihydroxycinnamic acid	3.387666667	3.83	0.323666667	0.252333333	0.094	0.255333333	0.009	0.009666667	2
A-T118	Tyramine	0.024966667	0.030166667	1.754666667	2.034333333	2.533333333	2.518	0.022766667	0.024633333	3
A-1806	Kaempferol-3-O-galactoside	0.414233333	0.5004	0.762666667	3.126333333	0.956	2.706666667	0.378	0.353	3
C-110	Quinic Acid	1.224333333	1.320666667	0.414233333	3.978666667	0.3863	1.225	0.3018	0.3271	3
C-2104	2-Hydroxyisophthalic acid	0.218533333	0.196033333	0.845333333	2.384666667	1.325333333	2.140333333	1.123333333	0.201166667	3
A-2483	2,4-Dihydroxylamino-6-nitrotoluene	0.737133333	1.648466667	1.113666667	6.552	1.880666667	7.620666667	0.507033333	1.5727	3
A-T67	2-Phenylethylamine	0.664333333	0.519666667	0.884333333	2.123666667	1.035	2.062666667	0.307266667	0.332233333	3
A-T1276	1-O-Feruloyl-beta-D-Glucose	0.103666667	0.0902	2.230666667	1.791666667	1.692333333	0.768333333	0.0681	0.073666667	3
A-1719	Cyanidin-3-O-beta-D-Galactoside	0.262466667	0.317066667	0.871666667	2.38	0.801333333	2.006333333	0.259033333	0.251533333	3
C-T210	Pipecollinic Acid	0.3297	0.295766667	1.503666667	2.605666667	1.220333333	2.231666667	0.646333333	0.724	3
A-1622	Quercitrin	0.225	0.2483	0.73	1.917666667	0.786	2.060666667	0.225333333	0.205066667	3
A-1783	Leucocyanidin	0.7737	0.205766667	1.129666667	1.805666667	1.272	2.345333333	0.306066667	0.461566667	3
A-2030	6-Methoxymellein	0.201666667	0.251066667	0.974666667	3.147333333	1.226333333	1.204	0.243966667	0.1221	3
C-T522	4-Pyridoxic Acid	0.143266667	0.125666667	0.837666667	3.24	0.573666667	1.788	0.287666667	0.249666667	3
A-1315	4-Hydroxyphenylethanol	0.046433333	0.045566667	0.332	4.208666667	0.28	1.409666667	0.776333333	0.312666667	3
A-T542	4-Hydroxymethylcatechol	0.262333333	0.227666667	1.621333333	2.17	1.379333333	1.422333333	0.566	0.518333333	3
C-66	4-Hydroxy-L-threonine	0.075	0.053666667	0.841666667	2.48	1.160666667	1.775	0.378666667	0.0871	3
C-T1527	2-Methylpent-4-enoic acid	0.382666667	0.206333333	1.568666667	2.057	1.253666667	1.559333333	0.699	0.352666667	3
C-2093	3-[(1-Carboxyvinyl)oxy]benzoic acid	0.236	0.212	0.525333333	3.451333333	0.307666667	1.234333333	0.543	0.384666667	3
C-T771	3-Dehydroshikimic acid	0.545666667	0.718666667	1.075333333	2.883666667	0.953	1.116333333	0.776666667	0.865	3
A-2122	5-Hydroxyferulic acid methyl ester	0.16	0.073333333	1.427	4.269	1.345	1.804666667	0.133	0.166666667	3
A-T762	6-Hydroxymellein	0.935666667	0.129666667	1.949666667	1.555666667	1.118333333	0.995333333	0.042333333	0.051333333	3
A-587	7-Methylguanine	0.544333333	0.556	2.444666667	3.261666667	1.518	1.645666667	0.591333333	0.667666667	3
A-T104	Adenine	0.154333333	0.13	0.883333333	2.544333333	1.263333333	2.096	0.349666667	0.150666667	3
C-1238	gamma-Carboxyglutamic acid	0.17	0.364	1.298333333	1.896	0.888333333	1.431	0.303666667	0.336666667	3
A-T581	meso-2,6-Diaminoheptanedioic acid	0.658666667	0.928	1.125	2.841	0.638	1.234	0.323333333	0.326666667	3
C-233	N-Acetyl-Homoserine	0.271333333	0.133333333	0.925333333	3.787333333	0.519333333	2.049	0.521333333	0.31	3
A-2277	Noreugenin	0.723666667	0.539	0.887333333	2.242	0.828666667	1.937	0.647333333	0.581	3
C-T321	O-Acetyl-L-homoserine	0.188666667	0.154	0.905	3.793666667	0.507666667	2.084	0.254666667	0.240666667	3
C-T1528	Salicylic Acid	0.606257613	0.184920665	0.601666667	3.704666667	0.292666667	1.028666667	1.164	0.374666667	3
C-T475	Shikimic Acid	0.078333333	0.124666667	2.004666667	2.244333333	1.21	0.959666667	0.929666667	0.677	3
A-1409	trans-Ferulic acid	0.551	0.110333333	1.412333333	2.025333333	1.092333333	1.371	0.039	0.057666667	3
C-2243	Traumatic Acid	0.177	0.169	0.503333333	3.242333333	0.705	1.333	0.8	0.621333333	3
A-854	Vanillyl alcohol	0.048	0.111	0.941333333	2.791333333	1.125666667	2.577	0.039333333	0.083	3
A-1889	1,2-Dihydroxy-5-(methylthio)pent-1-en-3-one	0.1578	0.190633333	4.767333333	0.476333333	3.156333333	0.503666667	0.144	0.1557	4
C-114	8-Aminooctanoic acid	0.924533333	0.829266667	3.068333333	1.838666667	3.116666667	1.402	0.785166667	0.851033333	4
A-T678	4-Hydroxycoumarin	0.030833333	0.0373	2.818333333	0.306833333	2.147666667	0.424333333	0.054	0.056566667	4
C-T715	Dihomomethionine	1.5361	0.668833333	2.467	0.564966667	1.796	0.7054	1.004	1.232333333	4
A-T1739	Propylparaben	0.579833333	0.6736	2.481	0.5768	2.597666667	0.667666667	0.888333333	0.550233333	4
A-T1205	Sinapoyl malic acid	0.0161	0.0194	3.436	0.915666667	2.184	0.539333333	0.014666667	0.015866667	4
C-T737	2-Aminomuconic acid	0.622133333	0.8677	1.814333333	0.5886	2.425666667	1.402	0.711533333	1.006	4
C-T1015	4-Hydroxy-2-quinolinecarboxylic Acid	0.339333333	0.304366667	2.278333333	0.357366667	1.033566667	0.5305	0.175066667	0.312333333	4
A-T578	Diaminopimelic acid	1.044	0.698866667	2.906	0.495733333	1.745666667	0.576233333	0.456733333	0.746666667	4
A-T1749	Xanthoxylin	0.447	0.5477	1.528	0.468966667	2.187	0.542866667	1.086333333	0.4474	4
C-T1139	2,4-Dihydroxycinnamate	0.496666667	0.323	2.032333333	0.518333333	1.477	0.608	0.1965	0.212966667	4
C-1829	Chorismic acid	0.501833333	0.450133333	1.941666667	0.433333333	3.635666667	0.246	0.119	0.192966667	4
A-2044	Dopamine	0.0529	0.063866667	3.897	1.274333333	1.608	1.264	0.324	0.157333333	4
A-T1044	Fisetin(2 tags 2 charges)	0.558	0.432	1.839666667	0.441366667	2.5	0.543066667	0.849333333	0.352866667	4
A-T441	Saccharopine	0.720466667	0.8115	3.858	0.7451	1.063333333	0.790033333	1.365333333	1.094466667	4
C-2034	2-Hydroxy-6-ketononatrienedioic acid	0.117	0.2432	2.345666667	0.972666667	2.232	1.281666667	1.558	0.313333333	4
A-2066	Feruloylputrescine	0.067	0.055	3.638	0.312666667	3.680333333	0.623666667	0.3981	0.046666667	4
A-T633	Furaneol (Enol Form)	0.363	0.413866667	1.176466667	0.598666667	2.355333333	0.772666667	0.553	0.535366667	4
C-T1425	2-Aminobenzoic Acid	0.771666667	0.7043	1.510333333	1.437	1.553	1.037666667	0.5372	0.544133333	4
A-T629	4-Hydroxy-5-Methyl-2-Methylene-3(2H)-Furanone	0.471666667	0.607266667	1.376333333	0.87	1.466	0.875666667	0.858666667	0.566533333	4
C-T146	4-Hydroxy-4-methylglutamic acid	0.3354	0.300866667	3.330666667	0.955	1.935	0.466333333	1.690666667	0.675333333	4
A-T534	Benzene-1,2,4-triol	0.510666667	0.585566667	2.108333333	1.04	1.538333333	1.061333333	0.569	0.508266667	4
C-T987	(R)-2,3-Dihydroxy-3-methylpentanoic acid	1.336333333	0.9102	2.882333333	1.954666667	1.853866667	1.912333333	1.036933333	1.247	4
A-745	1-O-(4-Coumaroyl)-beta-D-Glucose	0.435666667	0.246066667	2.666	0.717	2.169	0.965333333	0.351533333	0.2219	4
A-1661	2,3-Dihydroxy-p-cumic acid	0.433666667	0.171566667	1.528	0.428666667	2.146333333	0.223666667	1.054666667	0.105133333	4
C-1190	5-Hydroxyindoleacetic acid	0.691333333	0.496466667	2.515666667	0.622333333	1.581666667	0.297266667	1.782666667	0.6753	4
A-T335	N-Alpha-acetyllysine	1.052	1.022266667	1.510333333	0.838666667	1.524	1.017	0.851333333	0.899333333	4
A-2248	1,7,8-Trihydroxy-6-Methoxy-2-Methylanthraquinone	0.620333333	1.0523	1.602666667	1.746	2.089	1.457666667	0.855333333	0.496	4
C-T729	2-Hydroxy-5-carboxymethylmuconate semialdehyde	1.124266667	1.047666667	1.212	1.163333333	1.540666667	0.985333333	0.422	0.646166667	4
A-1043	Histidinyl-Glutamate	1.215333333	0.353333333	4.4151	1.270666667	0.953666667	1.747	0.859	0.557333333	4
A-948	Kojic acid	0.717333333	0.278133333	1.805166667	0.962333333	1.327333333	1.029333333	0.526666667	0.500666667	4
C-512	Porphobilinogen	0.840533333	1.429	3.970333333	0.776333333	2.595	0.785	1.206666667	1.0243	4
C-T754	2,3-Dihydroxy-3-methylbutanoic acid/(R)-2,3-Dihydroxy-3-methylbutanoic acid	0.4217	0.247	1.584	1.102666667	1.548	1.407333333	0.845666667	1.335333333	4
A-2506	3,5-Dihydroxyanisole	0.722	0.405666667	1.484533333	0.775	1.175666667	1.050333333	0.625333333	0.626333333	4
A-1959	3-Hydroxyanthranilic acid	0.639	0.480333333	1.149333333	0.664233333	2.076	0.757333333	1.377	0.726	4
A-167	4-Amino-4-deoxychorismic acid	0.355666667	0.3297	2.131333333	0.533333333	3.177666667	0.339666667	1.082	0.473666667	4
A-1336	Cysteinyldopa	1.017333333	0.754	2.432	0.63	1.536666667	0.861166667	1.111	0.769	4
A-2081	p-Coumaroylputrescine	0.599	0.851	3.446333333	0.627333333	2.848	1.178666667	0.772333333	0.699333333	4
C-107	Threoninyl-Tryptophan	1.112333333	1.206	1.353666667	0.932666667	1.544333333	1.335333333	0.567966667	0.584	4
A-471	(R)-1-Aminopropan-2-ol	0.772666667	1.418333333	2.197666667	0.920333333	1.22	0.720666667	0.728	0.538333333	4
C-1887	(Z)-But-1-ene-1,2,4-tricarboxylic acid	0.683	0.615	1.487333333	0.588666667	1.896666667	0.840333333	0.838	0.672	4
A-1534	1-O-Caffeoyl-beta-D-Glucose	0.355333333	0.380666667	3.898666667	0.509333333	2.412666667	0.862	0.429666667	0.573333333	4
A-942	2,3,6-Trihydroxypyridine	0.646333333	0.528333333	1.696666667	0.880666667	1.507	0.926	0.662666667	0.667666667	4
A-1143	2-Hydroxy-2,4-pentadienoic acid	0.842666667	0.351	2.096333333	1.35	1.317	1.145333333	0.763666667	0.537	4
A-333	2-Hydroxymuconic acid	0.623	0.276666667	2.191	1.093	1.589333333	1.100333333	0.573666667	0.455333333	4
A-T326	3,4-Dihydroxymandelic acid	0.638333333	0.162333333	2.579	0.921	1.568666667	0.953	0.581666667	0.439333333	4
A-T560	3-Formylsalicylic acid	0.685333333	0.270333333	2.202333333	0.905	1.359333333	0.996666667	0.495333333	0.436666667	4
A-170	4-Chloro-L-lysine	0.863	0.272	2.206333333	0.710333333	1.383	0.736333333	0.651666667	0.485333333	4
A-1009	beta-Alanyl-Lysine	0.562666667	0.073333333	3.414333333	0.039666667	3.113666667	0.070333333	0.940666667	0.238333333	4
C-1210	Caffeic Acid	0.254	0.515333333	1.675333333	0.680666667	1.378666667	0.637666667	0.798666667	0.428	4
A-1965	Caffeic aldehyde	1.795333333	0.634333333	2.315666667	0.633333333	1.076333333	0.615	0.865	0.779333333	4
A-1891	Caffeoylmalic acid	0.01	0.011666667	4.257666667	0.453666667	3.045333333	0.493	0.009	0.009666667	4
C-758	cis-1,2-Dihydroxy-4-methylcyclohexa-3,5-diene-1-carboxylic acid	0.951333333	0.661666667	1.981333333	1.336666667	1.677333333	1.448	0.590666667	0.680666667	4
A-2034	Fraxetin	0.605666667	0.235333333	2.197666667	0.925666667	1.551666667	0.991333333	0.472333333	0.51	4
A-299	Glycyl-Proline	1.036	0.707333333	1.240666667	0.854666667	1.497333333	0.915	0.490333333	0.545	4
A-1318	Isoferulic acid	1.284666667	0.457	1.933	1.016666667	1.204666667	1.240333333	0.355333333	1.038	4
A-195	L-Theanine	1.708333333	0.979666667	1.589	1.177666667	1.213666667	1.101	0.361666667	0.137666667	4
A-68	N2-Acetyl-L-Hydroxylysine	0.876666667	0.946333333	1.633333333	1.483333333	1.144333333	0.849333333	0.621333333	0.300666667	4
C-1749	Parapyruvic acid	0.376	0.345333333	1.698666667	1.110666667	1.228333333	0.674666667	0.914666667	0.639	4
C-918	Picolinic Acid	0.668333333	0.517333333	1.793333333	1.25	2.191333333	1.340666667	0.765333333	0.373666667	4
A-688	Pyridoxamine phosphate	0.474666667	0.384333333	1.646333333	0.805666667	1.945333333	0.983666667	0.387333333	0.976	4
A-1263	Pyrrolidine	0.470333333	0.274666667	3.505	0.253666667	1.16	0.396	0.373333333	0.185333333	4
A-1988	Tyrosyl-Isoleucine	0.114	0.109	2.890333333	0.091	2.818333333	0.217	0.219666667	0.131	4
A-2031	Tyrosyl-Leucine	0.367666667	0.258666667	2.072	0.324	2.083	0.314333333	1.170333333	0.636	4
A-1845	3-Indoleacetonitrile	0.070233333	0.084833333	0.866	1.631666667	1.244	3.824666667	0.100466667	0.505	5
A-T761	(E)-Omega-(Methylsulfanyl)Hexyl-Thiohydroximate	0.900633333	0.738466667	0.961866667	1.479066667	1.3929	1.795	0.692666667	0.880633333	5
A-T86	cis-4-Hydroxy-D-proline	1.493666667	1.7357	1.349666667	2.018333333	0.817433333	1.617	1.060633333	0.799266667	5
C-T689	3-Hydroxy-2-methylpyridine-5-carboxylic acid	2.115	1.2477	1.2332	1.912666667	1.763066667	4.016666667	2.407166667	1.009533333	5
C-T777	1-Pyrroline-5-carboxylic acid/(S)-1-Pyrroline-5-carboxylic acid	0.7662	2.360666667	0.887	1.195666667	1.270666667	2.750666667	0.595866667	0.6458	5
A-T1724	(2R,3R,4R)-2-Amino-4-hydroxy-3-methylpentanoic acid	0.816166667	1.594	0.8679	1.972666667	0.8236	1.200066667	1.161	1.016	5
A-866	Luteolin	0.286533333	1.2825	0.556	2.175666667	0.611	2.550666667	0.375	0.902766667	5
C-156	N2-Succinyl-L-arginine	1.673	1.1293	1.468133333	1.266	1.521633333	4.981066667	1.414333333	1.333333333	5
A-1277	Aureusidin 6-O-glucoside	0.691	0.389633333	0.570666667	1.608333333	0.514333333	2.178	0.560266667	0.340766667	5
C-T358	N,N-Dihydroxy-L-tyrosine	1.873333333	1.346233333	0.803	1.523333333	1.1945	1.733833333	0.798333333	0.993666667	5
A-753	p-Coumaroyl quinic acid	0.562	1.25	2.293666667	1.392666667	0.414	1.933	0.100066667	0.108233333	5
A-340	5-Aminolevulinic acid	0.808666667	1.259	1.316333333	1.747666667	0.879	1.512666667	0.996733333	0.498233333	5
C-T1276	Methylitaconic acid	0.325533333	0.712666667	0.387	1.96	0.432433333	1.616333333	0.428666667	0.361666667	5
C-T214	Stizolobic acid	0.533233333	1.112333333	0.561333333	2.570333333	0.5707	1.935666667	0.408166667	0.552666667	5
C-1094	N-Formyl-L-glutamic acid	1.407	1.512333333	0.86	1.649	1.320666667	2.231	0.614	0.769	5
A-T225	p-Coumaric acid	0.607	1.487666667	1.728333333	1.411666667	0.448666667	2.418	0.048666667	0.041766667	5
A-639	Salidroside	0.866333333	0.422233333	1.481666667	1.561	1.273	1.721666667	1.012333333	0.569666667	5
C-T817	2-Aminomuconate semialdehyde	0.532466667	2.443333333	0.872666667	1.224	1.232666667	2.831	0.173666667	0.329	5
C-477	Imidazolepyruvic Acid	0.6901	1.569666667	0.693	1.443	1.041666667	2.975333333	0.509333333	0.936333333	5
C-T673	Maleamic acid	0.6071	1.369666667	0.583	1.186	0.95	2.702333333	0.427333333	0.772	5
A-387	(-)-Epigallocatechin	0.657333333	1.177333333	0.726666667	2.395333333	0.356333333	1.737	0.728	0.646333333	5
A-1242	(-)-Epigallocatechin sulfate	1.121	1.057	1.173	1.767	1.675666667	1.594333333	0.892666667	1.219	5
A-T1096	(+)-Gallocatechin	0.673333333	1.201	0.714666667	2.413333333	0.363666667	1.693	0.713333333	0.647333333	5
C-1498	(S)-2-(Hydroxymethyl)glutaric acid	0.183333333	0.347333333	0.41	2.147666667	0.441666667	1.828666667	0.369333333	0.493666667	5
C-T645	1-Pyrroline-4-hydroxy-2-carboxylic acid	0.808	1.433333333	0.915333333	0.902666667	1.209666667	1.683333333	0.284666667	0.520666667	5
A-T62	2,4-Diaminobutyric acid	0.493	1.033333333	0.504	2.614	0.429	1.947	1.411666667	0.399333333	5
A-T27	2-Aminobutyric acid/2-Aminoisobutyric acid	0.871333333	1.675333333	1.339666667	1.314666667	1.305	1.630333333	0.577666667	0.709	5
A-T532	3-Cyano-L-alanine	0.642666667	1.075	0.642666667	0.915666667	0.892333333	2.005333333	0.801666667	1.027	5
C-1410	3-Methylpyrrole-2,4-dicarboxylic acid	0.686666667	2.010333333	0.683	1.308	0.891666667	2.476	0.268333333	0.450666667	5
A-208	4-Guanidinobutanal	0.747333333	1.224666667	0.513666667	1.261	0.809	2.002666667	0.783666667	0.824666667	5
A-954	4-Guanidinobutanoic acid	0.417666667	1.249666667	1.542	0.536666667	1.221666667	1.88	0.254666667	0.206666667	5
A-1269	4-Methylumbelliferone	0.473666667	0.984666667	0.807666667	1.680333333	0.786333333	2.299	0.619333333	0.654333333	5
C-T693	4-Oxoglutaramic acid	0.915	1.184333333	1.084666667	1.903	1.179333333	1.617	0.942333333	1.048333333	5
A-T286	Arginine	0.710666667	1.272	0.553	1.355666667	0.877	2.264	0.678333333	0.814	5
A-T91	Asparagine	0.651333333	1.156	0.706333333	1.049666667	0.919	2.061	0.821333333	1.111	5
A-590	Cysteineglutathione disulfide	0.605	1.153666667	0.472666667	0.838	0.688	2.17	0.811333333	1.035666667	5
A-1011	Cystine	0.232333333	0.538333333	0.235666667	0.303333333	0.780666667	4.961333333	0.455333333	0.768666667	5
A-207	FAPy-adenine	0.892333333	1.114666667	1.142666667	2.689333333	1.613666667	2.482333333	0.867666667	0.713333333	5
A-T537	gamma-Amino-gamma-cyanobutanoic acid	0.686333333	2.255333333	0.852	1.120666667	1.047666667	2.318	0.244	0.346	5
C-272	gamma-Glutamylvaline	0.723666667	1.135	0.401	2.405666667	0.507	1.870333333	0.55	0.726666667	5
A-T143	Glutamine	0.702	1.281666667	0.888	1.017	0.990666667	1.943333333	0.244333333	0.357	5
A-30	Glutaminyl-Glutamate	0.777666667	0.977	0.506666667	1.096	0.796666667	2.923333333	0.526333333	0.475	5
A-398	Glutathione disulfide	0.658333333	1.156333333	0.731666667	2.386666667	0.367333333	1.698333333	0.729333333	0.656	5
A-241	Glycine	0.74	1.715666667	1.828333333	1.192333333	1.606333333	1.935	0.047	0.046	5
A-T65	Homoserine	0.887	2.202	0.919333333	1.027333333	1.131333333	1.823666667	0.288	0.384333333	5
A-1015	Indoline-2-carboxylic acid	0.387	0.897	0.549	1.070666667	0.717	2.241333333	0.554333333	0.432	5
A-134	Isoglutamine	0.722666667	2.178666667	0.872666667	1.042666667	1.002	2.248333333	0.235	0.352333333	5
C-188	L-1-Pyrroline-3-hydroxy-5-carboxylic acid	0.556333333	1.708666667	0.776	1.052666667	1.056666667	1.799666667	0.432	0.763333333	5
A-T1719	L-2-Amino-5-hydroxypentanoic acid	0.909333333	1.418	0.438	2.484	0.408	1.730333333	1.003666667	0.69	5
A-858	L-Cysteinylglycine disulfide	0.478333333	0.776666667	0.198	0.509666667	0.694333333	2.501333333	1.385666667	0.822	5
A-110	N(gamma)-Acetyldiaminobutyric acid	0.481	1.522666667	0.608333333	3.060666667	0.480333333	1.613666667	0.337333333	0.806333333	5
C-990	N-(L-Arginino)succinic acid	1.071666667	1.127	1.144	1.655666667	1.244333333	2.296333333	0.432333333	1.121	5
A-293	N-Acetyl-L-Asparagine	0.590666667	1.546	0.654	0.643666667	0.838333333	2.016	0.159666667	0.349666667	5
C-1178	N-Acetyl-L-aspartic acid	1.067333333	1.178	0.643	0.928333333	1.032666667	1.680333333	0.373666667	0.608666667	5
A-187	O-Methyl-L-threonine	0.947666667	1.482	0.45	2.490666667	0.416	1.835	1.047	0.774333333	5
C-416	Pyroglutamic acid	0.712	1.981666667	0.844	0.911666667	1.172	2.361	0.262666667	0.466666667	5
C-T143	Tabtoxin biosynthesis intermediate 2	0.307666667	1.151666667	0.583333333	1.546333333	0.772	4.156333333	0.350666667	0.505	5
A-1276	Tabtoxin biosynthesis intermediate 4	1.438666667	0.769	0.975666667	2.119333333	0.604	1.086	1.177666667	0.807	5
A-1997	Arctigenin	0.6541	0.790133333	0.6499	0.676566667	0.6601	0.7832	0.596966667	0.6454	6
A-T235	3-Methoxy-4-hydroxyphenylacetaldehyde	0.871466667	1.360233333	0.8676	0.957233333	0.784766667	0.931166667	1.183	1.1298	6
C-T1547	Cinnamic Acid / Trans-Cinnamic Acid	0.4049	0.825266667	0.559	1.748666667	0.440133333	0.634566667	0.3438	0.3727	6
C-T1327	5-Methoxyindoleacetic acid	0.9788	0.877966667	1.055533333	0.7416	1.633	1.040166667	1	1.025633333	6
C-T1493	Benzoic Acid	0.915666667	0.662466667	0.8288	0.559533333	1.236	0.698666667	1.089	0.836433333	6
A-T618	Glycinamide	0.837133333	1.035533333	1.354333333	0.8867	1.194	1.026466667	1.097333333	1.181	6
A-T380	L-beta-aspartyl-L-threonine	0.5643	0.6649	0.7303	1.982	0.569433333	0.675633333	1.216666667	1.151666667	6
A-T273	Pyridoxamine	1.649666667	1.3063	1.079566667	0.975333333	1.337533333	1.250633333	1.335233333	1.508	6
C-T509	2-Hydroxy-3-oxopropanoic acid	0.7111	0.616133333	0.747733333	0.645333333	0.753766667	0.655933333	0.632	0.731666667	6
C-T696	N-Acetyl-trans-3-Hydroxy-L-proline	0.789066667	0.824333333	0.814666667	1.052	0.438733333	0.3818	0.342766667	0.371533333	6
A-T154	2,3-Dihydroxyindole	0.8652	0.611633333	0.914666667	0.599733333	0.938266667	0.839	0.4307	0.617166667	6
A-T334	N6-Acetyl-Lysine	0.282666667	0.341466667	0.280833333	0.340333333	0.367966667	0.440433333	0.437	0.4455	6
A-T622	3,4-Dihydroxypyridin	0.923333333	0.949233333	0.818466667	0.757133333	0.958	0.9377	1.153666667	1.196733333	6
C-T170	L-2-Amino-3-oxobutanoic acid	0.997566667	0.989933333	1.215666667	0.934666667	1.166833333	1.043	0.678466667	0.836333333	6
A-T772	Phlorisobutanophenone	0.995966667	1.203033333	1.265666667	0.968333333	1.293	1.192466667	1.547666667	1.570333333	6
C-T931	2-Oxoadipic acid	0.268966667	0.1437	0.264666667	0.428	0.321	0.27	0.160533333	0.1475	6
C-T926	cis-3-(3-Carboxyethenyl)-3,5-cyclohexadiene-1,2-diol	0.852666667	0.407933333	0.596566667	0.501	0.785333333	0.425266667	1.043666667	0.468866667	6
A-1332	Hydroferulic acid	1.2821	0.535866667	0.779666667	0.589666667	0.463	0.58	0.669666667	0.6818	6
C-T1366	2-(Methylamino)benzoic acid	0.807666667	0.487666667	0.213133333	0.434333333	0.214866667	0.350333333	0.257666667	0.2204	6
A-159	4-Hydroxyproline	0.5035	1.160666667	0.973	0.442233333	0.407766667	0.461666667	1.2781	2.431333333	6
C-T623	Nicotinic acid	1.448033333	0.981833333	1.258	0.916366667	1.2506	0.907	1.121666667	1.073733333	6
C-1787	Phenylglyoxylic Acid	1.014666667	0.361666667	1.782666667	0.291233333	1.056	0.349666667	1.233666667	0.883333333	6
C-T1346	3-Phenyllactic Acid	0.716533333	0.642733333	1.044	1.748333333	1.011666667	1.347333333	0.848666667	0.752666667	6
C-T92	L-erythro-4-Hydroxyglutamic acid	1.229	0.828333333	1.404666667	0.865333333	1.157	0.7201	1.08	1.024666667	6
C-T1310	4-Hydroxyphenylglyoxylic acid	0.682433333	0.6122	1.291666667	0.794666667	0.922333333	0.739666667	0.972	0.882333333	6
C-891	L-Homocystine	0.413666667	0.681666667	0.300233333	1.855	0.302633333	0.425	1.616	1.136	6
C-T18	Ne,Ne dimethyllysine	1.021766667	0.930466667	1.166	0.875	1.096666667	1.022166667	0.908133333	0.906266667	6
A-123	Neuraminic acid	1.373333333	1.004333333	1.467333333	0.013	1.175666667	0.0118	1.145333333	0.818666667	6
A-T421	Adenosine	1.402333333	1.011	1.485666667	0.604133333	1.243333333	0.699366667	1.146	0.866666667	6
A-1101	Dialdehyde	0.294333333	0.287833333	0.638	0.541333333	0.41	0.426333333	0.196	0.340333333	6
C-T7	Ectoine	0.5034	1.051666667	0.760166667	2.040333333	0.582833333	1.259333333	0.520666667	0.837666667	6
C-T317	N-Formyl-L-Aspartic acid	1.256333333	0.839433333	1.0425	0.997	1.224333333	0.810566667	0.986333333	1.187	6
A-T1720	2'-Hydroxyacetophenone	0.583	1.200666667	0.774	0.865	0.650333333	0.717666667	0.8831	0.381566667	6
C-T1548	3-Indolebutyric acid	1.008	0.625833333	1.088	0.523	1.085	0.682666667	0.515166667	0.581566667	6
A-2369	6,7-Dihydroxycoumarin	1.242666667	0.384	1.208	0.471	1.022666667	0.515666667	0.518666667	0.558566667	6
A-765	Leucyl-Proline	2.396333333	0.817	1.033666667	0.233533333	1.175666667	0.3381	1.125	0.671666667	6
C-T1154	4-Methylene-2-oxoglutaric acid	0.697333333	1.417666667	0.884333333	0.964666667	1.026	0.873333333	1.076333333	1.072333333	6
C-T524	5-Dehydro-4-deoxy-D-glucuronic acid	0.569	1.708666667	1.123	0.721666667	1.221666667	0.910666667	1.082333333	1.232333333	6
C-T704	2-Oxoglutaramic acid	1.136	0.700333333	1.349	1.011	0.959	0.829933333	1.020333333	0.901333333	6
C-T1197	3-[(1R,2S,5R,6S)-5-Hydroxy-7-oxabicyclo[4.1.0]heptan-2-yl]-2-oxopropanoic acid	1.160333333	1.142333333	1.037666667	1.041666667	1.286666667	1.151333333	1.160333333	1.004766667	6
A-T496	Kinetin-9-N-Glucoside	0.400666667	0.309666667	0.624333333	0.383133333	0.525666667	0.371666667	0.522666667	0.553	6
C-T1120	N-Acetyl-L-Valine	0.660333333	0.818	1.291666667	1.549666667	0.884	1.568666667	1.227	1.056333333	6
C-642	trans-beta-D-Glucosyl-2-hydroxycinnamic acid	1.392333333	1.205333333	0.527666667	0.241266667	0.361	0.267533333	1.267666667	0.865333333	6
A-T171	Xanthine	0.621333333	0.6404	1.132666667	1.339	0.720333333	0.946333333	0.574	1.545	6
C-T868	(R)-2-Amino-3-methoxypropanoic acid	0.874	0.932	0.911	0.93	0.887	0.578333333	0.819666667	1.211	6
A-1260	2-Hydroxy-3-methylbenzalpyruvic acid	0.390666667	0.553066667	0.367	0.600333333	0.456333333	0.851	0.229	0.165	6
A-2061	3,4-Dihydroxyphenylacetaldehyde	1.217666667	1.215	1.253	1.339666667	0.973666667	1.102	0.808	1.3567	6
A-2097	3-O-Methylgallic acid	0.352333333	0.126966667	1.115333333	1.106333333	0.993666667	0.837	0.302	0.395	6
C-T4	L-Allothreonine	0.747	0.776666667	1.161333333	0.765666667	1.129333333	0.748666667	1.002666667	1.097333333	6
A-T658	Methylsalicylate	1.148333333	1.380333333	1.031	0.877433333	1.031333333	1.174333333	1.012666667	1.094333333	6
A-147	N5-Acetyl-L-Ornithine	0.218333333	0.974666667	0.244	0.11	0.149333333	0.089666667	0.331	0.390966667	6
C-126	Prolyl-Valine	1.727	0.180966667	1.236666667	0.519333333	1.315666667	0.326	1.88	0.966666667	6
A-T242	Pyridoxal	0.831666667	0.684	0.878	0.725333333	0.940666667	0.716333333	1.111666667	1.140333333	6
C-T925	Succinic Semialdehyde	0.702	0.874666667	0.425333333	0.645	0.663333333	0.589	0.664333333	1.207333333	6
C-T377	Threonic Acid	0.698333333	0.4971	0.999333333	1.832333333	0.886666667	1.065	0.714333333	0.636	6
C-T1063	trans,trans-Muconic acid/Cis,Cis-Muconic Acid	0.562666667	0.457	0.855	0.791333333	0.783	0.718333333	0.541	0.634066667	6
C-446	Tryptophyl-Threonine	0.515266667	0.625333333	0.755333333	0.410666667	0.787	0.713333333	0.215	0.315	6
C-1402	(2S,4S)-4-Hydroxy-2,3,4,5-tetrahydrodipicolinic acid	0.411333333	0.523333333	0.517	1.498	0.454	1.188	0.405666667	0.512666667	6
C-625	(3Z)-Phycocyanobilin	1.214	0.967	1.063	0.815666667	1.072	1.095	0.891333333	0.968666667	6
C-T330	(R)-4-Phosphopantoic acid	1.263	0.675	1.125666667	0.632666667	1.045	0.817	0.694	0.834666667	6
A-1900	1-(3-Aminopropyl)-4-aminobutanal	0.514	0.434333333	0.501	0.614666667	0.676333333	0.525	0.871	0.297333333	6
C-2048	1,11-Undecanedicarboxylic Acid	1.034333333	0.476333333	0.828333333	0.574	0.816666667	0.625666667	0.980333333	0.757333333	6
A-2038	1,2-Dihydroxynaphthalene-6-sulfonic acid	0.918333333	1.419	0.682	1.351666667	1.214666667	1.571	1.064	1.270666667	6
A-T9	1,3-Diaminopropane	1.04	0.879	1.700666667	0.437333333	1.211666667	0.642333333	1.241333333	0.634666667	6
A-T15	1,4-diaminobutane	2.123	0.739333333	1.293333333	0.159666667	1.554666667	0.744333333	0.480333333	0.191333333	6
C-1651	12-Oxo-9(Z)-dodecenoic acid	0.673666667	0.466	1.175666667	2.279666667	1.515333333	0.573666667	0.964	0.519666667	6
C-T160	1-Aminocyclopropane-1-carboxylic acid	0.788	0.841666667	1.066333333	0.653333333	1.014	0.557666667	0.930333333	1.26	6
A-1397	1H-Indole-3-methanamine	0.841333333	1.896	0.817333333	0.813333333	0.808	0.815666667	1.321	1.504333333	6
A-780	1-O-Sinapoyl-beta-D-glucose	0.191	0.034333333	0.566333333	0.43	0.432	0.125333333	0.127333333	0.293666667	6
C-400	2-(Hydroxymethyl)-3-(acetamidomethylene)succinic acid	1.019333333	0.863333333	0.977666667	1.208666667	0.955333333	1.134666667	0.823666667	1.110666667	6
A-1376	2,4-Diaminotoluene	1.151666667	1.132	0.919333333	1.076333333	1.035333333	1.288	0.797	0.839333333	6
C-1722	2,4-Dihydroxyhept-2-enedioic acid	1.239	1.510333333	0.725666667	0.929666667	0.728666667	0.832333333	1.502	1.493	6
C-T719	2,6-Dihydroxynicotinic acid	0.933666667	0.964	1.09	1.011666667	0.803666667	0.848666667	0.599333333	0.905666667	6
A-1183	2,6-Dihydroxypyridine	1.001	0.755666667	1.425333333	1.021	1.218333333	1.014	1.130666667	1.178	6
C-T1479	2,6-Pyridinedicarboxylic acid	0.974333333	0.833	0.634333333	1.160333333	0.515333333	1.023	0.639333333	0.510666667	6
A-535	2-Aminobenzenesulfonic acid	0.343666667	0.444333333	0.82	1.777333333	1.184	1.460666667	0.507666667	0.487666667	6
A-1739	2'-Aminobiphenyl-2,3-diol	0.686	2.153333333	0.444333333	0.280666667	0.752333333	0.853333333	1.875666667	1.684666667	6
A-T34	2-Aminophenol(2 tags 2 charges)	0.374	0.846	0.949	1.189666667	0.741	1.788333333	0.852333333	0.926666667	6
C-678	2-Benzylmalic acid	1.473666667	0.504333333	0.579	0.249666667	0.687333333	0.139666667	1.657666667	0.561333333	6
A-2070	2-Descarboxy-cyclo-dopa	0.438	0.611333333	0.520666667	1.355333333	0.874666667	1.262666667	0.731666667	1.619666667	6
C-T1463	2-Hydroxy-3-phenylpropenoic acid	0.439	0.456666667	0.728666667	1.036666667	0.493333333	0.669333333	0.854666667	0.957333333	6
C-1903	2-Hydroxy-6-oxonona-2,4-diene-1,9-dioic acid	0.078666667	0.034666667	0.792	0.115333333	0.399	0.095	0.279666667	0.218	6
A-952	2'-Hydroxygenistein	1.295333333	1.108333333	1.101	1.029	0.955	1.172333333	1.176333333	1.308333333	6
C-T898	2-Iminopropanoate	0.976666667	1.009666667	1.076	0.987333333	1.039333333	0.826666667	0.911666667	1.150333333	6
C-T1718	2-Methylheptanoic acid	1.302	0.924	0.907666667	0.871666667	0.814333333	0.827333333	0.888333333	0.840666667	6
C-T1664	2-Methylhexanoic acid	1.085666667	0.906666667	0.91	0.852666667	0.817	0.896666667	0.940666667	0.876666667	6
C-T703	2-Oxosuccinamic acid	0.964	0.976333333	1.059666667	0.916666667	0.909666667	0.813666667	0.674	0.947333333	6
A-T616	2-Pyrazoline	1.423	0.951333333	1.444333333	0.577	1.084	0.596333333	0.814666667	0.741333333	6
A-1295	2-Pyrocatechuic acid	1.403	0.902333333	1.206333333	0.969333333	1.290666667	0.521333333	0.938666667	0.568	6
A-210	3,4-Dihydroxyphenylethyleneglycol 4-O-glucuronide	3.151333333	0.915	0.783333333	0.540333333	0.678	0.141666667	0.565666667	0.945333333	6
C-786	3,5-Dihydroxybenzoic acid	3.189	1.420666667	0.321	0.288666667	0.384333333	0.251666667	0.817	0.576	6
A-503	3-Aminoisobutyric acid	1.153666667	1.455	1.131666667	1.208666667	1.129	1.363	1.191333333	1.332666667	6
C-2022	3-Benzylmalic acid	0.257666667	0.159666667	1.266333333	0.680666667	0.884333333	0.404	0.493666667	0.338666667	6
C-1444	3-Hydroxy-2-methylpyridine-4,5-dicarboxylic acid	0.732666667	0.924333333	0.630333333	1.766666667	0.617333333	0.736	0.378	0.387333333	6
C-T1070	3-Hydroxy-3-methyl-2-oxobutanoic acid	0.864333333	0.914666667	0.991333333	1.195	0.747666667	0.466333333	1.193	1.297333333	6
C-T1612	3-Isopropyl-3-butenoic acid	1.215333333	1.010333333	1.014666667	0.813333333	0.914	0.933666667	1.095666667	1.033	6
C-T590	3-Mercaptolactic acid	2.169333333	1.024666667	1.469666667	0.345	1.301	0.410333333	0.053	0.080333333	6
A-1937	3-Methoxy-5-Hydroxytoluene	0.806	0.967333333	0.556666667	0.701666667	0.458333333	0.919333333	0.346333333	0.646333333	6
A-440	3-Nitrotyrosine	0.712	0.718	0.848333333	1.816333333	0.830666667	1.082333333	0.778	0.614	6
C-1700	3-Oxoglutaric acid	0.659	1.096333333	0.264	1.275	0.356666667	0.891333333	0.715333333	1.276	6
A-1372	3-Phenylpropionylglycine	0.682333333	1.723666667	0.863333333	0.613	0.607333333	0.522666667	1.163333333	2.046666667	6
C-T923	4,5-Dioxopentanoic acid	1.079	0.552	0.874	1.327333333	0.878333333	0.832333333	0.908333333	0.980666667	6
C-T1785	4-Ethyloctanoic acid	1.093333333	0.964666667	0.939333333	1.032333333	0.821	0.859333333	1.072666667	0.763666667	6
A-T1717	4-Hydroxy-2H-pyran-3-carboxaldehyde	0.505333333	1.154666667	1.184	1.966666667	0.798	1.182666667	0.363333333	0.351	6
A-2187	4-Hydroxystyrene	0.436333333	1.470666667	0.760666667	0.755	0.555333333	0.619	1.184	1.351333333	6
C-1798	4-Methyl-2-Oxopentanoic Acid/2-Methyl-3-Ketovaleric Acid/3-Methyl-2-Oxo-Valeric Acid	0.352	0.611333333	0.681666667	1.468666667	0.425666667	1.06	0.715333333	1.033	6
C-T1748	4-Methyloctanoic acid	1.118666667	1.002333333	1.007333333	1.040333333	0.923	0.959333333	0.975	0.884	6
A-T78	4-Oxoproline	0.826	0.959666667	0.729666667	0.862	0.893666667	0.673666667	1.033	1.184	6
C-T1420	4-Pentenoic acid	0.967666667	0.69	0.81	0.647333333	0.818666667	0.799666667	0.832333333	1.120666667	6
A-165	6-O-Galloylglucose	0.577	0.777333333	0.663	1.488333333	0.481	1.322333333	0.782666667	0.736	6
C-T502	6-Oxo-1,4,5,6-tetrahydronicotinic acid	1.099666667	1.153333333	1.014333333	0.776333333	1.172	0.963	0.745333333	1.015	6
A-1660	7,8-Diaminononanoic acid	1.846	0.324666667	1.645333333	0.220666667	1.417	0.416666667	1.516	0.861	6
A-551	7-Hydroxy-2-Oxindole-3-Acetate	0.911666667	0.294666667	2.069666667	0.481333333	0.955666667	0.480666667	0.692666667	0.601666667	6
C-T1468	9-Oxononanoic acid	1.253	0.925666667	1.197333333	1.478	1.238666667	0.598	0.848333333	0.738333333	6
C-T1009	Acetic Acid	1.291	0.942666667	1.011	0.907666667	0.952333333	0.861666667	1.068666667	0.985333333	6
A-T691	Acetovanillone	0.895	0.934666667	0.926333333	0.679666667	1.044666667	0.801666667	0.928333333	0.849	6
C-T554	Acetylglycine	1.884333333	0.554509333	0.673666667	0.424838022	0.905333333	0.530455332	1.261666667	1.131333333	6
C-T1192	Acrylic Acid	0.956	0.835	0.766666667	0.932666667	0.818666667	0.832333333	0.909666667	1.134666667	6
C-T1424	A-Ketoisovaleric Acid	0.507333333	0.345333333	1.861666667	1.166	0.433333333	0.701	0.405333333	0.633	6
A-T19	Alanine	1.094333333	1.258	1.028666667	1.034666667	0.871333333	1.008666667	0.770333333	0.893666667	6
C-84	Alanyl-Asparagine	1.362	1.156666667	1.347333333	0.940333333	1.352	1.216666667	1.193666667	1.202333333	6
C-1711	alpha-CEHC	1.036	0.929666667	1.413333333	0.776666667	1.404333333	0.912666667	1.143666667	1.240666667	6
C-1318	Alpha-Ketobutyric Acid	0.764666667	0.743	0.981	1.009333333	0.872	0.878333333	1.136333333	1.450666667	6
C-T587	Alpha-Ketoglutaric Acid	0.559333333	1.017	0.333666667	1.329666667	0.382333333	0.752666667	0.964666667	1.321666667	6
A-T2	Aminoacetaldehyde	0.923	1.258333333	0.890333333	1.060666667	1.089666667	1.111666667	1.074333333	1.032333333	6
A-495	Aminoacrylic acid	0.914333333	1.083	1.161	0.700666667	0.788333333	0.689666667	0.878666667	1.104	6
A-T97	Aspartic acid	1.209	0.882	0.948666667	1.146333333	1.025666667	0.690666667	0.895	0.902666667	6
A-228	Aspartyl-Proline	0.870666667	0.671666667	0.853	0.515	0.930333333	0.679333333	0.790333333	1.061333333	6
A-98	Aspartyl-Threonine	0.542	0.535666667	0.729	1.588666667	0.483333333	0.72	1.253333333	1.036333333	6
C-T1382	Butanoic Acid / Isobutyric Acid	1.244	0.865	0.934	0.974333333	0.781333333	0.841	0.958333333	0.890333333	6
A-2397	Butylated hydroxytoluene	0.819	0.848	0.826666667	0.872333333	0.871333333	1.023	0.743	0.803333333	6
C-T1794	Capric Acid	1.047333333	1.008333333	0.997666667	1.071666667	0.827666667	0.962	0.848666667	0.915333333	6
C-T1591	Caproic Acid	1.156666667	0.896	0.833666667	0.858666667	0.840666667	0.91	0.970666667	0.874	6
C-958	Cyclopropanecarboxylic acid	0.899	0.921666667	0.864333333	0.847	0.892666667	0.887	1.103666667	1.356333333	6
C-T1098	Delta1-Piperideine-2-carboxylic acid	0.914	0.917	0.630666667	1.109333333	0.574	0.748	1.180666667	1.197333333	6
A-1365	Deoxyguanosine	1.467666667	1.064333333	1.511333333	0.012	1.248	0.012	1.167	0.810333333	6
A-T738	Dihydroconiferyl Aldehyde	0.358	0.19	0.300666667	0.491	0.309333333	0.258	0.479333333	0.361	6
A-2269	Echinatin	0.846666667	0.514666667	0.985	1.021333333	0.797666667	0.756333333	0.619	0.347666667	6
C-1401	Enalaprilat	1.117666667	0.496	0.446666667	0.741	0.7	0.389666667	0.904666667	1.071666667	6
A-T149	Glutamate	0.772666667	0.892666667	0.682333333	0.827666667	0.893	0.542	1.092666667	1.301	6
A-178	Glutaminyl-Proline/Prolyl-Glutamine	0.357	1.175	0.531666667	0.445333333	0.665333333	0.743333333	0.332333333	0.584666667	6
A-135	Glutamyl-Alanine	2.274333333	0.956333333	0.593666667	0.457	0.493666667	0.240333333	0.818	0.592666667	6
C-T458	Glyceric Acid	2.742666667	1.277666667	0.832333333	0.890666667	0.655666667	0.356666667	0.432666667	0.471	6
C-330	Glycolic Acid	1.382666667	0.456333333	0.746	1.031666667	0.51	0.431333333	0.917666667	1.117333333	6
C-69	Glycyl-Asparagine	1.086666667	0.954666667	1.077666667	0.785666667	1.100666667	1.011333333	0.947	0.955	6
C-51	Glycyl-Glycine	1.210666667	1.049	1.248	0.872	1.234	1.186666667	0.960333333	1.035	6
A-2127	Guanine	0.599666667	0.44	1.082	1.600333333	1.145333333	1.257666667	0.641666667	0.287666667	6
A-964	Guanosine	0.836333333	1.231	0.838	0.936	0.577	0.522333333	1.367333333	1.228333333	6
A-1477	Histidine	0.288666667	0.550666667	0.564	1.129333333	0.789666667	1.421333333	1.081666667	1.153666667	6
C-T666	Hydracrylic Acid	0.873666667	0.479333333	0.853333333	1.041666667	0.781666667	0.679333333	1.186666667	1.447666667	6
C-T643	Imidazoleacetic Acid	1.133	0.965333333	1.201	0.850666667	1.165	1.282666667	0.814	0.938666667	6
C-1514	Iminoaspartic acid	1.149	1.013333333	0.762333333	0.507333333	0.544666667	0.506333333	0.225666667	0.471	6
C-822	Isoleucyl-Methionine sulfoxide	0.615333333	0.407666667	0.762333333	0.485	0.766666667	0.694	0.524666667	0.582	6
C-370	Isoleucyl-Serine	1.091666667	0.825666667	1.211	0.928	1.392333333	1.088333333	1.280666667	1.011333333	6
C-T850	L-beta-Ethynylserine	0.582	1.387333333	0.385666667	1.536	0.54	1.288333333	0.673666667	1.109666667	6
C-1513	Leukotriene E4	0.741333333	0.697666667	0.585333333	0.916666667	0.658	0.812333333	1.118	1.501	6
C-T1180	L-Leucine	0.375	0.687	0.859666667	0.901333333	0.630333333	0.888	1.212666667	1.217666667	6
C-957	L-Norvaline	0.636666667	0.663666667	0.665	0.647333333	0.759666667	0.637666667	1.058	1.331	6
C-641	L-threo-3-Methylaspartic acid	0.57	1.483333333	0.353333333	1.703666667	0.568333333	1.300666667	0.752	1.334666667	6
C-113	L-Thyronine	0.879666667	0.779666667	0.723	0.530666667	0.879333333	0.55	0.537666667	1.165	6
A-1064	Lysyl-Glycine	0.689666667	0.811	1.034	1.756	1.014	1.419333333	0.751	0.597333333	6
C-1587	Malonic Acid	0.633	0.575666667	0.474	2.121	0.359333333	0.941	1.291666667	0.934666667	6
A-1220	m-Tyramine	0.575666667	0.765666667	1.021333333	1.154333333	0.994	1.489666667	1.48	1.288666667	6
C-T1715	Myrtenic acid	1.324	0.976666667	0.919	0.601338598	0.585036085	0.668659707	0.704840109	0.624183583	6
A-1431	N8-Acetyl-spermidine	2.832666667	1.198333333	1.279	0.431333333	1.566333333	0.631	0.350666667	0.090666667	6
A-22	N-Acetyl-1-(5'-Phosphoribosyl)-5-amino-4-imidazolecarboxamide	2.466333333	0.820333333	0.792333333	0.543666667	0.660666667	0.156666667	0.540666667	0.888666667	6
C-T812	N-Acetyl-5-Amino-4-imidazole carboxylic acid	1.054333333	0.86	1.039333333	0.738	1.012	1.027333333	0.765666667	0.867666667	6
C-1594	N-Acetyl-Anthranilic acid	1.039	0.63	1.289666667	0.544666667	1.167333333	0.607666667	0.858666667	0.943333333	6
C-946	N-Acetylaspartylglutamic acid	0.991333333	0.947	0.982	0.712	1.045	1.024333333	0.671333333	1.043333333	6
C-T1075	N-Acetyl-Dehydroalanine	0.757666667	0.997666667	0.483333333	0.715333333	0.737	0.754666667	0.686	1.129666667	6
C-916	N-Acetyl-L-2-Amino-3-oxobutanoic acid	1.481333333	0.543333333	0.873666667	0.573	0.562	0.699333333	1.025666667	1.152333333	6
C-185	N-Acetyl-L-Dopachrome	1.510666667	0.550333333	1.663	0.237666667	1.705666667	0.544666667	1.082666667	1.141666667	6
C-1353	N-Acetyl-L-erythro-4-Hydroxyglutamic acid	0.191666667	0.304	0.971666667	1.658	0.498666667	0.485333333	0.583333333	0.444	6
C-588	N-Acetyl-L-methionine	0.757	0.490666667	0.908	1.515666667	0.693666667	0.918	0.548	0.771	6
A-886	N-Acetyl-L-Tyrosine	1.905333333	0.587666667	0.803333333	0.26	2.346666667	0.523333333	0.428333333	0.677	6
A-312	N-Acetylputrescine	2.147	0.489	1.105	0.226	1.114666667	0.301333333	0.347333333	0.110666667	6
C-820	N-Acryloylglycine	1.685333333	1.282333333	0.509666667	0.721	0.732333333	0.799333333	0.522	0.761	6
C-762	N-Carbamoylsarcosine	1.487333333	0.817666667	1.175	0.649666667	1.37	1.104333333	0.916	0.964666667	6
A-556	N-methylglycine	0.917333333	0.914	1.055333333	1.05	0.951666667	0.737666667	0.893	0.997666667	6
C-737	Northienamycin	1.541666667	0.814666667	1.371666667	0.223666667	1.353333333	0.469333333	2.187666667	1.658	6
A-417	O-Acetyl-L-serine	0.763333333	0.793333333	0.752666667	0.736666667	0.807333333	0.644	0.844	1.301666667	6
C-1987	Octanoic acid	1.118333333	0.823333333	1.341333333	0.658333333	1.199333333	0.861666667	0.868333333	1.001333333	6
C-287	O-Succinyl-L-homoserine	0.591666667	0.707333333	0.541666667	1.234	0.529666667	1.124666667	1.04	0.906333333	6
C-T307	Oxalic Acid	0.869	0.767333333	0.648666667	1.770666667	0.582	1.001	1.086666667	1.113	6
A-2003	Phenol	0.92	1.086333333	0.920333333	0.947	0.917666667	1.071	0.808	0.848	6
C-850	Phenylacetylglutamine	0.968	0.651	1.063666667	0.566333333	1.001	0.677	0.735333333	0.841333333	6
A-T233	Phenylalanine	0.511	1.138666667	1.075333333	0.830666667	0.561	0.522	1.226666667	1.401	6
C-T1518	Phenylpyruvic Acid	0.524333333	0.592666667	1.249	1.887	0.745666667	1.112	0.586666667	0.709333333	6
A-T54	Proline	0.486333333	0.780333333	0.684	0.494666667	0.744	0.512333333	0.793666667	1.131666667	6
A-477	Prolyl-Alanine	0.634333333	0.884666667	0.861	0.731333333	0.940333333	0.640333333	1.074	1.419666667	6
A-1348	Prolyl-Gamma-glutamic acid	0.173	0.965333333	0.335333333	0.317	0.520333333	0.627666667	0.216333333	0.478	6
A-366	Prolyl-Glycine	0.545	0.888666667	0.734333333	0.618666667	0.865	0.678333333	0.677	0.995666667	6
A-344	Prolyl-Histidine	2.122333333	0.285666667	0.398666667	0.226666667	1.125333333	0.442666667	1.170333333	0.874333333	6
A-1014	Prolyl-Leucine	0.649666667	0.563666667	0.625	0.721333333	0.949	0.795333333	1.096	1.289666667	6
A-232	Prolyl-Serine	0.543666667	0.61	0.624	0.625333333	0.701333333	0.513333333	0.875	1.381666667	6
C-T1232	Propionic Acid	1.190666667	0.966	0.912666667	0.889333333	0.79	0.828333333	1.080666667	0.94	6
A-T206	Protocatechuic acid	1.358666667	1.489333333	0.657	0.325333333	1.68	0.613333333	0.181333333	0.098666667	6
C-1333	Pyrrole-2-carboxylic acid	0.609	1.396	0.345333333	1.616	0.568333333	1.316666667	0.853666667	1.212	6
A-129	Serine	0.86	1	1.283666667	0.667	0.761666667	0.663333333	0.874333333	1.167	6
C-T1716	Sodium 2-ethylhexanoate	1.153	0.923333333	0.877333333	0.954666667	0.852333333	0.876333333	1.049	0.864666667	6
A-45	Symmetric dimethylarginine	1.059	0.727333333	0.912666667	0.976333333	0.917	0.963666667	1.081	1.128	6
A-190	Threonine	0.766666667	0.854	0.996666667	0.869	0.830333333	0.489333333	1.057333333	1.326	6
C-T1542	trans-2-Methyl-2-pentenoic Acid	1.257666667	0.711666667	1.018	1.293333333	0.939666667	1.140333333	0.936	0.676	6
A-2019	trans-Piceid	0.344333333	0.423666667	0.973333333	1.353	0.632	0.836	0.467333333	0.474333333	6
A-1882	Tyrosyl-Proline	0.904333333	0.475	1.342333333	0.719333333	0.975666667	0.536333333	0.805666667	0.891333333	6
A-679	Uracil	0.275666667	0.382	0.202666667	1.340666667	0.571	1.267666667	0.316333333	0.779333333	6
A-352	Uridine	0.698333333	0.636333333	0.918	1.786666667	0.804	1.074	0.748333333	0.602333333	6
A-T60	Valine	0.615666667	0.765666667	0.77	0.771666667	0.792	0.683666667	1.068666667	1.377333333	6
A-236	Valyl-Aspartate	1.387333333	0.986333333	0.530666667	0.580333333	0.836666667	0.567	0.942333333	1.200333333	6
A-1314	Vanillic acid	0.204666667	0.088333333	0.521333333	1.919	0.810666667	0.783333333	0.339	0.416666667	6
C-1384	Vinylacetylglycine	1.073	0.846666667	1.005	0.964333333	0.553	0.894	1.164666667	0.657	6
A-16	Taurine	0.554333333	0.525666667	0.832	0.531	0.722333333	0.3352	3.047666667	0.72	7
A-880	3-Hydroxy-cis,cis-muconic acid	0.339666667	0.0582	0.059033333	0.049833333	0.048633333	0.0577	5.557666667	0.963	7
A-950	N-Acetyl-3-Hydroxyanthranilic acid	0.091333333	0.422233333	0.118866667	0.231166667	0.531	0.364033333	4.245666667	2.471666667	7
C-T238	Carnitine	0.874766667	0.7413	1.508666667	0.626133333	1.47	0.7818	4.217333333	1.305	7
A-2351	Kynuramine	0.626	1.359366667	0.8622	1.259766667	0.457066667	1.3474	3.603666667	2.140666667	7
C-T359	Thiocysteine	0.290233333	0.296233333	0.216366667	0.811333333	0.257066667	0.196433333	4.463	1.1143	7
C-1706	(-)-threo-Iso(homo)3-citric acid	0.1513	0.182733333	0.163733333	0.0876	0.205733333	0.116866667	4.517333333	1.964666667	7
C-T974	3-(2-Carboxyethenyl)-cis,cis-muconic acid	0.473366667	0.4532	0.572233333	0.459666667	0.5766	0.440666667	3.639333333	1.695333333	7
C-1683	3-(2'-Methylthio)ethylmalic acid	0.118533333	0.1137	0.723666667	0.484666667	0.686	0.359	2.638333333	0.675333333	7
A-2315	Afzelin	0.012666667	0.0607	0.012633333	0.040733333	0.0535	0.019466667	3.909666667	3.161	7
A-T1727	Methyl 2-aminobenzoic acid	2.246333333	0.626933333	0.566933333	0.388366667	0.715333333	0.457933333	3.009666667	0.848	7
C-1640	2,4-Dihydroxy-6-pentylbenzoic acid	1.785766667	0.3651	0.999	0.239666667	1.079	0.369333333	3.523666667	1.579333333	7
C-1752	2-Hydroxyhepta-2,4-dienedioic acid	0.471	0.487	0.077333333	0.110633333	0.070333333	0.072	3.703333333	2.218	7
C-T1603	(3S)-3-Isopropenyl-6-oxoheptanoic acid/(3R)-3-Isopropenyl-6-oxoheptanoic acid	0.440666667	0.405	0.545333333	0.732	0.605333333	0.619666667	2.830333333	0.916666667	7
C-1528	2,6-Dimethoxybenzoic acid	0.346333333	0.213666667	0.319666667	0.305333333	0.394	0.253666667	3.798	0.763	7
A-T218	Aminoadipic acid	0.237	0.25	0.610666667	1.301	0.433666667	0.557666667	3.11	1.414333333	7
C-2232	Jasmonic acid	0.826666667	0.343	0.708666667	0.381	0.725333333	0.158333333	3.564666667	0.943	7
C-T932	N-Acetyl-L-Proline	0.540666667	0.327666667	0.632333333	0.414333333	0.721666667	0.353	3.263	1.413333333	7
C-1702	Oxaloacetic acid	0.985666667	1.455	0.646333333	2.829	0.288666667	1.223666667	4.77	2.672666667	7
A-1350	Spermic acid 2	0.370666667	0.511666667	0.157	0.711333333	0.578	0.505333333	3.312	0.809	7
C-1364	2-Hydroxy-6-oxo-6-(2-hydroxyphenoxy)-hexa-2,4-dienoic acid	2.556666667	2.644333333	1.3577	2.527333333	1.368633333	1.4695	1.069233333	1.158933333	8
C-T545	cis-beta-D-Glucosyl-2-hydroxycinnamic acid/trans-beta-D-Glucosyl-2-hydroxycinnamic acid	1.243666667	1.444	0.980766667	0.689066667	0.988633333	0.860333333	0.94	0.837133333	8
A-2060	3-(3,4-Dihydroxyphenyl)pyruvic acid	2.557666667	2.691333333	1.219666667	0.709333333	0.668666667	0.604666667	0.177833333	0.192266667	8
C-T1160	N-Carbamoyl-Aspartate	1.504	0.981733333	0.596566667	1.591333333	0.554866667	0.141233333	0.2147	0.635666667	8
C-T810	3-Oxopropanoic acid	1.577666667	1.857	0.650333333	1.148	0.563966667	0.359433333	0.322666667	0.349733333	8
A-188	Dopaquinone	1.441	2.681666667	0.057433333	0.078666667	0.0583	0.077	0.472666667	1.019	8
C-729	S-Methyl-L-cysteine sulfoxide	2.122666667	3.497	0.422333333	1.438666667	0.762	1.765333333	0.055833333	0.098733333	8
A-T694	Sodium dehydroacetic acid	1.203	0.982	1.231666667	1.699333333	0.973333333	0.519666667	0.232833333	0.251766667	8
C-T1130	3-Amino-4-hydroxybenzoic acid	1.965333333	2.151	0.547433333	1.622	0.551833333	0.892666667	0.436866667	0.5152	8
A-523	Histamine	2.130666667	1.712666667	0.950333333	0.746666667	0.920333333	0.879	0.367233333	0.430033333	8
A-T545	L-Isoglutamine	0.708	2.193333333	0.880333333	0.2123	1.011	0.245733333	0.231666667	0.350333333	8
A-2513	1,3,8-Trihydroxy-2-Methoxyanthraquinone	0.311333333	2.483666667	0.159666667	1.647666667	0.269	0.915333333	0.0646	0.064633333	8
A-156	Homocysteinesulfinic acid	1.564	1.716	0.752666667	1.285	0.938666667	1.230333333	0.016933333	0.011666667	8
C-T1140	Urocanic Acid	1.649	2.749	0.591866667	1.139	0.926333333	0.5943	0.245333333	0.260833333	8
A-375	Diphenol glucuronide	2.013	1.966333333	0.226866667	0.274	0.2498	0.245566667	0.846333333	0.315333333	8
A-900	Methionyl-Tyrosine	2.209	1.1994	0.961633333	1.126333333	0.801	1.193133333	1.007666667	1.035666667	8
A-1789	cis-Caffeic acid	1.825	3.927	0.850333333	0.625	0.656666667	0.738	0.105766667	0.060666667	8
A-2444	Pyrocatechol	0.963	1.546666667	1.088666667	1.086666667	0.918	0.895333333	0.559333333	0.813966667	8
A-T37	2,5-Dihydroxypyridine	2.402666667	1.908333333	0.625333333	0.867666667	0.610666667	0.779	0.471666667	0.476	8
C-1045	2-Hydroxy-3-oxoadipic acid	1.314	1.867333333	0.715666667	1.072666667	0.782333333	1.035666667	0.606666667	0.652666667	8
A-606	4-Aminobutyraldehyde	1.531	0.996333333	0.694	1.132333333	1.048	1.248333333	0.688333333	0.736666667	8
A-T556	4-Methylene-L-glutamine	2.377	1.815666667	1.26	0.740666667	0.957	0.862666667	0.093333333	0.284	8
A-1718	5-O-Caffeoylshikimic acid	2.381333333	3.049666667	0.479666667	2.274333333	0.215	1.619	0.029333333	0.024666667	8
A-T528	alpha-Aminopropiononitrile	1.908	1.543	0.978333333	1.011333333	0.892666667	1.105333333	0.758666667	0.898	8
A-2216	cis-3,4-Leucopelargonidin	1.979333333	3.122333333	0.516666667	0.616	0.331666667	0.665	0.486333333	0.537	8
A-76	Citrulline	2.320666667	1.788666667	1.252333333	0.667	0.944	0.816666667	0.088333333	0.262666667	8
C-2270	Colnelenic acid	1.958666667	2.766	0.606	1.080333333	0.519	0.359333333	0.603	0.290333333	8
A-965	Cystathionine/Allocystathionine	2.093	1.889333333	0.823333333	0.907	0.651333333	0.922333333	1.014666667	0.87	8
A-T374	Cystathionine/Allocystathionine	2.402666667	1.911666667	0.63	0.882333333	0.608666667	0.793666667	0.485666667	0.478666667	8
C-T959	Dehydroalanine	2.744666667	3.342666667	1.808	2.027333333	1.940666667	2.388666667	1.196333333	1.225333333	8
C-750	Fumaric Acid/Maleic acid	2.675333333	1.880333333	0.221	1.065333333	0.076333333	0.548666667	0.233	0.189	8
A-2393	Gentisate aldehyde	1.847666667	1.805333333	0.846	0.438333333	0.922	0.548333333	0.168666667	0.126666667	8
C-251	L-2,3-Dihydrodipicolinic acid	2.062	1.65	1.391666667	1.02	0.604666667	0.555	0.434	0.524666667	8
C-1809	Maleic acid	2.390666667	2.699333333	0.105333333	2.036333333	0.047666667	0.838666667	0.198666667	0.163	8
A-T155	Methionine	1.072333333	3.021	0.641333333	0.783333333	0.699666667	1.199666667	0.425333333	0.467666667	8
A-99	Methionine Sulfoxide	1.179	2.060333333	0.880666667	0.780333333	1.030666667	1.008666667	0.610333333	0.687666667	8
C-1704	Methylmalonic Acid	1.397	2.123	0.317333333	1.622	0.334	0.780333333	0.546333333	0.581	8
C-248	N-Acetyl-DL-serine	2.109333333	1.594666667	1.454666667	0.991333333	0.67	0.568666667	0.460333333	0.514	8
C-1386	N-Acetyl-L-glutamic acid	1.406	1.177333333	0.798666667	1.411333333	0.572666667	1.089666667	0.312666667	0.42	8
C-1419	N-acetyl-Tryptophan	1.278333333	1.133333333	1.096	0.766666667	1.045333333	0.898333333	0.411333333	0.519333333	8
C-T258	N-Methylnicotinic Acid	1.977333333	3.312666667	0.085	0.608666667	0.094	0.171	0.56	0.712	8
A-T94	Ornithine	1.848333333	0.68	0.727	1.094666667	0.917666667	1.331666667	0.393333333	0.437	8
C-1009	Pyruvic acid	1.564	1.925666667	0.717	1.082333333	0.798666667	1.087666667	0.51	0.553	8
A-668	S-Adenosylhomocysteine	0.997333333	2.695333333	0.985333333	0.599333333	0.903	0.614666667	0.352333333	0.278333333	8
C-1011	S-Allyl-L-cysteine	1.309	2.027	1.060333333	0.626	1.160666667	1.181333333	0.678	0.671	8
A-2161	Sideretin (Reduced Form)	2.788333333	2.121666667	0.580333333	0.566	0.326	0.576666667	0.429333333	0.439666667	8
C-1634	Succinic Acid	1.340333333	1.912333333	0.244666667	1.485666667	0.234	0.715666667	0.533	0.559666667	8
C-T460	Ureidoacrylic acid	1.536	1.281	1.062	0.751333333	1.113	0.879	0.465666667	0.622333333	8
A-2333	Desmethylxanthohumol	0.3067	0.3705	0.304766667	0.317233333	0.3095	0.397366667	1.4086	0.302633333	9
A-T958	(3R,4R)-7,2',4'-Trihydroxyisoflavanol	0.533366667	0.6443	0.529966667	0.917333333	1.103333333	0.638633333	1.201	1.654	9
C-334	Thiourocanic acid	0.619066667	0.6236	0.671266667	1.436333333	0.676633333	0.933666667	1.757	2.884666667	9
C-T1257	(R)-3-Hydroxy-3-methyl-2-oxopentanoic acid	0.4452	0.3125	0.393833333	0.274666667	0.493666667	0.3455	0.510266667	2.444266667	9
C-T457	D-Saccharic acid 1,4-lactone	0.1352	0.1222	0.232533333	0.6597	0.1206	0.104933333	2.056666667	2.123666667	9
A-1089	Gentamicin C2b	0.259033333	0.2888	0.237533333	0.247266667	0.244933333	0.286266667	2.91	2.891	9
A-T1731	Ethyl vanillin	0.4101	0.495366667	0.504666667	0.424166667	0.412233333	0.651833333	0.685	0.896	9
C-761	2-Hydroxybutyric Acid	0.869933333	0.479	0.618366667	0.575566667	0.896266667	0.5052	1.085666667	2.7396	9
C-T1398	cis-Aconitic acid	0.3039	0.792333333	0.3278	1.015	0.3304	0.466	1.361	2.221666667	9
C-1836	cis-(Homo)2-aconitic acid	0.646633333	0.3929	1.789666667	1.670333333	1.714733333	1.086666667	0.4017	3.859466667	9
C-T613	(4R,5S)-4,5,6-Trihydroxy-2,3-dioxohexanoic acid	0.237433333	0.230866667	0.519666667	1.257333333	0.361	0.841666667	2.107333333	1.938666667	9
A-T268	3,4-Dihydroxybenzeneacetic acid	0.732133333	0.612833333	1.072666667	1.031666667	0.867866667	0.5724	1.703666667	2.207666667	9
C-T1065	2-Hydroxycaffeate	0.182	0.127066667	0.441333333	0.489333333	0.407333333	0.1833	2.608333333	1.966666667	9
C-T600	3-Dehydro-L-threonic acid	0.656666667	0.447666667	0.438	0.664233333	0.089	0.263666667	1.735333333	1.284333333	9
A-873	4-Hydroxymandelic acid monohydrate	1.020666667	1.1907	1.046	1.123666667	0.915666667	0.8247	1.692333333	2.735333333	9
A-T559	N-Methyl-L-glutamic acid	1.134333333	0.707	0.235966667	0.494333333	0.787	0.405	1.185333333	1.745333333	9
A-T541	4-Hydroxy-3-methylbenzaldehyde	0.508666667	0.678033333	0.756666667	1.03	0.827333333	0.795666667	1.309666667	1.638333333	9
A-1401	m-Coumaric acid	0.742666667	1.64	2.097666667	1.175	0.414333333	1.999	0.049666667	3.200466667	9
A-645	Phenylalanyl-Alanine	0.519333333	0.541333333	0.700666667	0.442	0.625666667	0.3439	1.634666667	0.906333333	9
A-1495	Vitexin	0.527	0.445	0.787	0.41	0.421666667	0.778966667	2.607666667	3.925666667	9
A-614	2-Methyl-3-hydroxy-5-formylpyridine-4-carboxylic acid	0.229666667	0.169566667	1.032666667	0.954	0.959666667	0.802666667	2.666666667	2.182	9
C-1433	2-Methylcitric acid	0.073666667	0.0634	0.121333333	0.132666667	0.197666667	0.232333333	2.568	1.604	9
C-1356	D-threo-Isocitric acid	0.232333333	0.271	0.068933333	0.443666667	0.128666667	0.319666667	2.537	1.554	9
C-522	Gamma-Aminobutyric Acid	1.3594	0.278666667	0.201333333	0.093666667	0.503666667	0.107333333	1.254	1.379666667	9
C-1556	trans-Aconitic acid	0.297666667	0.498	0.2257	0.881333333	0.284333333	0.639333333	1.744	0.948333333	9
C-1558	(-)-threo-Iso(homo)2-citric acid	0.227333333	0.125333333	0.189666667	0.132	0.299	0.256	2.636666667	1.815666667	9
C-T1045	(R)-4-Dehydropantoic acid	0.590333333	0.988333333	0.545333333	0.724333333	0.699333333	0.575666667	0.872	2.972333333	9
C-319	(R)-Mevalonic acid	0.781	0.597333333	0.76	0.547	1.205	1.127333333	1.723	2.48	9
C-T912	(S)-2,3,4,5-Tetrahydropyridine-2-carboxylic acid	0.429666667	0.731333333	0.503	0.303333333	0.593666667	0.361333333	0.678333333	1.352	9
A-1974	1-Phenylethylamine	0.160333333	0.043666667	0.120333333	0.021333333	0.164666667	0.034666667	2.938666667	2.414666667	9
A-2466	2(N)-Methyl-norsalsolinol	0.312	0.270333333	0.852333333	1.073333333	0.598	0.574666667	1.621333333	2.368	9
A-T1734	2',4',6'-Trihydroxyacetophenone	0.35	0.490666667	0.369	0.792333333	0.501333333	0.631	1.05	1.841666667	9
A-1022	2-Amino-1-phenylethanol	0.414333333	0.27	0.715666667	0.466666667	0.981666667	0.770666667	0.594333333	2.768666667	9
A-212	2-Aminovalienone	1.058333333	0.861	0.538666667	1.207	0.365333333	0.632	1.762	1.353333333	9
C-T1388	2-Hydroxy-2-Methylbutanedioic Acid	0.761333333	0.932	0.143333333	0.448333333	0.086	0.312666667	1.107	1.943666667	9
C-T1357	2-Hydroxyglutaric Acid	0.072333333	0.102666667	0.036333333	2.38	0.022666667	0.680666667	1.395333333	2.682666667	9
C-1203	2-Methoxy-2-methylpropanoic acid	0.832333333	0.569	0.779666667	0.614	0.809	0.319	2.525	2.469	9
C-874	2-Methyl-3-oxopropanoic acid	0.607333333	0.566333333	0.535666667	0.796666667	0.718	0.737666667	0.821333333	2.794333333	9
C-1135	3-Hydroxy-2-methyl-[S-(R,R)]-butanoic acid	0.833	0.692333333	0.703666667	0.848	0.931	0.659	1.175333333	2.675333333	9
C-T1264	3-Hydroxybenzoic Acid	0.507	0.293	0.781333333	0.592666667	0.743	0.569333333	2.668	2.313666667	9
A-1257	3-Hydroxybenzyl alcohol	0.354666667	0.335333333	0.514666667	0.825666667	0.529333333	0.574333333	0.966666667	1.353	9
C-900	3-Hydroxyisovaleric Acid	0.665666667	0.355666667	0.533666667	0.616	0.768666667	0.297333333	1.272666667	1.803	9
A-1811	3-Methylsalicylaldehyde	0.289	0.308666667	0.744	1.728	0.808666667	1.531333333	1.692333333	1.585333333	9
A-T561	4-Formylsalicylic acid	0.330666667	0.318	0.995666667	0.869	0.719666667	0.621	1.268333333	1.676666667	9
A-1742	4-Hydroxybenzaldehyde/3-Hydroxybenzaldehyde	0.354	0.314666667	0.716666667	0.806666667	0.630666667	0.573	1.320666667	1.607	9
A-T120	4-Hydroxybenzoic acid	0.259333333	0.245666667	0.755333333	0.972666667	0.617666667	0.633	1.706333333	1.933	9
A-623	4-Hydroxy-L-tryptophan	0.679333333	0.761666667	0.365	1.138	0.453	0.72	1.740666667	1.603666667	9
A-484	7-Cyano-7-carbaguanine	0.706333333	0.639	0.615666667	0.531666667	0.799333333	0.578333333	0.905333333	1.886666667	9
C-872	Adipic Acid	0.705666667	1.068666667	0.568666667	0.716666667	0.710666667	0.606	1.197666667	2.805666667	9
A-131	Alanyl-Aspartate	0.727	0.56	0.463333333	0.600333333	0.42	0.370666667	1.636	1.867333333	9
A-100	Alanyl-Glutamine	0.073	0.101	0.224	0.172666667	0.255666667	0.146333333	2.710666667	3.260666667	9
A-932	Alloisoleucine	0.362333333	0.762333333	0.897	0.944666667	0.630333333	0.815333333	1.545	1.808	9
A-95	Aspartyl-Glycine	0.403333333	0.248333333	0.382666667	0.235333333	0.231666667	0.165666667	2.083666667	2.815666667	9
C-1437	Azelaic Acid	0.748	0.406666667	0.829333333	0.932666667	1.033	0.488666667	1.410333333	2.002333333	9
A-T20	Beta-Alanine	0.578	0.892	0.817666667	0.797333333	0.718	0.806333333	1.068666667	1.819666667	9
C-1881	cis-(Homo)3-aconitic acid	0.352	0.297	0.721	0.462333333	0.583	0.481	1.619666667	2.013666667	9
C-T513	Citric Acid / Isocitric Acid	0.191666667	0.219666667	0.668666667	1.641666667	0.415	1.047333333	1.999	2.119	9
A-487	Glycyl-Methionine	0.795666667	0.486666667	0.466666667	0.424666667	0.417333333	0.286666667	1.605333333	1.803666667	9
A-44	Guanidine	0.564	0.122666667	0.407666667	0.530333333	0.501333333	0.366	1.442333333	0.894333333	9
C-1929	Indoleacrylic acid	0.366333333	0.436333333	0.361666667	0.823666667	0.302333333	0.538	1.255333333	1.35	9
A-T89	Isoleucine	0.343333333	0.739	0.515333333	0.622333333	0.533666667	0.465333333	1.525333333	1.830333333	9
A-1017	Isovanillic acid	0.356333333	0.492	0.369666667	0.801	0.508333333	0.647	1.056333333	1.848	9
C-T1494	Itaconic acid	0.182333333	0.837	0.143666667	1.093666667	0.116666667	0.515333333	1.173333333	2.949666667	9
A-373	L-2-Amino-6-oxoheptanedioic acid	1.533	1.395666667	0.576	0.591666667	0.81	0.565	1.097	3.038666667	9
C-290	Malic acid	0.672666667	0.435	0.424	0.895333333	0.080666667	0.238333333	2.490333333	1.298	9
C-T1058	Mesaconic Acid	0.303666667	0.310333333	0.360333333	1.390333333	0.402	0.697666667	1.365333333	2.194	9
A-584	N-Carboxyethyl-g-aminobutyric acid	1.120666667	1.020666667	0.642	0.882333333	0.789666667	0.360333333	1.276333333	2.355333333	9
A-T110	p-Aminobenzoic acid	1.255333333	0.668	0.219333333	0.341	0.271	0.306666667	2.351	1.402666667	9
C-862	Phenylacetylglycine	0.411	0.323	0.765666667	0.688333333	0.594333333	0.578666667	1.283666667	1.683	9
C-T1121	Pimelate / 3-Methyladipic Acid	1.302	0.911666667	1.001666667	0.826666667	1.243333333	0.896	1.228333333	2.683	9
A-249	Prolyl-Aspartate	0.509	0.444333333	0.427	0.527333333	0.534666667	0.353666667	1.298	2.02	9
A-276	Prolyl-Glutamate	0.331333333	0.403666667	0.316	0.299	0.430333333	0.22	1.406666667	2.495	9
A-T627	Salicyl Alcohol	0.330333333	0.314666667	0.507666667	0.79	0.528666667	0.527333333	0.961	1.392333333	9
A-2226	Salsoline-1-carboxylic acid	0.359666667	0.366333333	0.608333333	0.86	0.562	0.460333333	1.429333333	2.703666667	9
A-2163	Salsolinol 1-carboxylic acid	0.466	0.425333333	0.768333333	0.607	0.711	0.471	1.682666667	2.484666667	9
C-1586	Sebacic Acid	0.689666667	0.359333333	0.637333333	0.528	0.884666667	0.342666667	1.009666667	2.712	9
A-1676	Serotonin	0.492333333	0.317	0.723666667	0.647666667	0.836666667	0.848	0.916666667	1.881666667	9
A-1359	Sinapic acid	0.138666667	0.032333333	0.493666667	0.598666667	0.635666667	0.295333333	0.688	1.177	9
A-1268	Syringic acid	0.271	0.040333333	0.458666667	0.193	0.445333333	0.193666667	1.963	3.204	9
C-1734	Trans-Glutaconic Acid/Itaconic Acid	0.185333333	0.839666667	0.149666667	1.082666667	0.151333333	0.510333333	1.163333333	2.922333333	9
C-2094	Traumatin	0.747666667	0.628666667	0.579	0.915	0.516333333	0.478333333	2.359666667	1.496	9
A-T351	Tryptophan	0.332666667	0.445	0.602666667	0.724333333	0.260333333	0.390333333	1.558	1.556333333	9
A-1885	Tyrosine	0.348333333	0.318	0.829333333	0.745333333	0.461	0.524333333	1.111666667	1.983333333	9
C-T1037	2-Propylmalic acid	0.7081	0.5876	0.684933333	0.499766667	0.8861	0.614766667	0.983666667	3.833666667	10
C-T982	3-Ethylmalic acid	0.5245	0.286833333	0.344833333	0.316766667	0.486	0.302466667	0.57	4.367766667	10
C-T730	2-Dehydro-3-deoxy-L-fuconic acid/2-Dehydro-3-deoxy-L-rhamnonic acid	0.274466667	0.246233333	0.434466667	0.387333333	0.4398	0.331033333	0.489	3.868366667	10
C-T884	(2R,3S)-2,3-Dimethylmalic acid	0.506166667	0.1842	0.387	0.241166667	0.521666667	0.221133333	0.624333333	3.999333333	10
C-2019	2-Hydroxydecanedioic acid	0.292	0.1084	0.102	0.095	0.305333333	0.075266667	0.098433333	3.738066667	10
C-1459	4-Hydroxy-3-Methylbenzoic Acid	0.575	0.156533333	0.325333333	0.261633333	0.485333333	0.162666667	0.449666667	3.951	10
C-675	3-Hydroxy-5-oxohexanoic acid	0.3699	0.228333333	0.36	0.313666667	0.731333333	0.263	1.002666667	3.538333333	10
C-358	cis,cis-4-Hydroxymuconic semialdehyde	0.551666667	0.191333333	0.305333333	0.298333333	0.456666667	0.150333333	0.539	3.843733333	10
C-T1511	Citraconic Acid	0.679666667	0.201433333	0.332	0.911333333	0.262666667	0.179666667	0.759	3.3	10
C-1945	2,2-Dimethylsuccinic Acid	0.504	0.313333333	0.284666667	0.543	0.408333333	0.337666667	0.533333333	3.879666667	10
C-1212	2,3-Dimethylmaleic acid	0.781333333	0.284666667	0.565	0.381333333	0.814333333	0.281333333	0.672	3.587	10
C-360	2,4-Dihydroxybutanoic acid	0.530333333	0.180666667	0.312333333	0.329	0.467	0.175666667	0.542666667	3.866	10
C-T1334	2-Isopropylmaleic acid	0.408	0.106	0.220666667	0.287666667	0.369333333	0.113333333	0.333333333	4.794	10
C-1557	2-Methoxybenzoic acid	0.336666667	0.182	0.352666667	0.246	0.662	0.552333333	0.551	4.065	10
C-T1244	2-Methyleneglutaric acid	0.816	0.390666667	0.667	0.422333333	1.073666667	0.339	0.819666667	3.139333333	10
C-933	2-Oxopimelic acid	0.428666667	0.137	0.202333333	0.141666667	0.448666667	0.067	0.199333333	3.749	10
C-927	2-Oxosuberic acid	0.406	0.139333333	0.263	0.194	0.416666667	0.159	0.261333333	3.718	10
C-T1613	3,3-Dimethylglutaric acid	0.327	0.110666667	0.135666667	0.255666667	0.277666667	0.084333333	0.272333333	6.406333333	10
C-T1054	3-[(1E,4R)-4-Hydroxycyclohex-2-en-1-ylidene]-2-oxopropanoic acid	0.557666667	0.226333333	0.378333333	0.335	0.720666667	0.244333333	0.922333333	3.618	10
C-1591	3-Hydroxymethylglutaric Acid	0.449333333	0.174666667	0.199666667	0.199666667	0.154333333	0.080666667	0.580666667	3.271333333	10
C-1547	5-Methoxysalicylic acid	0.415333333	0.263	0.813666667	0.727666667	0.596333333	0.451	0.338666667	3.888	10
A-1683	Cyclohexylamine	0.476666667	0.271333333	0.515666667	0.256666667	0.883	0.271333333	0.624666667	3.384333333	10
C-T1499	Glutaric Acid	0.386	0.324	0.232	0.593666667	0.312	0.214666667	0.616666667	4.799	10
C-T917	Homogentisic Acid / M-Hydroxymandelic Acid	0.624666667	0.251666667	0.389	0.366333333	0.786666667	0.282	1.108333333	3.568333333	10
C-1915	Methylglutaric Acid	0.416	0.170666667	0.169666667	0.447	0.315333333	0.218333333	0.377333333	3.807333333	10
C-1814	Methylsuccinic Acid	0.456333333	0.198	0.210666667	0.502	0.348333333	0.259333333	0.452333333	3.809666667	10
